# Supplementary material for: A Spatially Resolved View on the Aging Substantia nigra: An Exploratory Proteomic Study
Source: Adv Biol (Weinh). 2025 Sep 18;9(12):e00358. doi: 10.1002/adbi.202500358 (PMC12712771; doi:10.1002/adbi.202500358)
Supplement: Supplementary file 2 — Supplementary Material S1 [file ADBI-9-e00358-s006.xlsx]

## Sheet: iBAQ results
Supplementary table S1: Ranked proteins (indicated by name) based on normalized iBAQ values for young and old Substantia nigra pars compacta (SN) tissue and neuromelanin granules (NMG)
Rank (young NMG)	norm iBAQ young NMG	Gene names		rang(young SN)	norm iBAQ young SN	Gene names		Rank (old NMG)	norm iBAQ old NMG	Gene names		Rank (old SN)	norm iBAQ old SN	Gene names
1	0.0463806	MBP		1	0.0965633	PLP1		1	0.046703	MBP		1	0.111978	PLP1
2	0.0173701	ACTB		2	0.0536942	MBP		2	0.0443746	HBB		2	0.0698144	MBP
3	0.0171304	TUBB2B		3	0.0408444	HBA1		3	0.0395979	HBA1		3	0.0430862	GFAP
4	0.0169487	HBA1		4	0.0304896	HBB		4	0.0225411	GFAP		4	0.0417534	HBA1
5	0.0165898	HBB		5	0.0295789	TUBA1B		5	0.0225377	PLP1		5	0.0411492	HBB
6	0.015606	TUBA1B		6	0.028606	TUBB2B		6	0.0173346	TUBB2B		6	0.0241538	TUBA1B
7	0.0149822	PLP1		7	0.0192688	ACTB		7	0.016857	TUBA1B		7	0.0218645	TUBB2B
8	0.012289	CKB		8	0.0186968	GFAP		8	0.0133754	CKB		8	0.0189833	CKB
9	0.0120135	HIST2H2AA3		9	0.0180622	CKB		9	0.0128021	CTSD		9	0.01878	ACTB
10	0.0118661	ATP5A1		10	0.016307	TUBB4B		10	0.0124938	ATP5A1		10	0.0130269	TUBB4B
11	0.0106093	R3HDM1		11	0.00864584	YWHAE		11	0.0116322	ACTB		11	0.0105197	HIST2H2AA3
12	0.0104058	EEF1A2		12	0.00853362	ATP5A1		12	0.00954502	HIST1H4A		12	0.00965079	NPM2
13	0.00827025	TUBB4B		13	0.00821445	HIST2H2AA3		13	0.00931211	HIST2H2AA3		13	0.00908971	H3F3B
14	0.00825323	HIST1H4A		14	0.00772775	ENO1		14	0.00928619	PSAP		14	0.00849982	NEFL
15	0.00762191	GFAP		15	0.00756877	CNP		15	0.00723167	YWHAE		15	0.00777693	CNP
16	0.00729827	ATP5B		16	0.00737407	LDHB		16	0.00721341	H3F3B		16	0.00768741	HIST1H4A
17	0.00692096	H3F3B		17	0.00727261	HIST1H4A		17	0.00719334	TUBB4B		17	0.00765099	LDHB
18	0.00668617	YWHAE		18	0.00720229	PEBP1		18	0.00710322	RPS27A		18	0.00720723	YWHAE
19	0.00650008	PPIA		19	0.00673603	GNAO1		19	0.00671966	ATP5B		19	0.00686021	FTL
20	0.00637188	CTSD		20	0.00671473	PPIA		20	0.00603626	FTL		20	0.00679528	ENO1
21	0.00630023	IGHG1		21	0.00656083	H3F3B;H3F3A;HIST2H3A;HIST3H3;HIST1H3A;H3F3C		21	0.00601191	LDHB		21	0.00668614	ATP5A1
22	0.00629879	HIST2H2BE;HIST1H2BB;HIST1H2BO;HIST1H2BJ;HIST3H2BB		22	0.00638828	PKM		22	0.0058989	ENO1		22	0.00649205	PPIA
23	0.00597749	ENO1		23	0.00617727	NEFL		23	0.00581886	HIST2H2BE		23	0.00644722	PEBP1
24	0.00580358	RPS27A;UBC;UBB;UBA52		24	0.0054942	FTL		24	0.00557156	CTSB		24	0.00574095	RPS27A;UBC;UBB;UBA52
25	0.00567913	PSAP		25	0.00533836	MDH2		25	0.0054192	SLC25A4		25	0.00571361	PKM
26	0.00541526	PEBP1		26	0.00527039	ATP5B		26	0.00510152	PKM		26	0.00562969	GNAO1
27	0.0052117	PKM		27	0.00516851	NPM2		27	0.00508402	MT-CO2		27	0.00554214	HIST2H2BE;HIST1H2BB;HIST1H2BO;HIST1H2BJ;HIST3H2BB
28	0.00505593	PCP4		28	0.00501866	SLC25A4		28	0.00485971	ASAH1		28	0.00526203	PMP2
29	0.0049544	LDHB		29	0.00495309	MT-CO2		29	0.00484551	ATP5D		29	0.00496713	HBA2
30	0.00492467	ATP5D		30	0.00480979	RPS27A;UBC;UBB;UBA52		30	0.00458994	PMP2		30	0.00462454	ATP6V0C
31	0.00486238	MT-CO2		31	0.00458775	ATP6V0C		31	0.00448379	SLC25A3		31	0.00460891	PRDX1
32	0.0045292	SLC25A4		32	0.00447567	DPYSL2		32	0.00447463	PPIA		32	0.00433144	MOG
33	0.00452283	RPL22		33	0.00436474	MOG		33	0.004309	GLUD1;GLUD2		33	0.00423732	NEFM
34	0.00452198	LGALS7		34	0.00429794	ALDOA		34	0.00427584	ATP6V0C		34	0.00403657	ATP5B
35	0.00431055	S100A8		35	0.0042817	YWHAZ		35	0.00425666	MDH2		35	0.00393321	DPYSL2
36	0.00409545	MDH2		36	0.00426673	ATP5D		36	0.00416011	PEBP1		36	0.00384146	MDH2
37	0.00397427	CTSB		37	0.00425798	UCHL1		37	0.00410181	GAPDH		37	0.00375633	GAPDH
38	0.00378519	HSPE1		38	0.00416989	ATP1B1		38	0.00404256	EPDR1		38	0.00372031	SLC25A4
39	0.00377656	KLK13		39	0.0041298	TPPP		39	0.00400872	ATP5I		39	0.00368461	MT-CO2
40	0.00369087	RPS25		40	0.00409235	PCP4		40	0.00400328	EEF1A2		40	0.00368372	R3HDM1
41	0.00367502	PMP2		41	0.00407227	HIST2H2BE;HIST1H2BB;HIST1H2BO;HIST1H2BJ;HIST3H2BB		41	0.00367915	VDAC1		41	0.00347554	UCHL1
42	0.00361228	S100A9		42	0.00396332	GNG7		42	0.0036221	PRDX1		42	0.00340409	FTH1
43	0.00356305	RPL18		43	0.0038777	GAPDH		43	0.00351353	SOD1		43	0.00339823	ATP1B1
44	0.00356257	PRDX1		44	0.00383294	SOD1		44	0.00341306	KRTAP3-3		44	0.00337825	GNB1
45	0.0035336	ATP5I		45	0.00381307	ENO2		45	0.00340303	ATP5O		45	0.00336463	ALDOA
46	0.00352475	S100A7		46	0.00378956	VDAC1		46	0.00333347	UCHL1		46	0.00334325	ENO2
47	0.00350805	PURA		47	0.00376611	PMP2		47	0.00329341	DPYSL2		47	0.00325501	INA
48	0.0035067	COX6C		48	0.00366497	GNB1		48	0.00329331	GNAO1		48	0.00318557	CRYAB
49	0.00346015	DPYSL2		49	0.00359466	NEFM		49	0.00325399	ALDOA		49	0.00317337	YWHAZ
50	0.00339851	EPDR1		50	0.00354031	CYCS		50	0.00309752	VDAC2		50	0.00308558	SOD1
51	0.00334295	FTL		51	0.00349972	VAMP2;VAMP3		51	0.00308855	YWHAZ		51	0.00307487	ATP5D
52	0.00328123	CYCS		52	0.00348727	INA		52	0.00307838	PURA		52	0.00304211	QDPR
53	0.00327771	ATP5O		53	0.00329503	BASP1		53	0.0030499	CYCS		53	0.00283672	PRDX2
54	0.00317898	ATP6V0C		54	0.00325514	PRDX1		54	0.00303243	TPPP		54	0.0027908	HSPE1
55	0.00312808	GAPDH		55	0.00324701	FTH1		55	0.00301972	RPL22		55	0.00276953	VDAC1
56	0.00310772	GLUD1;GLUD2		56	0.00315984	CRYM		56	0.00299656	HSPE1		56	0.00275901	TPPP
57	0.00310335	UCHL1		57	0.00315609	HSPE1		57	0.00297392	NEFL		57	0.00267411	MAP1LC3B;MAP1LC3B2
58	0.00306292	ALDOA		58	0.00308939	THY1		58	0.00293699	PCP4		58	0.00266951	CYCS
59	0.00300481	GNAO1		59	0.00308692	QDPR		59	0.00293199	ATP5L		59	0.00262984	GLUD1;GLUD2
60	0.00299949	RPSA		60	0.00307387	MDH1		60	0.00287732	COX6C		60	0.00260336	GNG7
61	0.00299863	RPL23A		61	0.00299497	PRDX2		61	0.00285959	HSP90AA1		61	0.00254215	PRDX6
62	0.00297726	FARSB		62	0.00293098	ATP5I		62	0.00283439	ENO2		62	0.00250917	MDH1
63	0.00295606	RPLP2		63	0.00286319	MAP1LC3B;MAP1LC3B2		63	0.00271052	NRGN		63	0.00247993	STXBP1
64	0.00294608	CFL1		64	0.00285349	VDAC2		64	0.00266423	CNP		64	0.00247471	ANKLE2
65	0.00291125	VDAC2		65	0.00276565	MIF		65	0.00251726	RPL18		65	0.00234115	FKBP1A;FKBP12-Exip2
66	0.0028882	NEFL		66	0.00270009	GLUD1;GLUD2		66	0.00247513	HBA2		66	0.00231861	MIF
67	0.00282777	ATP5L		67	0.0026899	STXBP1		67	0.00243075	QDPR		67	0.00225924	VAMP2;VAMP3
68	0.00282395	VDAC1		68	0.00262833	ATP5O		68	0.00239825	RPS25		68	0.00225862	VDAC2
69	0.00276415	SFN		69	0.0025147	COX5B		69	0.00226289	MAP1LC3B;MAP1LC3B2		69	0.00221376	ATP5I
70	0.00274984	YWHAZ		70	0.00249584	CRYAB		70	0.00218524	FTH1		70	0.00218058	TUBA4A
71	0.00265084	TPPP		71	0.00247773	TUBA4A		71	0.00218093	COX5A		71	0.00216997	CFL1
72	0.0026491	DCD		72	0.00244174	TUBB4A		72	0.00216845	RPL27A		72	0.00212234	COX6C
73	0.00263591	EEF1G		73	0.002345	COX6C		73	0.00216198	LRRC15		73	0.00211283	AQP4
74	0.00262434	HSPA8		74	0.00228278	CFL1		74	0.00206296	GNB1		74	0.00209227	PCP4
75	0.00261961	RPS26;RPS26P11		75	0.00228174	HSP90AA1		75	0.00204252	GGH		75	0.00203847	ATP5O
76	0.00259728	HSP90AA1		76	0.00221986	FKBP1A;FKBP12-Exip2		76	0.00200648	HK1		76	0.00202131	GDI1
77	0.00252629	RPS14		77	0.00218568	AQP4		77	0.00199903	FARSB		77	0.00200932	TUBB4A
78	0.0025189	NPM2		78	0.0020783	ATP5L		78	0.00195517	ATP5H		78	0.00198664	EEF1A2
79	0.00250338	RPL27A		79	0.00207099	GDI1		79	0.00192955	PLD3		79	0.00198093	THY1
80	0.00247758	ASAH1		80	0.00205183	RAC1;RAC2		80	0.00190827	RPL13		80	0.001948	SLC25A3
81	0.00247183	RPL7A		81	0.0020379	HSPA8		81	0.00189365	PRDX2		81	0.00193588	ATP1A2
82	0.00242854	LDHA		82	0.0020196	ATP1A2		82	0.00188059	RPL23A		82	0.00184299	HSP90AA1
83	0.00242275	RPS18		83	0.0019999	ATP1A3		83	0.00184149	BASP1		83	0.00178198	HSPA8
84	0.00242213	CBLN1		84	0.00198857	HK1		84	0.00183566	ATP1B1		84	0.00176679	CBR1
85	0.0023887	CNP		85	0.00195596	R3HDM1		85	0.00183549	RPL7A		85	0.00174968	PARK7
86	0.00231067	MDH1		86	0.00187909	LDHA		86	0.00182752	TPI1		86	0.00174504	COX5B
87	0.00230172	RPS9		87	0.0018735	ALDOC		87	0.00182713	COX5B		87	0.00173313	PLLP
88	0.00230121	RPL13		88	0.00184631	PARK7		88	0.00181474	HSPD1		88	0.00172729	RAC1;RAC2
89	0.00223949	RPS3		89	0.00182573	EEF1A2		89	0.00180712	LDHA		89	0.00170743	CD9
90	0.00217437	COX5A		90	0.00181311	MT-CO3		90	0.00179721	RPS14		90	0.00169522	BASP1
91	0.00216291	FARSA		91	0.00179142	COX4I1		91	0.00179287	LGALS7		91	0.00168544	CRYM
92	0.00214936	NRGN		92	0.00175566	TPI1		92	0.00179006	MDH1		92	0.0016484	HK1
93	0.00214607	ELAVL2		93	0.00175371	TMSB4X		93	0.00178273	ALDOC		93	0.0016305	ATP1A3
94	0.00214603	PRDX2		94	0.00170207	ARF1;ARF3		94	0.00176657	RPS18		94	0.00159943	STMN1
95	0.00214079	NPEPPS		95	0.00169601	STMN1		95	0.00176075	R3HDM1		95	0.00159608	ALDOC
96	0.00212724	ENO2		96	0.00165905	ATP5C1		96	0.00174991	INA		96	0.00158427	ATP5L
97	0.00212691	MIF		97	0.00165184	SNAP25		97	0.00174737	ATP5C1		97	0.00157704	LGALS1
98	0.00210985	COX5B		98	0.00163449	NDUFA4		98	0.00170813	NEFM		98	0.00150118	HSPD1
99	0.00210592	SOD1		99	0.00162318	HBA2		99	0.00169249	VAMP2;VAMP3		99	0.00147268	ALDH2
100	0.00203678	RPS13		100	0.00162219	NSF		100	0.00168933	HSP90B1		100	0.00146	LDHA
101	0.00202659	RPL6		101	0.00161138	PRDX6		101	0.00168715	RPL27		101	0.00143063	TPI1
102	0.00200804	RPS8		102	0.0016109	GOT1		102	0.00167963	RPL12		102	0.00140653	S100A1
103	0.0019896	CRYM		103	0.00159636	CD9		103	0.00166524	RPS3		103	0.0013805	PFN1
104	0.00197766	PLD3		104	0.0015755	HSPD1		104	0.00166292	PRDX6		104	0.0013788	PFN2
105	0.00194223	GNB1		105	0.00157348	ATP5EP2;ATP5E		105	0.00160258	CFL1		105	0.00137503	COX4I1
106	0.00194131	RPLP0;RPLP0P6		106	0.00155132	VAC14		106	0.00159387	RPS8		106	0.00136662	HIST1H1E;HIST1H1C;HIST1H1D
107	0.0019352	RPL12		107	0.00153848	GOT2		107	0.00159052	STXBP1		107	0.00130322	ATP5EP2;ATP5E
108	0.00193285	RPL27		108	0.00150862	COX5A		108	0.00157558	EEF1G		108	0.00129034	STX1B
109	0.00193155	RPL7		109	0.00147223	TUBB3		109	0.00157463	RPSA		109	0.00128978	ARF1;ARF3
110	0.00191912	RPL31		110	0.00146425	PLLP		110	0.00157353	HSPB1		110	0.00128759	HRSP12
111	0.00189822	ANXA2;ANXA2P2		111	0.00144547	PPP3CA		111	0.0015626	HSPA8		111	0.00126787	GOT1
112	0.001882	RPL34		112	0.00142421	NEDD8;NEDD8-MDP1		112	0.00155043	RPS9		112	0.00126188	NSF
113	0.00184395	JUP		113	0.00141295	RAB3A		113	0.00154623	ALDH2		113	0.00125815	CA2
114	0.00182308	QDPR		114	0.00139782	CAMK2A		114	0.00154612	RPLP2		114	0.00125071	TUBB3
115	0.00182117	HK1		115	0.00137914	S100A1		115	0.0015232	PARK7		115	0.00124818	GOT2
116	0.00181632	NDUFA4		116	0.0013487	STX1B		116	0.00151519	COX4I1		116	0.00124627	PDE1B
117	0.0018027	INA		117	0.00134591	ARHGDIA		117	0.00150934	RPL7		117	0.00121796	SNAP25
118	0.0018015	HBA2		118	0.00131632	PGK1		118	0.00149499	CRYM		118	0.00121222	PRDX5
119	0.00179179	RPS4X		119	0.00130068	RAB6A		119	0.00148949	PDHB		119	0.00119899	NEFH
120	0.00178516	RPL29		120	0.00129401	SYP		120	0.0014731	GOT2		120	0.00119127	ARHGDIA
121	0.00173054	MAP1LC3B;MAP1LC3B2		121	0.00129109	GPI		121	0.00145381	KRTAP13-4		121	0.00118852	HBD
122	0.00166132	DBI		122	0.00126607	CD47		122	0.00145096	RPS13		122	0.00118562	RAB6A
123	0.00163278	NEDD8;NEDD8-MDP1		123	0.00126563	ATP5H		123	0.00145009	CBLN1		123	0.00117022	HAPLN2
124	0.00160937	NEFM		124	0.00124519	SLC1A3		124	0.00144535	USMG5		124	0.00116969	ATP5C1
125	0.00160656	RPL14		125	0.00124286	SNCA		125	0.00143211	RPL23		125	0.00115891	GPI
126	0.0015778	FKBP1A;FKBP12-Exip2		126	0.00123568	CBR1		126	0.00142463	ATP1A2		126	0.00115051	PGK1
127	0.00155071	STXBP1		127	0.00123367	NRGN		127	0.00141462	CRYAB		127	0.00115035	NDUFA4
128	0.00154255	TMSB4X		128	0.00122285	LGALS1		128	0.00139847	SLC25A6		128	0.00111689	VSNL1
129	0.00153953	RPS19		129	0.0012184	CS		129	0.00139388	HSP90AB1		129	0.00111316	TMSB4X
130	0.00152005	HSPD1		130	0.001215	SOD2		130	0.00138181	RPS28		130	0.00109427	NEDD8;NEDD8-MDP1
131	0.00150756	SPRR2E;SPRR2F		131	0.0012135	HBD		131	0.00136008	MIF		131	0.00109355	COX5A
132	0.00150557	ATP1B1		132	0.00118655	PRDX5		132	0.00134943	RPS4X		132	0.00109132	GSN
133	0.00149755	GGH		133	0.00118082	CA2		133	0.00133802	CBR1		133	0.00104355	MT-CO3
134	0.00149265	RPL11		134	0.00117487	SLC25A6		134	0.00133453	RAC1;RAC2		134	0.000982603	CTSD
135	0.00149095	RPL23		135	0.00116741	HIST1H1E;HIST1H1C;HIST1H1D		135	0.00132048	RPL6		135	0.000970763	CAMK2A
136	0.00147993	GOT1		136	0.00116405	PCSK1N		136	0.00131062	RPS26;RPS26P11		136	0.000968927	SEPTIN7
137	0.00147372	CBR1		137	0.00116218	PFN2		137	0.00130698	GDI1		137	0.000968141	SNCG
138	0.00147058	ATP5H		138	0.00115925	USMG5		138	0.00130427	RPLP0;RPLP0P6		138	0.000945798	CD47
139	0.001467	SERPINB3		139	0.00115308	ALDH2		139	0.00129964	RPL31		139	0.000941016	USMG5
140	0.00146375	MT-CO3		140	0.00113618	PFN1		140	0.00129007	NDUFA4		140	0.00093275	NRGN
141	0.00146045	TPI1		141	0.00112358	VSNL1		141	0.00127811	TUBA4A		141	0.000915807	CS
142	0.00144394	RPS16		142	0.00111972	SNCG		142	0.00126135	RPL36		142	0.000914975	RAB3A
143	0.00140521	RPS28		143	0.00109982	COX7A2		143	0.00123329	FARSA		143	0.000909391	VAC14
144	0.00140157	RPLP1		144	0.00107409	GPM6A		144	0.00123114	DCD		144	0.00090153	PPP3CA
145	0.0013968	COX7A2		145	0.00103188	TUBA1A		145	0.00122838	MOG		145	0.000900349	SRI
146	0.0013783	IGKC		146	0.0010157	DYNLL2		146	0.00122153	SIAE		146	0.00089556	DYNLL2
147	0.00137697	S100A11		147	0.0010086	CKMT1A;CKMT1B		147	0.00121728	FBXO2		147	0.00088718	ATP5H
148	0.00137345	DSP		148	0.00100108	NEFH		148	0.00119778	PHB		148	0.000882526	TKT
149	0.001373	RAC1;RAC2		149	0.000995978	VAT1L		149	0.00119716	TMSB4X		149	0.000868458	EZR
150	0.00137162	ATP5C1		150	0.000990035	RAB1B;RAB1C		150	0.00119426	GNG7		150	0.000864375	ACO2
151	0.00134725	HIST2H3PS2		151	0.000986473	ATP6V1B2		151	0.00119116	FABP5		151	0.000862045	IGHG1
152	0.00134091	RPS21		152	0.000981684	CEND1		152	0.00115779	STMN1		152	0.000859935	ACOT13
153	0.00133938	HSPB1		153	0.000966004	ACO2		153	0.00114639	RPS16		153	0.000829513	SLC1A3
154	0.00133299	VAMP2;VAMP3		154	0.000960508	ACOT13		154	0.00114599	PRDX5		154	0.000827331	SOD2
155	0.00132982	RPL13a;RPL13A;RPL13AP3		155	0.00095801	EZR		155	0.00114417	RAB6A		155	0.000825394	SPTAN1
156	0.00131614	PDHB		156	0.000933004	SNCB		156	0.00113922	SLC25A11		156	0.000811265	SLC25A6
157	0.00131048	COX4I1		157	0.000930082	TUBB		157	0.00113601	HBD		157	0.000806984	S100A6
158	0.00129092	EEF1B2		158	0.000922748	CALM2;CALM1		158	0.00113564	AQP4		158	0.000801427	PCSK1N
159	0.00128828	TUBA4A		159	0.000921024	DNM1		159	0.00113167	GOT1		159	0.000782269	DCD
160	0.00128775	ATP5EP2;ATP5E		160	0.000919808	SEPTIN7		160	0.00113114	HSPA9		160	0.0007792	CEND1
161	0.00128752	HIST1H1E;HIST1H1C;HIST1H1D		161	0.000918702	UQCRC2		161	0.00112067	PCSK1N		161	0.000772392	LANCL1
162	0.00128294	TTC12		162	0.000917255	ANKLE2		162	0.00111828	ATP5EP2;ATP5E		162	0.000767708	ANXA6
163	0.00127114	PGRMC1		163	0.00088021	GSN		163	0.00110936	SKP1		163	0.000758464	SYP
164	0.00126975	HSP90B1		164	0.000879813	SPTAN1		164	0.00110627	TUFM		164	0.0007561	TUBB
165	0.00126433	RPS2		165	0.000878512	VDAC3		165	0.00110035	RPL14		165	0.000755804	PGAM1
166	0.00126378	RPS27;RPS27L		166	0.000873673	SYN2		166	0.00108978	PHB2		166	0.000754846	APOD
167	0.00125547			167	0.000864547	HRSP12		167	0.00108581	HIST1H1E;HIST1H1C;HIST1H1D		167	0.000751067	SNCB
168	0.00125224	USMG5		168	0.000864336	ANXA6		168	0.00108394	MT-ATP6		168	0.000743498	COX7A2
169	0.00124327	STMN1		169	0.000856671	UQCRFS1;UQCRFS1P1		169	0.00107499	CEND1		169	0.000743488	FABP3
170	0.00123138	RPL30		170	0.000852344	PDHB		170	0.00106879	ARF1;ARF3		170	0.000732321	DNM1
171	0.00122423	ANXA6		171	0.000848986	NDRG2		171	0.00106665	CKMT1A;CKMT1B		171	0.000732288	TIMM9
172	0.00122203	FTH1		172	0.000841845	HPCA		172	0.00106155	RPLP1		172	0.000725838	SVIP
173	0.00121729	TXN		173	0.000833796	SLC25A11		173	0.00105961	ACOT13		173	0.000719739	HSPA9
174	0.00121608	PFN1		174	0.000833438	PHB		174	0.00105633	COX7A2		174	0.000716862	MAG
175	0.00121605	HSPA5		175	0.000822214	SLC25A3		175	0.00105622	EEF1B2		175	0.000714375	SPTBN1
176	0.00120512	HNRNPA2B1		176	0.00081967	CTSD		176	0.00104217	SLC1A3		176	0.000708691	CKMT1A;CKMT1B
177	0.00119826	RAB3A		177	0.000810579	SUCLA2		177	0.00104141	APOD		177	0.000708075	SKP1
178	0.00119598	GOT2		178	0.000806213	SLC6A11		178	0.00103796	SCARB2		178	0.000707026	SIRT2
179	0.00117632	SLC25A3		179	0.000796481	SKP1		179	0.00103722	CALML3		179	0.000705942	SLC25A11
180	0.00117327	GDI1		180	0.000791407	YWHAB		180	0.00102946	VAC14		180	0.000699989	HPCA
181	0.00116603	MOG		181	0.000789791	ATP1A1		181	0.00102774	ATP5F1		181	0.00069883	ATP6V1B2
182	0.00115551	GNB2L1		182	0.000789635	SPTBN1		182	0.00102387	SUCLA2		182	0.000697787	ALDH6A1
183	0.00114772	HSPA9		183	0.000781552	ATP6V1A		183	0.00101513	PFN1		183	0.000691334	PSAT1
184	0.00114673	MT-ATP6		184	0.000770801	HSPA9		184	0.00100735	RPL13a;RPL13A;RPL13AP3		184	0.000680991	SNCA
185	0.00114223	PHB		185	0.000769869	DPYSL5		185	0.00100649	NSF		185	0.000679193	GPM6A
186	0.00113278	PRDX6		186	0.000767103	MAG		186	0.000994772	RPS19		186	0.000676304	PHB
187	0.0011301	ALDOC		187	0.000757548	PDYN		187	0.000994236	CA2		187	0.000675372	RHOA;RHOC
188	0.00112604	HSP90AB1		188	0.000757395	HSP90AB1		188	0.00099328	RPL30		188	0.000672812	PHGDH
189	0.00112442	CA2		189	0.000750563	SYNGR1		189	0.000993111	CS		189	0.000666564	VAT1L
190	0.00110611	RPL24		190	0.00074657	MT-ATP6		190	0.000984119	VDAC3		190	0.000664145	PDHB
191	0.00109361	VAC14		191	0.000744887	SFN		191	0.000980226	ATPIF1		191	0.0006607	NDRG2
192	0.00108253	RPL36		192	0.000744797	SLC25A5		192	0.000976797	NPM2		192	0.000660005	UQCRC2
193	0.0010776	RPL39P5;RPL39		193	0.000735378	PCMT1		193	0.000974195	S100A1		193	0.000659576	ANXA5
194	0.00107058	RPL3		194	0.000735245	UQCRC1		194	0.000971383	S100A6		194	0.000656452	CALM2;CALM1
195	0.00106171	HIST1H2BN;HIST1H2BL;HIST1H2BM;HIST1H2BH;HIST2H2BF;HIST1H2BC;HIST1H2BD;H2BFS;HIST1H2BK;HIST1H2BA		195	0.000735158	SRI		195	0.000965505	IGHG1		195	0.000653939	RAB1B;RAB1C
196	0.00105175	SLC25A6		196	0.000734962	IGSF8		196	0.0009615	RPL11		196	0.000650573	GSTP1
197	0.00105069	GNG7		197	0.000734015	IGHG1		197	0.000959336	UQCRC2		197	0.000649224	MAOB
198	0.00104886	PARK7		198	0.000727558	DCD		198	0.000949225	ANXA6		198	0.0006471	YWHAB
199	0.00104867	RAB6A		199	0.000727417	FXYD7		199	0.000947615	GPI		199	0.000638355	TUBA1A
200	0.00103266	RPL4		200	0.000725617	SVIP		200	0.000946294	ATP6V1B2		200	0.000634094	S100B
201	0.00101049	PFN2		201	0.000721738	TXN		201	0.00093427	THY1		201	0.000629838	VDAC3
202	0.00100634	RPL8		202	0.000716606	SFXN1		202	0.0009303	PGRMC1		202	0.000628245	UQCRC1
203	0.00100508	CASP14		203	0.00071203	ATP5F1		203	0.000928192	SFN		203	0.000626943	HSP90AB1
204	0.0010046	SNCG		204	0.000711005	LANCL1		204	0.000920176	RAB3A		204	0.000622327	ATP6V1A
205	0.00100226	NSF		205	0.000706969	PGAM1		205	0.000917979	SNCB		205	0.000618337	IDH2
206	0.00100041	LOR		206	0.000693441	ARPC3		206	0.000912434	ANKLE2		206	0.000612843	CD81
207	0.000991251	RPS23		207	0.000689447	TKT		207	0.000910124	RPL34		207	0.000609774	GNAI2
208	0.000990799	GPI		208	0.000688486	AP2S1		208	0.000908515	ATP1A3		208	0.000607269	MT-ATP6
209	0.000988375	IGHA1		209	0.000687144	PPP3R1		209	0.000904485	HSPA5		209	0.000604438	ATP1A1
210	0.000986444	SLC25A11		210	0.000682191	UQCRB		210	0.000898545	CANX		210	0.000594865	GLO1
211	0.000982799	RPL9		211	0.000681534	PRDX3		211	0.000897601	KRTAP13-2		211	0.000593888	TXN
212	0.000979904	RPS6		212	0.000679699	RHOA;RHOC		212	0.000893415	SEC22B		212	0.000593336	ACAT1
213	0.000959554	TUFM		213	0.000677655	CLTA		213	0.000892583	RPL10A		213	0.00059159	HP
214	0.000958969	BASP1		214	0.000668923	RAP1B		214	0.000891436	PFN2		214	0.000589996	ATP5F1
215	0.000956783	CKMT1A;CKMT1B		215	0.000668091	IDH2		215	0.000885968	SOD2		215	0.000588119	RAP1B
216	0.000955065	RPS11		216	0.000666978	SYN1		216	0.000872298	KRTAP7-1		216	0.000587567	PRDX3
217	0.000951859	PCSK1N		217	0.000665168	MGST3		217	0.000868939	TUBB3		217	0.000587547	KLK13
218	0.00094835	ATP6V1B2		218	0.000663576	DCTN2		218	0.000863463	ACO2		218	0.000585647	MAP1B
219	0.00093814	CS		219	0.000657037	MAP1B		219	0.000861115	S100A8		219	0.000585359	SUCLA2
220	0.000936735	LANCL1		220	0.000655005	ACTC1;ACTG2;ACTA1;ACTA2		220	0.000860457	SFXN1		220	0.000582105	DLST
221	0.000926653	SNCB		221	0.000651385	SYT1		221	0.000858773	UQCRFS1;UQCRFS1P1		221	0.000575589	SLC6A11
222	0.00092561	PPP3CA		222	0.000649995	AP2B1		222	0.000846348	RPS27;RPS27L		222	0.000573674	CLTA
223	0.000923352	NDUFA2		223	0.000647429	CLTC		223	0.00084259	PGK1		223	0.000573413	AP2S1
224	0.000914618	UQCRB		224	0.000644807	GNAI2		224	0.00084255	TKT		224	0.000572509	ST13;ST13P5;ST13P4
225	0.000913243	ARF1;ARF3		225	0.000639914	IGKC		225	0.000841773	LGALS1		225	0.000566401	IGKC
226	0.000910558	TUBB3		226	0.000639496	PHGDH		226	0.000839141	CCDC22		226	0.000563231	GSTM2
227	0.000907606	SFXN1		227	0.000630261	IDH3A		227	0.000826433	CALM2;CALM1		227	0.000559443	IGSF8
228	0.000904386	PDIA3		228	0.000624222	SCRN1		228	0.000824117	HRSP12		228	0.000558373	RAB7A
229	0.00089945	DYNLL1		229	0.000624013	NCDN		229	0.000809795	ANXA5		229	0.000554971	UQCRB
230	0.000898958	NACA		230	0.000618536	RPL23		230	0.000809296	VSNL1		230	0.000542617	DPYSL5
231	0.000897169	ACOT13		231	0.000617397	DLST		231	0.000799785	UQCRB		231	0.000542555	PHB2
232	0.000894769	DSG1		232	0.000616303	CALB1		232	0.000798095	NEDD8;NEDD8-MDP1		232	0.000541713	SLC25A5
233	0.000885698	SKP1		233	0.000613518	PDE1B		233	0.000791129	RAB1B;RAB1C		233	0.000538917	UQCRFS1;UQCRFS1P1
234	0.00088516	RPL10A		234	0.000601517	GDAP1		234	0.000790159	NAPB		234	0.000537855	GNG12
235	0.000884285	UQCRC1		235	0.000600859	ATP5J		235	0.000787312	NACA		235	0.000537519	NCAM1
236	0.000880991	FAM127A;FAM127C;FAM127B		236	0.000596703	SYNGR3		236	0.000787294	PGAM1		236	0.000532656	SEPTIN2
237	0.000875368	CLTA		237	0.000596392	ACAT1		237	0.000785045	RPL4		237	0.000530523	HADHA
238	0.000874162	ALDH2		238	0.000595956	SIRT2		238	0.000784769	RPL8		238	0.000530038	SCRN1
239	0.000872813	IGHG2		239	0.00059317	NDUFA2		239	0.000780092	SNCG		239	0.000529084	MARCKS
240	0.000867893	UQCRC2		240	0.000593162	PHB2		240	0.00077037	RPL9		240	0.000524914	SFXN1
241	0.000867603	PHB2		241	0.000588221	SLC32A1		241	0.000756693	PFKM		241	0.000523378	HP;HPR
242	0.000867043	EEF2		242	0.000588139	YWHAH		242	0.000751462	HNRNPA2B1		242	0.000522723	PCMT1
243	0.000866695	PCBP1		243	0.000587859	NDUFB1		243	0.000749784	FAM127A;FAM127C;FAM127B		243	0.000522482	AK1
244	0.000866064	SEC22B		244	0.000578535	TUFM		244	0.000746651	TUBA1A		244	0.00051183	SYN2
245	0.000864784	FBXO2		245	0.000578303	ARPC4-TTLL3;ARPC4		245	0.000745544	PDHA1		245	0.000511676	HADHB
246	0.000863934	RPL19		246	0.000570619	ATP6V0A1		246	0.000741832	RPL24		246	0.000503015	TUFM
247	0.000863733	PCBP2		247	0.000565539	ATPIF1		247	0.000740243	RPL19		247	0.000502069	MGST3
248	0.000863512	HNRNPK		248	0.000565069	ATP6V1E1		248	0.000738251	PDIA3		248	0.000499161	UBE2N;UBE2NL
249	0.000860094	SNCA		249	0.000560348	CD81		249	0.000735147	RPL39P5;RPL39		249	0.000498623	IDH3A
250	0.000859623	RPS3A		250	0.000559633	FABP3		250	0.000734907	CD9		250	0.000498229	ATP6V1E1
251	0.000858403	PRDX3		251	0.000558788	CNTN1		251	0.000733526	UQCRC1		251	0.000494632	PPP1R7
252	0.000856469	RPS24		252	0.000558074	MAPRE3		252	0.000731534	ELAVL2		252	0.00049227	ACOT7
253	0.000856337	ATP1A2		253	0.000557534	NCAM1		253	0.000730897	RPL18A		253	0.000491506	SFN
254	0.00085427	EIF4A1		254	0.00055178	NUTF2		254	0.000728736	ALDH6A1		254	0.000486818	AKR1B1
255	0.000845441	RAB7A		255	0.000550842	NAPB		255	0.000724343	ATP6V1A		255	0.000486698	FXYD7
256	0.000844883	YWHAB		256	0.000547558	RAB7A		256	0.000722394	GNB2L1		256	0.000481708	IGHA1
257	0.000843822	SUCLA2		257	0.000542194	HAPLN2		257	0.000721358	IDH3A		257	0.000480284	FBXO2
258	0.000839463	RPL21		258	0.000537596	MARCKS		258	0.000717991	HADHB		258	0.000476159	2008-09-01
259	0.0008185	ARPC4-TTLL3;ARPC4		259	0.000536275	ACOT7		259	0.000714368	PLLP		259	0.000473808	GDAP1
260	0.000813989	ATPIF1		260	0.000532217	PGRMC1		260	0.000705314	SRI		260	0.000473657	ALDH9A1
261	0.000806813	RPL35		261	0.000531694	PDHA1		261	0.000705174	RPS11		261	0.000468764	CNTN1
262	0.000804663	SCARB2		262	0.000530948	PPP2R1A		262	0.000704376	ARHGDIA		262	0.000467463	ADD1
263	0.000797535	PRAF2		263	0.000529383	VAT1		263	0.00070417	ACOT7		263	0.000461853	DCTN2
264	0.000795599	CEND1		264	0.000528716	SLC25A12		264	0.000699273	CLTA		264	0.000461666	RAN
265	0.000794667	RPL38		265	0.000521771	GSTM2		265	0.00069619	KRTAP13-1		265	0.000461626	PGRMC1
266	0.000792348	CANX		266	0.000520977	ALDH6A1		266	0.000691463	SVIP		266	0.00046152	CNDP2
267	0.000786753	UQCRFS1;UQCRFS1P1		267	0.000518029	ABAT		267	0.000689792	S100A9		267	0.000459897	HSPA6;HSPA7
268	0.000784742	AQP4		268	0.000517448	UBE2N;UBE2NL		268	0.000685558	NDUFA2		268	0.000455196	YWHAQ
269	0.000782934	DSTN		269	0.000516287	ALDH5A1		269	0.000685399	IDH2		269	0.0004483	SYN1
270	0.000781468	PGK1		270	0.000512936	UQCRQ		270	0.000683808	RBMX;RBMXL1		270	0.000443891	VAT1
271	0.00077907	ATP5J		271	0.000512742	CRMP1		271	0.000679577	RPS21		271	0.000434702	CLTC
272	0.000777146	RPL35A		272	0.000512317	MOBP		272	0.000678774	RPS7		272	0.000431913	ABAT
273	0.000771999	ATP5F1		273	0.000510159	HADHB		273	0.00067756	SCRN1		273	0.000431718	RPL23
274	0.000768712	RPL15		274	0.000510144	NDUFA5		274	0.000673319	DCXR		274	0.000431626	CSRP1
275	0.00076794	VDAC3		275	0.000508742	ST13;ST13P5;ST13P4		275	0.000672874	PRDX3		275	0.000429112	MAL2
276	0.000767823	SPTAN1		276	0.000508313	YWHAQ		276	0.000671694	RPL28		276	0.000429104	NDUFB1
277	0.000766069	RAB11B;RAB11A		277	0.000503414	MAP2		277	0.000670792	NDUFA5		277	0.000428628	UQCRQ
278	0.000765352	VSNL1		278	0.000503085	NDUFA13		278	0.000666621	CALR		278	0.000427555	YWHAH
279	0.000764594	CSN2		279	0.000499027	CISD1		279	0.000664449	TUBB4A		279	0.000426034	NAPB
280	0.00076167	MYL6		280	0.00049546	DPP6		280	0.000663891	SEPTIN7		280	0.000423842	HSPA12A
281	0.000758079	RAB1B;RAB1C		281	0.000494256	NDUFS8		281	0.000663723	KRTAP6-1		281	0.000422909	NUTF2
282	0.000757506	ARPC3		282	0.000492925	SEPTIN5		282	0.000663512	HADHA		282	0.000422686	ALDH4A1
283	0.000752711	DARS		283	0.000492108	GLO1		283	0.000658275	SPTAN1		283	0.000421204	ARPC3
284	0.000752129	RPS7		284	0.000491527	MAP1LC3A		284	0.000654274	RPL10		284	0.000420556	SLC25A12
285	0.000748998	KPRP		285	0.000491451	MAOB		285	0.000650749	RAB7A		285	0.000418312	SEPTIN5
286	0.000747744	ATP1A3		286	0.000490777	ANXA5		286	0.000650434	MT-CO3		286	0.000416621	RAB11B;RAB11A
287	0.000745122	GSN		287	0.000487516	PFKM		287	0.00064724	GSN		287	0.000410646	FHL1
288	0.000738232	RPL10		288	0.000487205	LAMP5		288	0.000646574	NEFH		288	0.000410423	ACYP2
289	0.000731304	DECR1		289	0.000484026	SEPTIN8		289	0.000644791	DLST		289	0.000406773	NCDN
290	0.000724419	PCMT1		290	0.000482852	HSPA12A		290	0.000640965	TUBB		290	0.000405063	RHOB
291	0.000723759	PKP1		291	0.0004783	NDUFS1		291	0.000640298	YWHAH		291	0.000402067	ALDH5A1
292	0.000719965	UTS2		292	0.000472237	CLTB		292	0.000637558	MGST3		292	0.000398568	AP2B1
293	0.000719282	PRDX5		293	0.000471771	AKR1B1		293	0.000636898	RPL3		293	0.000397725	SYNGR3
294	0.000718174	NAPB		294	0.000471146	NDUFB3		294	0.000635835	RPL29		294	0.000395448	PPP2R1A
295	0.000711656	SLC1A3		295	0.000465282	NDRG4		295	0.000631237	VAT1L		295	0.000394019	ALDH7A1
296	0.000704685	HBD		296	0.000463784	GSTP1		296	0.000628568	ST13;ST13P5;ST13P4		296	0.000392763	PFKM
297	0.000692185	CTSL		297	0.00046363	SLC25A22		297	0.000620451	AUH		297	0.000385595	PDHA1
298	0.000689835	RCOR1		298	0.000457946	MAL2		298	0.000618536	PRCP		298	0.000385173	CBR3
299	0.00068894	FABP3		299	0.000450653	S100B		299	0.000610454	RPS2		299	0.000383207	CISD1
300	0.00068414	RPL18A		300	0.000448335	CAP1		300	0.000604999	DYNLL1		300	0.000381387	SH3GL2
301	0.000670354	RPS15A		301	0.000447447	RAN		301	0.000604775	CAMK2A		301	0.000380426	SH3BGRL
302	0.000669948	PDYN		302	0.000447035	PACSIN1		302	0.000604634	UBE2D3;UBE2D2;UBE2D1;UBE2D4		302	0.000380344	HSPA5
303	0.000668008	RPL36A;RPL36AL;RPL36A-HNRNPH2		303	0.000446131	PPP1R7		303	0.000603417	STX1B		303	0.000379535	METTL7A
304	0.00066628	ARL6IP5		304	0.000444494	HPRT1		304	0.000602707	PPP3CA		304	0.000379135	ARL8B
305	0.000665459	CISD1		305	0.000444322	SIRPA;SIRPB1		305	0.00060255	DNM1		305	0.000377716	CSE1L
306	0.000663721	ACOT7		306	0.000442061	PURA		306	0.000600776	RPL35		306	0.000377364	RAB5C
307	0.000662936	HNRNPD		307	0.000437052	FSCN1		307	0.000600506	RPL35A		307	0.000377221	NPEPPS
308	0.000661953	TUBA1A		308	0.000435106	RAB11B;RAB11A		308	0.000599991	AP2S1		308	0.00037651	SYT1
309	0.000659883	SOD2		309	0.000431099	FBXO2		309	0.000598398	DSTN		309	0.000374849	MAPRE3
310	0.000658707	POF1B		310	0.000430308	NPEPPS		310	0.000596839	RPL5		310	0.000372679	MAP1LC3A
311	0.000658171	ATP6V1A		311	0.000426176	CANX		311	0.000593319	DARS		311	0.000371381	PADI2
312	0.000652727	RPL32		312	0.000425803	ADD1		312	0.000589317	RPL15		312	0.000370218	CSTB
313	0.00065213	ACO2		313	0.000424942	CADM2		313	0.000589277	S100B		313	0.000368697	NDUFS1
314	0.000651917	LMNA		314	0.000423456	CCT6A		314	0.000588588	TXN		314	0.000366429	ATP6V0A1
315	0.000649358	PABPC1		315	0.000422854	HSPA6;HSPA7		315	0.000586392	LANCL1		315	0.000365712	CANX
316	0.000638797	CALML5		316	0.000421621	SH3GL2		316	0.000585517	RPL26;RPL26L1		316	0.000365285	HPRT1
317	0.000638756	CAMK2A		317	0.000419439	RPS25		317	0.000580842	YWHAB		317	0.000364153	SYNGR1
318	0.000638646	ARHGDIA		318	0.000418852	TAGLN3		318	0.000580122	ALDH1A1		318	0.000364062	ARPC4-TTLL3;ARPC4
319	0.000636262	SIAE		319	0.000418587	COX6B1		319	0.000578103	IGKC		319	0.000363518	DPP6
320	0.000635177	RPL5		320	0.000412579	CD59		320	0.000577384	GDAP1		320	0.00036351	EPB41L3
321	0.000632064	DPYSL5		321	0.000410459	GLUL		321	0.000571408	RPS6		321	0.000362227	PEA15
322	0.00063195	TUBB		322	0.000408476	HADHA		322	0.000571137	SSBP1		322	0.000361918	UBE2D3;UBE2D2;UBE2D1;UBE2D4
323	0.000631199	S100A14		323	0.000403775	GNG12		323	0.000568113	APMAP		323	0.000361532	GLUL
324	0.000629303	DLST		324	0.000403753	CCT8		324	0.000566707	ARPC3		324	0.000359919	HIST1H2BN;HIST1H2BL;HIST1H2BM;HIST1H2BH;HIST2H2BF;HIST1H2BC;HIST1H2BD;H2BFS;HIST1H2BK;HIST1H2BA
325	0.00062631	SNRPD1		325	0.000402143	RHOB		325	0.000565134	PCBP2		325	0.000357013	HSPA1B;HSPA1A
326	0.000625328	CALM2;CALM1		326	0.000398214	SEPTIN2		326	0.000564892	CSRP1		326	0.000355905	VDAC3
327	0.000624358	PDIA3		327	0.000397422	MAPK1		327	0.00056412	SNAP25		327	0.000354078	SIRPA;SIRPB1
328	0.000622313	CD47		328	0.000390726	C19orf70;QIL1		328	0.000563282	GLS		328	0.000353924	ATPIF1
329	0.000620598	DYNLL2		329	0.000390243	ARL8B		329	0.000562586	HNRNPD		329	0.000352737	TPM3
330	0.000619894	SRI		330	0.00039018	VDAC3		330	0.000560744	ATP6V1E1		330	0.000351135	DSTN
331	0.000618438	RARS		331	0.000390104	HSPA5		331	0.000559657	DLD		331	0.00034986	NDUFA2
332	0.000617588	RAN		332	0.000389875	RAB5C		332	0.000558504	CLTC		332	0.000346095	CD59
333	0.000617113	PTGES3		333	0.000388974	AK1		333	0.000556906	RAB5C		333	0.000345511	CADM2
334	0.000613048	PGAM1		334	0.000388825	EPB41L3		334	0.000555926	CTSZ		334	0.000344873	SH3GLB2
335	0.000612235	RPL28		335	0.000387119	TNR		335	0.000555565	RPS24		335	0.000343336	MOBP
336	0.000611848	RPS12		336	0.000386482	SNAP91		336	0.000550939	MAP1B		336	0.000340933	MAPK1
337	0.000607924	CNIH4		337	0.000385679	APOD		337	0.000549758	GBAS		337	0.000340865	NDUFA13
338	0.00060216	AP2S1		338	0.000384196	CALB2		338	0.000542335	FABP3		338	0.000338634	RPS25
339	0.000597434	LGALS1		339	0.000383774	APOE		339	0.000542245	VAT1		339	0.000338218	HSPB1
340	0.00059732	C19orf70;QIL1		340	0.000382556	ALDH9A1		340	0.00054045	S100A7		340	0.000337237	OTUB1
341	0.000596071	RAB5C		341	0.000380224	MAPT		341	0.000539422	CCT6A		341	0.000337043	SLC32A1
342	0.000585776	TKT		342	0.000380184	PSAT1		342	0.000539045	SYP		342	0.00033617	VIM
343	0.000582228	XP32		343	0.000379196	NDUFV1		343	0.000538232	EZR		343	0.000333048	BLVRB
344	0.000579062	RAB2A		344	0.000378461	CNDP2		344	0.000534142	GLUL		344	0.000331221	RFX2
345	0.000579001	CSE1L		345	0.000376835	NDUFS3		345	0.000533379	ATP5J		345	0.000331162	NDUFB3
346	0.000576771	CLTC		346	0.000374243	RAP2A;RAP2C		346	0.000532395	ARPC4-TTLL3;ARPC4		346	0.000330845	MYL6
347	0.000572122	SYNGR1		347	0.000374028	DLD		347	0.000532047	RAB11B;RAB11A		347	0.000329874	FSCN1
348	0.000570511	SPRR1B		348	0.000372328	HSPA1B;HSPA1A		348	0.000531045	RPS15A		348	0.000328145	TAGLN3
349	0.000569193	BTF3		349	0.00037176	ACYP2		349	0.000530414	SLC25A12		349	0.000327599	ALDH1A1
350	0.000566639	ABAT		350	0.000369549	RTN1		350	0.000528359	PDIA3		350	0.000327469	GLIPR2
351	0.000564043	IGHV3OR16-9;IGHV3OR16-10;IGHV3-20;IGHV3-43		351	0.000369141	RPL22		351	0.000527622	EIF4A1		351	0.000327218	CAP1
352	0.000563795	TMEM205		352	0.000367923	OTUB1		352	0.000525979	SLC25A22		352	0.000327172	S100A13
353	0.000563316	SNRPG;SNRPGP15		353	0.00036717	ATP2A2		353	0.000522734	NDUFS1		353	0.000325043	NDUFA5
354	0.000561216	FAU		354	0.000365614	NDUFB4		354	0.000517371	ALDH4A1		354	0.000321102	DLD
355	0.000554264	RPS5		355	0.000363935	METTL7A		355	0.000516246	PHGDH		355	0.000314878	PYGB
356	0.000553416	SLC25A5		356	0.00036091	HP;HPR		356	0.000515686	RAB2A		356	0.000314207	ATP2A2
357	0.000551631	AP2B1		357	0.000359685	CAPZA2		357	0.000514437	RAP1B		357	0.000314053	ALAD
358	0.000551006	ANKLE2		358	0.000357958	MYL6		358	0.000504399	PCBP1		358	0.000312953	NDUFB4
359	0.00054893	HSPA1B;HSPA1A		359	0.000357364	DSTN		359	0.00050402	NDUFB1		359	0.000312522	H1F0
360	0.000546398	NEFH		360	0.000353219	S100A6		360	0.000503676	SNRPD1		360	0.000312452	NDUFS8
361	0.000546031	NDUFS3		361	0.000351203	DYNLL1		361	0.000501206	DLAT		361	0.000312009	PCBP1
362	0.000545219	CRYAB		362	0.000349176	GABARAPL2		362	0.000500308	SLC25A5		362	0.000311026	APOO
363	0.00054483	VAT1		363	0.000345249	ALDH1A1		363	0.000500166	FKBP1A;FKBP12-Exip2		363	0.00031095	PTGDS
364	0.000543452	CBR3		364	0.000343743	NDUFC2;KCTD14;NDUFC2-KCTD14		364	0.000498113	SNCA		364	0.000310103	NME1-NME2;NME2
365	0.000542924	PPIB		365	0.000342591	NNT		365	0.000495244	RHOA;RHOC		365	0.000309611	PDIA3
366	0.000542818	THY1		366	0.000341992	IDH3B		366	0.000495044	TH		366	0.000307519	LAMP5
367	0.000542356	SLC25A12		367	0.000341412	ATP8A1		367	0.000492884	ACAT1		367	0.000306975	OR6T1
368	0.000542317	MAPK1		368	0.000338022	SSBP1		368	0.000492873	RAN		368	0.000303714	CA1
369	0.000533802	NPM1		369	0.000337244	NME1-NME2;NME2		369	0.000491855	SPTBN1		369	0.000299228	SLC25A22
370	0.000529292	CSTA		370	0.0003359	RAB3D		370	0.000489542	ABAT		370	0.000297788	MYL12A;MYL12B;MYL9
371	0.000527434	ATP6V1E1		371	0.000333891	SH3GLB2		371	0.000485141	CD47		371	0.000296125	UBA1
372	0.000526691	S100A6		372	0.00033281	ATP6V0D1		372	0.000483297	MAPK1		372	0.000294697	CYB5R3
373	0.000526398	ARL8B		373	0.000331476	MAP2K1		373	0.000481421	DPYSL5		373	0.000293579	APOE
374	0.000523346	ALDH6A1		374	0.000330796	FHL1		374	0.000478944	NDUFS3		374	0.000291894	RPL22
375	0.000521684	PACSIN1		375	0.000330434	VCP		375	0.000477887	GLO1		375	0.000288561	NDUFC2;KCTD14;NDUFC2-KCTD14
376	0.000520651	PHGDH		376	0.000330364	AP2M1		376	0.000476425	NDUFS8		376	0.000287503	PPP3R1
377	0.000519829	HADHB		377	0.000328562	TCP1		377	0.000474525	NIPSNAP1		377	0.000287186	PURA
378	0.000514338	CCT8		378	0.000328106	CNTNAP1		378	0.000473733	AHCYL1		378	0.000286387	COX6B1
379	0.000514218	NDUFS1		379	0.000326982	CUTA		379	0.00047259	HNRNPC		379	0.000285205	ATP5J
380	0.00051254	NDUFA13		380	0.000326508	TIMM9		380	0.000469318	DECR1		380	0.00028431	TF
381	0.000512486	RUFY3		381	0.000325008	S100A13		381	0.00046735	MAP2		381	0.0002832	HSPA2
382	0.000511043	SERPINB5		382	0.000324979	FH		382	0.000466557	GATM		382	0.000282283	DDAH1
383	0.000510164	APOD		383	0.000323412	TPM3		383	0.00046487	UTS2		383	0.000282147	VCAN
384	0.000507617	STATH		384	0.000321093	KLK13		384	0.000464715	PCMT1		384	0.000281538	PIN1
385	0.000505447	GBAS		385	0.000320557	ACTR1A		385	0.000463802	AP2B1		385	0.000281517	DYNLL1
386	0.000502293	HNRNPH2		386	0.000320471	AUH		386	0.000463753	PCYOX1		386	0.000280762	CCT8
387	0.000501696	NDUFS7		387	0.000319652	RPL18		387	0.000462638	KLK13		387	0.000279993	VCP
388	0.000499301	SSBP1		388	0.00031929	PPP2CA;PPP2CB		388	0.000461578	RARS		388	0.000279972	GNAQ;GNA11
389	0.000499277	RPL26;RPL26L1		389	0.00031922	HRAS		389	0.000461136	PSAT1		389	0.0002776	MAP2
390	0.000498488	GSTP1		390	0.00031776	CST3		390	0.000459853	ATP2A2		390	0.000276647	CCT6A
391	0.000498066	PRKRA		391	0.000317288	RPS14		391	0.000459284	RUFY3		391	0.000275609	TNR
392	0.000495758	ANXA5		392	0.000316672	PPP1R1B		392	0.000459002	CORO2B		392	0.00027539	PPP2CA;PPP2CB
393	0.000495565	IARS		393	0.000315658	UBA1		393	0.000457095	CYB5R1		393	0.00027511	CUTA
394	0.000493822	ACAT1		394	0.000315212	TIMM13		394	0.000454959	MARCKS		394	0.000274476	CNTNAP1
395	0.000492575	HRSP12		395	0.000314312	LSAMP		395	0.000451653	ARL6IP5		395	0.00027439	RALA;RALB
396	0.000492049	PLLP		396	0.000313757			396	0.000446695	CCT8		396	0.000272266	GBAS
397	0.000490704	MAP1LC3A		397	0.000313454	APOO		397	0.000442597	CNDP2		397	0.00027177	GDI2
398	0.000489914	GLUL		398	0.000312539	DLAT		398	0.000442198	SLC2A13		398	0.000271556	IDH3B
399	0.000488345	YWHAH		399	0.000310764	TUBB6		399	0.000441512	PPIB		399	0.000271502	NDRG4
400	0.000487618	SH3BGRL3		400	0.000310627	ALDH7A1		400	0.000441384	TSPAN3		400	0.000271013	FH
401	0.000486039	AUH		401	0.000308393	RTN4		401	0.000441138	NDUFS7		401	0.000269677	FABP5
402	0.000480442	HNRNPC		402	0.000307492	SCG2		402	0.000440886	RPS23		402	0.000268984	DLAT
403	0.000476812	CST3		403	0.000307203	CYB5R3		403	0.000440864	NDRG2		403	0.000267412	PGD
404	0.000474628	CNDP2		404	0.000306376	PDIA3		404	0.000437237	CALML5		404	0.000264334	RBP1
405	0.000472681	NDUFA5		405	0.000306252	AHCYL1		405	0.000431588	RPS5		405	0.000264122	NDUFS3
406	0.000470541	CAPZB		406	0.000302555	FXYD6		406	0.00042913	SYN1		406	0.000263376	RAP2A;RAP2C
407	0.000470128	MAP2		407	0.000302219	DPYSL3		407	0.000428701	SLC6A11		407	0.000262176	CALB1
408	0.000464767	CRMP1		408	0.000300834	PFDN4		408	0.000427585	NPM1		408	0.000262029
409	0.000463855	PFKM		409	0.000300765	SLC1A4		409	0.000425341	SYNGR1		409	0.000261266	CRMP1
410	0.000462753	ATP2A2		410	0.000298882	PFKP		410	0.000422852	PRAF2		410	0.000260852	ETFB
411	0.000462309	STX7		411	0.00029842	SH3BGRL		411	0.000420432	PEA15		411	0.000260148	TPM1
412	0.000461621	BLMH		412	0.000297376	ALDH4A1		412	0.00042027	BTF3		412	0.000259866	CAPZA2
413	0.000461514	RPN1		413	0.0002949	PEA15		413	0.000419628	UQCRQ		413	0.000259856	NFASC
414	0.000459617	STX1B		414	0.000294273	CAPZB		414	0.000416612	YWHAQ		414	0.000258751	MSN
415	0.00045582	ARG1		415	0.00029423	RALA;RALB		415	0.000416061	ACADVL		415	0.00025797	CALB2
416	0.000455544	NIPSNAP1		416	0.000293074	DYNLRB1;DYNLRB2		416	0.0004142	MAP1LC3A		416	0.000257756	NNT
417	0.000453441	EEF1D		417	0.000290546	MT-ND3		417	0.000414087	NDUFB4		417	0.00025758	TCP1
418	0.000450767	ACTC1;ACTG2;ACTA1;ACTA2		418	0.000290444	RAP1GDS1		418	0.000413385	RPL21		418	0.000256783	HSD17B10
419	0.000450406	AKR1B1		419	0.000287995	FAM49B		419	0.000412278	2002-09-01		419	0.000256725	C19orf70;QIL1
420	0.000449782	DDOST		420	0.000286626	RPLP2		420	0.000409322	PACSIN1		420	0.0002565	RAP1GDS1
421	0.000449264	PCP4L1		421	0.000284119	HSD17B10		421	0.000408302	HNRNPK		421	0.000255385	SNRPD1
422	0.000448671	NDRG2		422	0.000283759	OXCT1		422	0.000406708	SYN2		422	0.000255363	SNAP91
423	0.000447813	IDH2		423	0.000283498	GBAS		423	0.00040301	MAPRE3		423	0.000254836	AHCYL1
424	0.000445637	IDH3A		424	0.000280738	NDUFA9		424	0.00040299	PTGES3		424	0.000253291	RPS26;RPS26P11
425	0.00044368	MAP1B		425	0.000279572	PDE10A		425	0.000402798	HSPA6;HSPA7		425	0.000251691	AUH
426	0.000442893	CKAP4		426	0.000277933	CDC42		426	0.000402179	C19orf70;QIL1		426	0.000251457	CAPZB
427	0.000440298	GDAP1		427	0.000277864	NFASC		427	0.000401788	PDYN		427	0.000249314	GABARAPL2
428	0.00044007	NDUFB1		428	0.000277405	NAPG		428	0.000400499	HSD17B10		428	0.000249246	RTN1
429	0.000439303	SYN1		429	0.000277169	PDXP		429	0.000400487	HIST1H2BN;HIST1H2BL;HIST1H2BM;HIST1H2BH;HIST2H2BF;HIST1H2BC;HIST1H2BD;H2BFS;HIST1H2BK;HIST1H2BA		429	0.000248943	PFKP
430	0.000438312	SRSF3		430	0.000276076	RAB2A		430	0.000399576	GPM6A		430	0.00024526	TALDO1
431	0.000438034	CCT6A		431	0.000275605	GNAQ;GNA11		431	0.000398302	IDH3B		431	0.00024355	CDC42
432	0.000436943	IER3IP1		432	0.00027556	AP2A1		432	0.000396267	GSTM2		432	0.000242718	CLTB
433	0.000436904	MAL2		433	0.000274088	PRAF2		433	0.000394282	HP		433	0.000242578	RPS14
434	0.000435346	RHOA;RHOC		434	0.000274047	ALAD		434	0.000393977	NDUFA10		434	0.000242534	MAP2K1
435	0.000434959	EIF6		435	0.000273442	NDUFV2		435	0.000392882	CNIH4		435	0.000242348	NAPG
436	0.000434335	S100B		436	0.000272755	CSRP1		436	0.000391919	VDAC3		436	0.000242085	ATP8A1
437	0.000433841	SLC25A22		437	0.000270766	SEPTIN3		437	0.000391481	JUP		437	0.000241989	EPHX1
438	0.000432513	DLD		438	0.000270439	LASP1		438	0.000387216	CISD1		438	0.000241502	DCXR
439	0.000431565	CISD2		439	0.000269761	RAB14		439	0.000384277	RPS3A		439	0.000240143	DGKD
440	0.000422023	RAP1B		440	0.000269315	HSPH1		440	0.000383766	RPL32		440	0.000240141	NDUFS7
441	0.000421452	UQCR10		441	0.000268814	MYL12A;MYL12B;MYL9		441	0.000383335	NDUFA13		441	0.000239904	OXCT1
442	0.000420177	SNRPE		442	0.00026851	PTGES3		442	0.000383243	GSTP1		442	0.000239213	HRAS
443	0.000420084	SH3GL2		443	0.000267492	PRNP		443	0.000380704	SYT1		443	0.00023798	RAB3D
444	0.000418844	MT-ND3		444	0.000265409	GDI2		444	0.000380589	TCP1		444	0.000237378	SSBP1
445	0.000418239	SNRPD3		445	0.000264014	ATP6V1G2		445	0.000380385	RFX2		445	0.000236982	MARCKSL1
446	0.000417114	SEPTIN7		446	0.000263855	RPS26;RPS26P11		446	0.000377077	NPC2		446	0.0002365	SELENBP1
447	0.00041359	CALML3		447	0.000263512	CD200		447	0.000376471	DCTN2		447	0.000235393	ACTR1A
448	0.000413203	SYN2		448	0.000263291	MPC2		448	0.000375395	NDUFB3		448	0.000230592	FAM49B
449	0.000412566	MARS		449	0.000262505	FARSB		449	0.000369831	CSTB		449	0.000229591	PACSIN1
450	0.000408005	UBE2N;UBE2NL		450	0.000261125	PCBP1		450	0.00036895	CBR3		450	0.000229531	MTCH2
451	0.000407658	HSPA6;HSPA7		451	0.000260046	NDUFA8		451	0.000367072	IMMT		451	0.000228155	ACP1
452	0.000407501	YWHAQ		452	0.00025895	EEF1G		452	0.000364943	MSN		452	0.0002273	PRNP
453	0.000407168	SVIP		453	0.000257957	IMMT		453	0.000364191	SNAP91		453	0.000226882	RTN4
454	0.000406981	VAT1L		454	0.000257938	FAIM2		454	0.00036389	AKR1B1		454	0.000226817	RAB14
455	0.000406477	IGLC6;IGLC7		455	0.000257792	TPM1		455	0.000362881	GNAI2		455	0.000225713	PSMA5
456	0.000405665	MLF2		456	0.000257736	TIMM8A		456	0.000359485	IGHA1		456	0.000225545	GSTM3
457	0.000403729	SNAP25		457	0.000257549	SEC22B		457	0.000358667	FKBP2		457	0.000224872	RPL18
458	0.00040178	GLS		458	0.000256817	DDAH1		458	0.000358423	OAT		458	0.000224202	AP2M1
459	0.000401744	TCP1		459	0.000255865	GAP43		459	0.000357633	ARL8B		459	0.000223981	ASAH1
460	0.000400188	MAPRE3		460	0.000255846	PYGB		460	0.000355801	FHL1		460	0.000223911	NDUFV2
461	0.000397018	LAMTOR5		461	0.00025574	NDUFS7		461	0.000354674	TIMM9		461	0.00022353	PKM
462	0.000396794	CUTA		462	0.000255659	RPS9		462	0.000353783	CORO2A		462	0.000223319	PVALB
463	0.000396326	EIF1AX;EIF1AY		463	0.000255172	PTGDS		463	0.000353731	ATP6V0A1		463	0.000222642	NXF1
464	0.000396324	RPS10		464	0.000252362	ARL6IP5		464	0.000353386	DDOST		464	0.000222281	SERPINA1
465	0.000395958	DCTN2		465	0.000251505	PKM		465	0.000352304	ALAD		465	0.000222013	TSC22D1
466	0.000394747	CTSZ		466	0.000250638	RPL27A		466	0.000351512	SH3GL2		466	0.000221872	DYNLRB1;DYNLRB2
467	0.000389163	TGM3		467	0.00024845	NDUFB10		467	0.000347936	NCAM1		467	0.000221506	SEPTIN3
468	0.0003868	DLAT		468	0.000248312	CLDN11		468	0.000347765	PDE1B		468	0.000218752	CADM4
469	0.000386469	NCCRP1		469	0.00024788	CCT4		469	0.000347031	HNRNPA1;HNRNPA1L2		469	0.000218207	RUFY3
470	0.000383957	PCYOX1		470	0.000244367	RUFY3		470	0.000346704	BLVRB		470	0.000216368	ATP6V0D1
471	0.000381895	PSMA5		471	0.000244165	PGD		471	0.000346272	RPL36A;RPL36AL;RPL36A-HNRNPH2		471	0.000216343	ECH1
472	0.000378721	COX7A2L		472	0.000244005	GLIPR2		472	0.00034504	GPX4		472	0.000216229	PDYN
473	0.000378184	TH		473	0.000243876	RNH1		473	0.000344941	HAPLN2		473	0.00021607	CALR
474	0.00037729	SYP		474	0.000243315	COX7A2L		474	0.000343985	HSPA12A		474	0.000215789	WBP2
475	0.000376431	NDUFV1		475	0.000243273	TUBAL3		475	0.000343094	TIMM13		475	0.000215128	DPM3
476	0.00037528	SYT1		476	0.00024318	RAB18		476	0.000342606	IER3IP1		476	0.000213231	LSAMP
477	0.00037063	LGALS3		477	0.00024239	FIS1		477	0.000341653	ALDH7A1		477	0.000213101	ATP6V1B2
478	0.000369845	NCDN		478	0.000240956	SLC2A3;SLC2A14		478	0.000340407	ALDH5A1		478	0.000212711	PIP4K2A
479	0.000369066	FIS1		479	0.000239584	CBR3		479	0.000339616	SEPTIN5		479	0.000211419	IGHG2
480	0.00036897	HIGD1A;HIGD1C		480	0.000239121	CALR		480	0.00033845	HNRNPH2		480	0.000210842	RNH1
481	0.000368504	AHCYL1		481	0.000237718	GAD2		481	0.0003364	TMEM205		481	0.000207372	TMEM189-UBE2V1;UBE2V1;UBE2V2
482	0.000368357	NPEPPS		482	0.000237477	NDUFS2		482	0.000335321	DYNLL2		482	0.000206862	DPYSL3
483	0.000367239	CCT2		483	0.000237054	PADI2		483	0.00033511	NPEPPS		483	0.000206813	SLC1A4
484	0.000366562	TMEM230		484	0.000236689	RPS8		484	0.000333353	NDUFV2		484	0.00020513	RPL27A
485	0.000365295	NDUFB4		485	0.000236536	CCT2		485	0.000332648	CLTB		485	0.000204562	ACAA2
486	0.000364724	CORO2A		486	0.000236397	MTPN		486	0.000331238	ALDH9A1		486	0.000204483	ERMN
487	0.000364567	HADHA		487	0.000236367	GNG3		487	0.000329492	ECH1		487	0.000204116	PHYHIPL
488	0.000363218	NUTF2		488	0.000236057	GSTM3		488	0.000329443	CST3		488	0.00020352	NIPSNAP1
489	0.000363036	PIP		489	0.000235422	NDUFB8		489	0.000329083	PPP2R1A		489	0.000203433	PDE10A
490	0.000361365	TIMM13		490	0.000235366	CPLX2		490	0.000329074	ANXA2;ANXA2P2		490	0.000203136	PSMA7;PSMA8
491	0.000358399	CRIP2		491	0.000235326	CA1		491	0.000328829	HPRT1		491	0.000202773	CYB5R1
492	0.00035593	CSTB		492	0.000234715	SV2A		492	0.000327934	OXCT1		492	0.000202766	IMMT
493	0.000355406	HNRNPA1;HNRNPA1L2		493	0.000234707	TMEM189-UBE2V1;UBE2V1;UBE2V2		493	0.000327145	SUB1		493	0.000202668	CST3
494	0.000353637	SPRR2B		494	0.000233011	PRRT2		494	0.000324136	SNRPE		494	0.000202408	NDUFB8
495	0.000353053	NDUFV2		495	0.000231725	NIPSNAP1		495	0.000323832	AP2M1		495	0.000202382	NDUFV1
496	0.000351818	NDUFA10		496	0.000231706	ARPC5L		496	0.000323488	AK1		496	0.000202354	RPS20
497	0.000351221	PA2G4		497	0.000231138	H1F0		497	0.000321205	NUTF2		497	0.00020222	RPLP2
498	0.000348949	DCXR		498	0.000230992	CCT3		498	0.000320417	CCT4		498	0.000201702	NDUFA9
499	0.000347614	RER1		499	0.000230887	PSMA7;PSMA8		499	0.000317517	OTUB1		499	0.000201602	MAPT
500	0.000347447	SPTBN1		500	0.000229312	ETFB		500	0.000315875	IARS		500	0.000200601	DYNC1H1
501	0.000346953	TALDO1		501	0.000228631	MTCH2		501	0.00031442	DYNLRB1;DYNLRB2		501	0.000198585	COTL1
502	0.000346286	S100A16		502	0.000228536	RAB5B		502	0.000313938	SNRPG;SNRPGP15		502	0.000198505	CFL2
503	0.000345903	CD9		503	0.0002285	FABP5		503	0.000313641	NNT		503	0.000196323	AK3
504	0.000345614	DYNLRB1;DYNLRB2		504	0.000228078	FAM213A		504	0.000312757	SNRPD3		504	0.000196051	ETFA
505	0.000345333	SSR1		505	0.000227826	ATP6V1F		505	0.000312705	NDUFV1		505	0.000195529	FAM213A
506	0.000342566	DNM1		506	0.00022772	TH		506	0.000312112	NCDN		506	0.000195072	FXYD6
507	0.000341593	PDHA1		507	0.000227458	PRKCB		507	0.000309796	FAU		507	0.000195021	PTGES3
508	0.000341253	IGHV3-66;IGHV3-74;IGHV3OR16-13;IGHV3OR16-12;IGHV3-23		508	0.000226998	CADM4		508	0.000308974	FIS1		508	0.000194052	FIS1
509	0.000341166	SNAP91		509	0.00022689	DECR1		509	0.000308846	WBP2		509	0.000193517	SH3BGRL3
510	0.000341108	NCL		510	0.000226371	VIM		510	0.00030852	MARS		510	0.000193042	SEC22B
511	0.000340936	NAPA		511	0.000225824	RPL23A		511	0.000308192	EEF2		511	0.000192535	PRRT2
512	0.000338837	SSR4		512	0.000225782	UBE2D3;UBE2D2;UBE2D1;UBE2D4		512	0.000307613	SSR1		512	0.000191999	HSP90B1
513	0.000337899	SIRT2		513	0.000224464	CSTB		513	0.000307437	EEF1D		513	0.000191832	NDUFB10
514	0.000337173	HSPA12A		514	0.000224401	NDUFA10		514	0.000306715	PIN1		514	0.000191802	DKFZp566H1924;NPTN
515	0.000336968	CYB5R1		515	0.00022107	CCT5		515	0.000306655	SSR4		515	0.000189899	HEPACAM
516	0.000336759	LARS		516	0.000220449	CHCHD3		516	0.000306241	ACYP2		516	0.000189875	COX7A2L
517	0.000335336	PPP1R1B		517	0.000219732	UQCR10		517	0.00030526	ACP2		517	0.000189843	TMEM205
518	0.000335224	SLC2A13		518	0.000219618	DYNC1H1		518	0.000305003	MYL6		518	0.000189472	IMPA1
519	0.000334993	CORO2B		519	0.000219382	SCCPDH		519	0.00030492	CTSL		519	0.000189056	AP2A1
520	0.000332759	ATP1B2		520	0.000219211	GLS		520	0.000303761	DSP		520	0.00018879	UTS2
521	0.000331135	BTF3L4		521	0.000218968	ECHS1		521	0.000303469	SIRT2		521	0.000187844	PSAP
522	0.000329283	SND1		522	0.000218425	BCAN		522	0.000302775	CUTA		522	0.000185381	ARL6IP5
523	0.000327162	ST13;ST13P5;ST13P4		523	0.000217045	GPM6B		523	0.000302614	CCT3		523	0.000184988	UQCR10
524	0.000321199	ERP29		524	0.000216591	NDUFS4		524	0.000302602	RPS12		524	0.000184832	DDT;DDTL
525	0.000318209	SCRN1		525	0.000215762	DNAJC5		525	0.000302179	ATP1A1		525	0.000184359	NDUFA10
526	0.000316887	SRSF5;SRSF4;SRSF6		526	0.000215676	PSMA5		526	0.000300518	MT-ND3		526	0.000183948	PDXP
527	0.000316776	CAP1		527	0.000215208	DKFZp566H1924;NPTN		527	0.000299804	TAGLN3		527	0.000183908	VAMP1
528	0.000316313	AP2M1		528	0.000213814	CADM3		528	0.000298731	COX7A2L		528	0.000182603	FKBP2
529	0.000315901	CCT3		529	0.000213715	RPS28		529	0.000298695	TIMM8A		529	0.000182322	PPP1R14A
530	0.000315111	CAPZA2		530	0.00021342	ARPP21		530	0.00029793	DDAH1		530	0.000181397	SCCPDH
531	0.000313842	S100A1		531	0.00021333	CAMK2B		531	0.000297709	RPS10		531	0.000181358	AKR7A2
532	0.000312976	ALDH4A1		532	0.000213017	BLVRB		532	0.000296329	COX6B1		532	0.000181205	GPD1
533	0.000312714	RTN4		533	0.000212849	TSC22D1		533	0.000296198	ADD1		533	0.000180874	UFM1
534	0.000311466	MGST3		534	0.000211923	RPS3		534	0.000296024	TPM3		534	0.000179972	FXYD1
535	0.000311412	VAPB		535	0.000211343	DDT;DDTL		535	0.000295861	SRSF3		535	0.000179966	HNRNPA2B1
536	0.000310203	CLTB		536	0.000211012	PDE2A		536	0.000295044	RPN1		536	0.000179804	BDH2
537	0.000309547	NDUFB9		537	0.00021057	HSPA2		537	0.000293712	UBA1		537	0.000179033	RPS3
538	0.000308467	TSPAN3		538	0.000209302	ATP6V1C1		538	0.000291955	FXYD7		538	0.00017902	CCT2
539	0.000308442	ECH1		539	0.000209231	TMEM30A		539	0.000291887	S100A13		539	0.000178149	FN3KRP
540	0.000308161	BSCL2		540	0.00020803	FKBP2		540	0.000286226	YWHAG		540	0.000178072	NDUFS2
541	0.0003069	ACTR1A		541	0.000207352	ECH1		541	0.000286097	PRKRA		541	0.000177797	CRYL1
542	0.000306582	RPL17;RPL17-C18orf32		542	0.000207007	RPL12		542	0.000285483	ARPC5L		542	0.000177448	RPSA
543	0.000306578	CALR		543	0.000206004	CCT7		543	0.000285351	DNASE2		543	0.000177314	RPS8
544	0.000306418	WBP2		544	0.000205916	HIST1H2BN;HIST1H2BL;HIST1H2BM;HIST1H2BH;HIST2H2BF;HIST1H2BC;HIST1H2BD;H2BFS;HIST1H2BK;HIST1H2BA		544	0.000285312	PYGB		544	0.000177241	SERPINB6
545	0.000305971	SYNGR3		545	0.000205784	PTPRZ1		545	0.000285092	PADI2		545	0.000176415	RAB2A
546	0.000305554	ALDH9A1		546	0.00020564	HINT1		546	0.000284876	ERP44		546	0.000176394	CTSB
547	0.000305382	PSMA7;PSMA8		547	0.000205447	TALDO1		547	0.000284856	MLF2		547	0.00017627	TPPP3
548	0.000305192	ACYP2		548	0.000204983	NDUFA11		548	0.000284529	PLBD2		548	0.000176116	CLU
549	0.000302833	VCP		549	0.000204808	CAP2		549	0.000284431	LARS		549	0.000175857	VAPA
550	0.000302751	PRR4		550	0.000203911	ACP1		550	0.00028427	RAB18		550	0.000175439	MPC2
551	0.000302449	CYB5R3		551	0.000203191	PVALB		551	0.000283852	UBE2N;UBE2NL		551	0.000174903	TIMM13
552	0.000301947	ALDH5A1		552	0.000202708	CYB5R1		552	0.000283214	FH		552	0.000174195	NDUFA12
553	0.000301891	USP5		553	0.000202328	VCAN		553	0.000283181	DPP7		553	0.000173327	RAB18
554	0.000301473	MSN		554	0.000201265	TMEM205		554	0.000280432	ADIRF		554	0.000173292	NDRG1
555	0.000299916	HPCA		555	0.000199355	TMOD2		555	0.00027966	ACAA2		555	0.000172957	RAB10
556	0.000298771	COX6B1		556	0.00019854	CFL2		556	0.000279526	APOO		556	0.000172879	CCT3
557	0.000298644	APMAP		557	0.000198523	NDUFA12		557	0.000279209	PPP1R14A		557	0.000172346	HSPH1
558	0.000298416	UQCRQ		558	0.000198135	RPSA		558	0.000276159	VRK2		558	0.000172269	RPL13
559	0.000298031	APOO		559	0.000197571	GPX4		559	0.000275836	RTN1		559	0.000170986	EIF4A1
560	0.000297887	PPP2R1A		560	0.000197119	CRIP2		560	0.000274459	CAPZB		560	0.000170609	GCSH
561	0.000297275	GPM6A		561	0.000196663	UFM1		561	0.000273364	METTL7A		561	0.000169622	TIMM8A
562	0.000297173	NXF1		562	0.000196293	SLC3A2		562	0.000272181	STX7		562	0.000169471	GNG3
563	0.000296928	EPRS		563	0.000196232	HSP90B1		563	0.000271827	VCP		563	0.000168904	GLS
564	0.000296578	2005-09-01		564	0.00019578	WBP2		564	0.000267898	RTN4		564	0.000168259	NDUFA8
565	0.00029636	CHCHD3		565	0.000195284	RPS18		565	0.000267818	DTD1		565	0.000168007	PGM1
566	0.000295674	IDH3B		566	0.000195047	PSMB6		566	0.00026773	ACTR1A		566	0.000167121	FAIM2
567	0.000292888	GSTM2		567	0.000193948	CDK5		567	0.00026609	PABPC1		567	0.000166886	TMOD2
568	0.000292288	PSMB6		568	0.000193463	TUBB4A		568	0.000265957	RCN2		568	0.000166881	GNB2
569	0.000292236	CALB1		569	0.000192705	FKBP1B		569	0.000265819	MAPT		569	0.000166533	SUMO3;SUMO4;SUMO2
570	0.000291054	SCG2		570	0.000192412	TF		570	0.000265317	HP;HPR		570	0.000166205	YARS
571	0.000289214	RTN1		571	0.000192309	UQCRH		571	0.000265314	DAD1		571	0.000165906	RPL27
572	0.000289172	ARPC5L		572	0.00019209	PHYHIPL		572	0.000263185	CRMP1		572	0.000165505	ADD3
573	0.000289104	ARPP21		573	0.000189503	TPT1		573	0.000262642	BSCL2		573	0.000164576	CHCHD3
574	0.000289049	RPS20		574	0.000189493	NDUFS6		574	0.000261157	GHITM		574	0.000164024	SEPTIN11
575	0.000288622	MARCKS		575	0.000189283	RAB10		575	0.000261021	PSMA7;PSMA8		575	0.000163923	GAD2
576	0.000287861	ALDH1A1		576	0.000187898	ACAA2		576	0.000260966	CHCHD3		576	0.000162983	ECHS1
577	0.000286744	CFL2		577	0.000187303	MSN		577	0.000260736	S100A11		577	0.000161446	AHCY
578	0.000283892	BLVRB		578	0.000185654	APMAP		578	0.000260315	MAOB		578	0.00016143	SCG2
579	0.000283496	GDI2		579	0.000184177	PIP4K2A		579	0.000260246	CKAP4		579	0.000160601	CCT4
580	0.000282643	TAGLN3		580	0.000183363	ERMN		580	0.000259785	EPHX1		580	0.000160506	GSTO1
581	0.000281847	FKBP2		581	0.000183044	OPA1		581	0.00025959	STX12		581	0.000160265	PDXK
582	0.000280958	IGKV3D-11		582	0.000182315	VAMP1		582	0.000258267	SUCLG1		582	0.000159494	GRHPR
583	0.000280772	CDSN		583	0.000182122	USP5		583	0.000256428	NDUFS2		583	0.00015891	TPT1
584	0.00028013	EZR		584	0.000182121	PRKCG		584	0.00025628	CCT5		584	0.000158366	CAMK2B
585	0.000279571	MYL12A;MYL12B;MYL9		585	0.000181973	GDA		585	0.00025591	PGD		585	0.00015833	IGLC6;IGLC7
586	0.000278998	FH		586	0.000181709	DPYSL4		586	0.000255361	PPP2CA;PPP2CB		586	0.000158182	PDIA3
587	0.000278443	DPP7		587	0.000181671	MAP1A		587	0.000255307	SDR39U1		587	0.000157726	NDUFS4
588	0.000278135	TPT1		588	0.000180669	IDH3G		588	0.000254074	CAPZA2		588	0.000157543	CD200
589	0.000277834	PSAT1		589	0.000180432	AHCY		589	0.000253676	RAB3D		589	0.000157207	CCT5
590	0.000277188	DGKD		590	0.000180261	SEPTIN11		590	0.000253625	NDUFA9		590	0.000157068	CCT7
591	0.000276965	ACTN4		591	0.000180022	RPL13		591	0.000252767	PCP4L1		591	0.000156547	BCAS1
592	0.000275644	IMMT		592	0.000179175	PIN1		592	0.000252239	LAMTOR5		592	0.000156465	RPS9
593	0.000274866	PSMA4		593	0.000178998	IMPA1		593	0.000252129	PFKP		593	0.000156162	SLC3A2
594	0.0002748	ACADVL		594	0.000178749	STX7		594	0.00025202	ASPH		594	0.000155477	PCBP2
595	0.00027296	CAPRIN1		595	0.000178496	PCBP2		595	0.000251261	RPL38		595	0.000155345	GPM6B
596	0.000272163	TMED9		596	0.000177894	YWHAG		596	0.000250851	ACP1		596	0.000155	GPX4
597	0.000272138	SUMO3;SUMO4;SUMO2		597	0.00017752	REEP5		597	0.000250515	SEPTIN8		597	0.000154927	SLC2A3;SLC2A14
598	0.000270921	NAPG		598	0.000177374	ETFA		598	0.000248731	SYNGR3		598	0.000154638	RPL12
599	0.000268944	NDUFA6		599	0.000176765	MAPK15		599	0.000248249	PKM		599	0.000154501	GAP43
600	0.000267066	C14orf166		600	0.000176755	DNM1L		600	0.000248176	MYL12A;MYL12B;MYL9		600	0.000153973	BCAN
601	0.000266698	IGKV2-40;IGKV2D-28;IGKV A18;IGKV2D-26;IGKV2D-30;IGKV2D-29		601	0.000176087	GPD1L		601	0.000247681	CAP1		601	0.000153678	UBE2L3
602	0.000266581	GLO1		602	0.00017593	CALML3		602	0.000246587	HPCA		602	0.000152805	ARPC5L
603	0.000266426	ATP6V0A1		603	0.00017558	AK3		603	0.000246328	OGDH		603	0.000152659	NDUFA11
604	0.000266277	PSMA6		604	0.00017514	DCXR		604	0.000246251	UQCR10		604	0.000152638	DUSP3
605	0.000266207	SERPINB6		605	0.000174771	CTSB		605	0.000246211	MAG		605	0.000152496	RPS18
606	0.000265059	PSMB3		606	0.000174605	TPPP3		606	0.000246101	SH3BGRL		606	0.000152426	RAB5B
607	0.000264761	DPYSL3		607	0.000174232	ATP6V1D		607	0.000245709	EIF6		607	0.000152131	ANXA7
608	0.000264472	FSCN1		608	0.000174211	PPP2R2A		608	0.000245536	GABARAPL2		608	0.000151983	ATP6V1F
609	0.000263703	UBE2L3		609	0.000174063	PDIA3		609	0.000244715	CCT2		609	0.000151904	YWHAG
610	0.000262218	IGSF8		610	0.000173896	GNG2		610	0.000243401	PFDN4		610	0.000151031	RPL23A
611	0.000261691	NDUFB8		611	0.000173798	EIF4A1		611	0.000242487	HSPA1B;HSPA1A		611	0.000150536	LIN7A;LIN7C
612	0.000261024	TUBB4A		612	0.000172976	EEF1B2		612	0.000242411	PPP1R7		612	0.000150296	ACTN4
613	0.000260016	DSC1		613	0.000172939	RTN3		613	0.000242097	PA2G4		613	0.000150203	ACTC1;ACTG2;ACTA1;ACTA2
614	0.000259287	COA3		614	0.000172839	MYADM		614	0.000241775	IGHG2		614	0.000150121	WDR1
615	0.000256375	STX12		615	0.000172628	GCSH		615	0.000241563	H1F0		615	0.000149548	ATP6V1C1
616	0.000254859	ATP1A1		616	0.000171741	PPP1R14A		616	0.00024141	TTC12		616	0.000148966	MTPN
617	0.000254068	AP2A1		617	0.000171538	ACTR3		617	0.000240875	USP5		617	0.00014853	MT-ND3
618	0.000253578	PRCP		618	0.000171347	EPHX1		618	0.000238978	NAPG		618	0.000147941	PALM
619	0.000251287	DTD1		619	0.000170676	GNB2		619	0.000238686	APOE		619	0.000147709	OGDH
620	0.000250334	KARS		620	0.000170251	VAPB		620	0.000238572	CRIP2		620	0.00014734	CDK5
621	0.000249475	P4HB		621	0.000169371	CNRIP1		621	0.000237723	CYB5R3		621	0.000146225	EEF1G
622	0.000249297			622	0.000168408	HNRNPA2B1		622	0.000237015	CD59		622	0.000146094	PTPRZ1
623	0.000247932	CCT4		623	0.000168035	STX1A		623	0.000236588	HIGD1A;HIGD1C		623	0.000146067	C21orf33
624	0.000247909	TAGLN2		624	0.000166644	HADH		624	0.000236083	GM2A		624	0.000145653	TUBAL3
625	0.00024772	RCN2		625	0.00016645	HAGH		625	0.000234778	NXF1		625	0.000144236	HNRNPD
626	0.000247355	NDUFC2;KCTD14;NDUFC2-KCTD14		626	0.000165834	AP2A2		626	0.000234321	SRSF5;SRSF4;SRSF6		626	0.000144221	KBTBD11
627	0.000247259	NCAM1		627	0.000165134	NAP1L5		627	0.000233668	CCT7		627	0.000144085	REEP5
628	0.000246688	CST6		628	0.000164662	CAND1		628	0.000233601	AKR7A2		628	0.000143942	PPAP2B
629	0.00024626	UBQLN1		629	0.00016432	UTS2		629	0.000233446	NCL		629	0.000143916	LASP1
630	0.000245797	TMEM30A		630	0.000163659	RPS13		630	0.00023259	NAP1L5		630	0.0001421	NDUFS6
631	0.000245752	CD59		631	0.000163216	ATP6AP1		631	0.000231961	TOLLIP		631	0.000142043	ACTR2
632	0.000245485	OTUB1		632	0.000163206	ASRGL1		632	0.000231631	NDRG4		632	0.000141996	PRKCB
633	0.000245458	G3BP2		633	0.000163149	DTD1		633	0.000230694	ETFA		633	0.000141715	CADM3
634	0.000245085	NDUFS8		634	0.000162897	YARS		634	0.000230013	TMED9		634	0.000141661	HINT1
635	0.000244083	SEPTIN2		635	0.000162629	RPS4X		635	0.000229496	RAP1GDS1		635	0.000141445	USP5
636	0.000241502	PGRMC2		636	0.000162402	ATP6V1H		636	0.000229432	DYNC1H1		636	0.000141253	PPP1R1B
637	0.000241451	ASPH		637	0.000161107	PPAP2B		637	0.000229365	AP2A1		637	0.000141244	PSMB3
638	0.000240006	SLIRP		638	0.000160764	DGKD		638	0.000229041	EPB41L3		638	0.000141129	DTD1
639	0.000239776	PKM		639	0.000160208	FARSA		639	0.000228818	ATP5J2-PTCD1;ATP5J2		639	0.00014075	CAP2
640	0.00023954	IGHG3		640	0.000159958	RPL6		640	0.000228637	HSD17B4		640	0.000140668	ARPP19
641	0.000239416	NDUFB3		641	0.00015949	HSPB1		641	0.000228452	LAMP2		641	0.000139888	SLC9A3R1
642	0.000239117	LAMP1		642	0.000159488	RPL7		642	0.00022828	TPP1		642	0.000139759	ACTR3
643	0.00023683	UBA1		643	0.000159396	KATNAL2		643	0.000226893	VAPB		643	0.000139663	SCAMP5
644	0.000235571	PIP4K2A		644	0.000158996	HSPA4		644	0.00022673	PIP4K2A		644	0.000139407	HAGH
645	0.00023546	SCCPDH		645	0.000158404	MAP6		645	0.000226307	IGSF8		645	0.000138855	AHSA1
646	0.000235133	VDAC3		646	0.000158205	ACTN4		646	0.000226115	CNTN1		646	0.00013841	ATP6V1D
647	0.000233805	HSD17B4		647	0.000158108	PALM		647	0.000225716	RAB14		647	0.00013819	ASRGL1
648	0.000233504	PPP1R14A		648	0.000157124	DUSP3		648	0.000225589	SCCPDH		648	0.00013787	ANXA2;ANXA2P2
649	0.000232805	QARS		649	0.000157104	SUMO3;SUMO4;SUMO2		649	0.000224619	GNG12		649	0.000136959	LHPP
650	0.000231731	SPCS2		650	0.000155483	TPD52		650	0.000222125	HSPA2		650	0.000136924	ADIRF
651	0.000231059	PRNP		651	0.000154219	UBE2L3		651	0.000219713	LRPPRC		651	0.000136716	PPIB
652	0.000230195	MMGT1		652	0.000154026	SUCLG1		652	0.000218326	PDAP1		652	0.000136082	GPD1L
653	0.000230068	NDRG4		653	0.00015397	OGDH		653	0.000217073	OSTC		653	0.000136053	MYADM
654	0.000229652	AZGP1		654	0.000153033	VPS35		654	0.000216891	LAMP1		654	0.000135983	SUCLG1
655	0.000229533	YWHAG		655	0.000152613	IGHG2		655	0.000215805	PHYHIPL		655	0.000135843	BIN1
656	0.00022894	FHL1		656	0.00015199	RPL27		656	0.000215209	TSC22D1		656	0.000135796	RPS19
657	0.000228074	IGKV3D-20		657	0.000151336	RPL7A		657	0.000214939	FSCN1		657	0.000135656	CAPNS1
658	0.000227924	RAB1A		658	0.000150802	ABHD10		658	0.00021234	BTF3L4		658	0.000134758	HSD17B4
659	0.00022779	HNRNPM		659	0.000150384	CYC1		659	0.00021171	CADM2		659	0.000134394	GNAI1
660	0.000227626	RPS15		660	0.000150039	IER3IP1		660	0.000211189	SLC1A4		660	0.000134143	SDHB
661	0.000227425	HPRT1		661	0.000149937	BCAS1		661	0.000211062	PTGDS		661	0.000134113	IDH3G
662	0.000227188	IVL		662	0.000149312	NEGR1		662	0.000210656	SELENBP1		662	0.000134045	MAPK15
663	0.000226752	RALA;RALB		663	0.000149215	RPL35		663	0.000210621	RTN3		663	0.000133315	HNRNPK
664	0.00022673	RAB14		664	0.000149179	AHSA1		664	0.000210428	FAM213A		664	0.000133166	TOMM70A
665	0.000226307	EPB41L3		665	0.000149165	BSG		665	0.000210047	ECHS1		665	0.000132458	CALML3
666	0.000225443	ALDH7A1		666	0.000148942	NDUFA6		666	0.000209631	2003-09-01		666	0.000132096	RPS4X
667	0.000225122	ACTR3		667	0.000148532	GPD2		667	0.000209099	GDI2		667	0.000131532	PSMB6
668	0.00022493	FXYD7		668	0.000147264	IGHA1		668	0.000208676	PRNP		668	0.000131447	SLC14A1
669	0.000224715	CREBRF		669	0.000146869	ABI2		669	0.0002081	C14orf166		669	0.000130614	ESD
670	0.000224062	MT-ND4		670	0.000146151	PSMA6		670	0.000207167	SGSH		670	0.00013026	MT-ND1
671	0.000223805	VMA21		671	0.000145465	ACTR2		671	0.000206722	CISD2		671	0.000129577	SFXN3
672	0.000223589	C10orf35		672	0.000144553	CLU		672	0.000206632	CALB1		672	0.000129171	RPL7A
673	0.000223128	ANXA1		673	0.000143999	SDHB		673	0.000205585	ATP1B2		673	0.000129163	MAP1A
674	0.000221564	AIMP2		674	0.000143931	PDXK		674	0.000204921	CRAT		674	0.000128781	HSPA4
675	0.000221411	HRAS		675	0.000143653	RPS16		675	0.000203976	NAPA		675	0.000128504	PGLS
676	0.000221349	PSMA3		676	0.000143196	SNRPD1		676	0.00020367	TUBA8		676	0.000127554	CYB5B
677	0.000220625	SYNCRIP		677	0.000142945	DYNC1I1		677	0.00020299	CLU		677	0.000127488	NAPA
678	0.000220612	MOBP		678	0.000142894	NDUFB6		678	0.000202262	VPS35		678	0.000127403	RPS16
679	0.000220467	MAG		679	0.000142299	WDR1		679	0.000201592	SCG2		679	0.000127283	VPS35
680	0.000220264	UFM1		680	0.000142224	GRHPR		680	0.000201461	RAB10		680	0.000126803	DECR1
681	0.00021865	CNTN1		681	0.000141906	GNAI1		681	0.000201054	PSMA5		681	0.000126736	HBD
682	0.000218247	CDC37		682	0.000141882	PPIB		682	0.000200531	DPYSL3		682	0.000126656	BSG
683	0.000217843	NNT		683	0.000141369	NDRG1		683	0.000200325	CFL2		683	0.00012626	PLEC
684	0.000217399	PEA15		684	0.000141041	RPLP0;RPLP0P6		684	0.000200301	NDUFA11		684	0.000126119	LMNA
685	0.000216132	MAPT		685	0.000140381	ARPP19		685	0.000200136	TOMM6		685	0.000126001	RPL9
686	0.000214817	RAB18		686	0.000139829	HNRNPD		686	0.00019925	SERPINB6		686	0.000125867	PCP4L1
687	0.000214815	PLP2		687	0.000139653	SCAF11		687	0.000199249	SERPINA1		687	0.000125738	CAND1
688	0.000214656	ATP6V1G2		688	0.000139362	MTHFD1		688	0.000198636	LYRM4		688	0.000125619	ASPH
689	0.000214535	ALDH3A2		689	0.000138944	ATP2B1		689	0.000198552	NDUFB10		689	0.00012544	SLC44A2
690	0.00021372	CADM2		690	0.000138894	SYNJ1		690	0.000198062	RPN2		690	0.000125258	SCAF11
691	0.000213155	EIF3F		691	0.000137228	TPD52L1		691	0.000197434	HEPACAM		691	0.000125189	IGHV3OR16-9;IGHV3OR16-10;IGHV3-20;IGHV3-43
692	0.000212751	SPRR1A		692	0.000137166	RPS19		692	0.000197225	SIRPA;SIRPB1		692	0.000124385	FGB
693	0.000211434	WDR1		693	0.000136836	SCAMP5		693	0.000196631	RALA;RALB		693	0.000124275	EEF1A1P5;EEF1A1
694	0.000211304	NDUFA11		694	0.000136821	MT-ND4		694	0.000196022	RPL17;RPL17-C18orf32		694	0.000124249	LYRM4
695	0.000211243	SLC6A11		695	0.000136674	LYNX1		695	0.000194504	RPS15		695	0.000123686	APOA1
696	0.000209382	CCT5		696	0.000136127	PSMB3		696	0.000193972	TF		696	0.000123327	HEBP1
697	0.000209147	TGM1		697	0.000136105	ARF4		697	0.000193837	HSPH1		697	0.000123038	CRIP2
698	0.000208899	NDUFA9		698	0.000135152	NAPA		698	0.000193794	CDK5		698	0.000122848	NDUFB6
699	0.000207515	RTN3		699	0.000134945	PCYOX1		699	0.000193467	TPD52		699	0.000122684	KATNAL2
700	0.000207285	MAP2K1		700	0.000134882	APOA1		700	0.000192621	USO1		700	0.000122504	PRAF2
701	0.000206803	CYB5B		701	0.000134584	CYFIP2		701	0.000192539	SND1		701	0.000121691	MGST1
702	0.00020675	PDIA6		702	0.00013431	BIN1		702	0.000192307	ACTC1;ACTG2;ACTA1;ACTA2		702	0.000121364	CYC1
703	0.000206749	SEC61B		703	0.000134203	MARCKSL1		703	0.000191286	RAP2A;RAP2C		703	0.000120927	GRB2
704	0.000206186	NDUFB11		704	0.000133466	HNRNPK		704	0.00019036	SAMM50		704	0.000120388	ATP6V1H
705	0.000205747	TRIM29		705	0.000133063	RAB3C		705	0.000189009	NUDT21		705	0.000120352	TMEM30A
706	0.000205652	H1F0		706	0.000132721	RPS24		706	0.000188899	LMNA		706	0.00011987	PRKACB
707	0.000204827	OXCT1		707	0.000132625	NDUFA3		707	0.000187937	FXYD1		707	0.000119433	RPL6
708	0.000202912	PFKP		708	0.00013151	CYB5B		708	0.000185307	LGALS3		708	0.000118815	OPA1
709	0.000202401	ANXA7		709	0.000131449	FXYD1		709	0.000184487	RNH1		709	0.000117679	PCYOX1
710	0.000202348	RPN2		710	0.000131294	PRKACB		710	0.000183742	AK3		710	0.000117641	CD44
711	0.000202073	RNH1		711	0.000131042	TOMM70A		711	0.000183608	MRPL12		711	0.00011743	GSTM1
712	0.000201854	NDUFB10		712	0.00013096	HEBP1		712	0.000183582	TALDO1		712	0.000116785	IER3IP1
713	0.000201266	HEBP1		713	0.000130951	PGLS		713	0.000182987	IDH3G		713	0.000116573	FGG
714	0.000201253	PPP2CA;PPP2CB		714	0.000129769	GMFB		714	0.00018277	MAP6		714	0.000116462	CNRIP1
715	0.000200909	ERP44		715	0.000128846	ATP5J2-PTCD1;ATP5J2		715	0.000182636	VARS		715	0.000116286	TIMM10
716	0.000200603	ESYT1		716	0.000128696	KPNB1		716	0.00018231	TNR		716	0.000115804	RTN3
717	0.000198866	PPP1R7		717	0.000128076	ANK2		717	0.00018198	FKBP3		717	0.000115598	GNG2
718	0.000198723	HIST1H2AC;HIST3H2A;HIST1H2AB		718	0.000127977	ASPH		718	0.000181955	PPT1		718	0.000113974	TPD52
719	0.000198168	NAP1L5		719	0.000127946	LIN7A;LIN7C		719	0.000181538	BCAS1		719	0.000112841	NDUFA3
720	0.00019815	ANXA8L2;ANXA8;ANXA8L1		720	0.000127297	SFXN3		720	0.000181259	TPPP3		720	0.000112607	VRK2
721	0.000198117	NOVA2		721	0.000126318	ADD3		721	0.000180959	CA1		721	0.000112065	GDA
722	0.000198108	PGD		722	0.000126282	RAB1A		722	0.00017938	FN3KRP		722	0.000111664	GSR
723	0.000197865	CCT7		723	0.000125825	NTM		723	0.000179266	SERPINB3		723	0.000111586	RPL35
724	0.000197787	APOE		724	0.000125568	RPL9		724	0.000179076	NDUFA6		724	0.000111546	RPL31
725	0.000197735	FXR2		725	0.000124968	ASAH1		725	0.000178899	P4HB		725	0.000111353	IGKV2-40;IGKV2D-28;IGKV A18;IGKV2D-26;IGKV2D-30;IGKV2D-29
726	0.000197512	MAP6		726	0.000123878	SH3BGRL3		726	0.000178526	ATP6V1G2		726	0.000111344	NDUFA6
727	0.000195925	NDUFA8		727	0.000123769	AKR7A2		727	0.00017827	SET;SETSIP		727	0.000111218	GMFB
728	0.000195179	DNASE2		728	0.000123765	NXF1		728	0.000177542	RHOB		728	0.000111134	PRKCG
729	0.000195148	TIMM9		729	0.00012332	GSR		729	0.000176959	SLIRP		729	0.000110866	PSMA6
730	0.000194882	LAMP2		730	0.000122626	SNRPE		730	0.000176766	MT-ND1		730	0.000110785	PDE2A
731	0.000194125	GPNMB		731	0.000122616	DMTN		731	0.000176091	VIM		731	0.000110259	CPLX2
732	0.000193735	CLIC1		732	0.00012254	RBP1		732	0.000176002	OPA1		732	0.000109819	RPLP0;RPLP0P6
733	0.000193344	SH3BGRL		733	0.00012237	CMPK1		733	0.000175075	ATP6V0D1		733	0.000109729	STX7
734	0.000192921	DYNC1H1		734	0.000121844	RPL29		734	0.000175056	RPS20		734	0.000109395	EHD1
735	0.000192737	PSMD7		735	0.000121163	VPS29		735	0.000175052	TMED10		735	0.000108738	RPL34
736	0.000192351	MAPRE1		736	0.000120608	DARS		736	0.000174923	GRHPR		736	0.000108579	CMPK1
737	0.000191476	PSMD9		737	0.000120567	EEF2		737	0.000174414	DGKD		737	0.000108543	ABHD10
738	0.000191278	CDC42		738	0.000119984	ENPP6		738	0.000173489	LSAMP		738	0.000108541	PPP2R4;DKFZp781M17165
739	0.000190996	ADD1		739	0.000119925	PDAP1		739	0.000173396	REEP5		739	0.000108249	MAP6
740	0.0001906	GHITM		740	0.000119636	GSTO1		740	0.000173349	NME1-NME2;NME2		740	0.000107762	ACSM2B;NPIPB4;NPIPB5;ACSM2A;NPIPA3;NPIPA2;NPIPA5;ACSM1;NPIPB3;NPIPB8;NPIPB6;NPIPB11
741	0.000190403	NDUFS2		741	0.000118394	HSPA4L		741	0.000173284	PSMA6		741	0.000107674	CLDN11
742	0.000189711	FKBP3		742	0.000118251	RPL30		742	0.000172455	UFM1		742	0.00010767	CRYZ
743	0.000189607	VTN		743	0.000117788	PSMA3		743	0.000172133	EPRS		743	0.000107345	CAPN1
744	0.000189482	MT-ND1		744	0.000117459	CSE1L		744	0.000172114	GNG3		744	0.000106942	CHMP6
745	0.000188649	KATNAL2		745	0.000117454	PGM1		745	0.000172066	ARF6		745	0.000106922	GFAP
746	0.000188281	SFXN3		746	0.00011744	ANXA7		746	0.000171852	PPP1R1B		746	0.000106416	RANBP1
747	0.00018768	HNRNPU		747	0.000116845	NDUFAB1		747	0.000171741	SFXN3		747	0.000106323	SERPINA3
748	0.000187623	SUCLG1		748	0.000116763	MT-ATP8		748	0.000171684	COPZ1		748	0.000106312	TRIM2
749	0.0001874	GRHPR		749	0.000116696	OMG		749	0.000171606	COA3		749	0.000105885	AP2A2
750	0.000186525	FABP5		750	0.000116502	MT-ND1		750	0.000171566	TPT1		750	0.00010579	SEPTIN4
751	0.000185927	TOLLIP		751	0.000116464	SEPTIN4		751	0.000171151	ETFB		751	0.000104515	PCBD1
752	0.000185796	LSAMP		752	0.000116342	BDH1		752	0.000170649	HRAS		752	0.00010444	TOMM6
753	0.000184059	SPIN4		753	0.000116282	COTL1		753	0.000170212	GSTK1		753	0.00010366	ATP6AP1
754	0.000182471	IGLL5;IGLC1		754	0.00011537	CRYL1		754	0.000169503	EIF3M		754	0.000103603	RPL19
755	0.000181391	OGDH		755	0.000115142	RALY		755	0.00016931	EIF5A;EIF5A2;EIF5AL1		755	0.000103401	IGKV3D-20
756	0.000181265	SBSN		756	0.000114959	C20orf27		756	0.00016854	MAPK15		756	0.000103071	MAPRE1
757	0.000181145	OPA1		757	0.000114018	CRAT		757	0.000168162	TUBB4A		757	0.000102671	GNAS
758	0.000180469	EEF1A1P5;EEF1A1		758	0.000113884	RAB5A		758	0.000167948	HACD3		758	0.000102434	KPNB1
759	0.000180449	PYGB		759	0.000113848	ADD2		759	0.000167837	G3BP2		759	0.000102404	FARSB
760	0.000180418	GABARAPL2		760	0.000113631	RAB35		760	0.000167829	MAPRE1		760	0.000101633	RPL7
761	0.000180325	KTN1		761	0.000113602	RPS15A		761	0.000166787	MPC2		761	0.000101505	VPS29
762	0.000180238	MLLT4		762	0.000113558	SERPINB6		762	0.000166508	TRAP1		762	0.000101404	NTM
763	0.0001802	IGLV3-9		763	0.000113548	SLC1A2		763	0.000165302	SYNJ1		763	0.000101355	ENOPH1
764	0.000179406	TOMM6		764	0.000113082	PSMB4		764	0.000165185	HNRNPU		764	0.000101323	PLEKHB1
765	0.000178041	USO1		765	0.000112459	IGLC6;IGLC7		765	0.000164765	SPCS3		765	0.000101262	PTGR1
766	0.000177075	ATP6V0D1		766	0.000112454	HNRNPC		766	0.000164337	ATP6V1C1		766	0.000101184	A2M
767	0.000177069	CPLX2		767	0.000112101	LANCL2		767	0.000164106	TAGLN2		767	0.000100989	HNRNPC
768	0.000176802	TPPP3		768	0.000112032	RPL24		768	0.000163109	TMOD2		768	0.000100053	APMAP
769	0.000176254	PRRT2		769	0.000111924	PCP4L1		769	0.000163105	MARCKSL1		769	0.0001	EEF2
770	0.000175898	HSD17B12		770	0.000111603	SELENBP1		770	0.000163073	SDHB		770	9.96e-05	PSMA3
771	0.000174775	CDC42BPG		771	0.000111293	LY6H		771	0.000162873	PSMB3		771	9.94e-05	ATP2B1
772	0.000174387	SAMM50		772	0.000110712	MAPRE1		772	0.000161	EIF2S1		772	9.91e-05	ANK2
773	0.000173545	GNAI2		773	0.000110711	HSD17B4		773	0.000160339	ARPP19		772	9.91e-05	MTHFD1
774	0.000172968	RAB5A		774	0.00011063	CPNE5		774	0.000160316	NCSTN		774	9.89e-05	EEF1B2
775	0.000172771	SET;SETSIP		775	0.00011002	ATL1		775	0.000159783	ERP29		775	9.87e-05	LYNX1
776	0.000172197	OSTC		776	0.000109799	NDUFB11		776	0.000159465	PSMB6		776	9.8e-05	TPD52L1
777	0.000172183	DPP6		777	0.000109458	LAMTOR5		777	0.000159421	C21orf33		777	9.77e-05	RAB3C
778	0.000171695	PDXP		778	0.000109353	TOMM6		778	0.00015923	KARS		778	9.76e-05	RALY
779	0.000171607	NUDT21		779	0.000109289	C21orf33		779	0.000158635	TRIM2		779	9.75e-05	SDR39U1
780	0.000171106	NDUFB5		780	0.000108833	EHD1		780	0.000158169	CALB2		780	9.69e-05	MT-ND4
781	0.000170546	MAPK15		781	0.00010873	TRIM2		781	0.000157968	SEC61B		781	9.62e-05	ARF6
782	0.00017042	SCD5		782	0.00010858	VAPA		782	0.000157496	DSG1		782	9.57e-05	PAFAH1B2
783	0.000169095	RAB3D		783	0.000108485	SYNJ2BP-COX16;SYNJ2BP		783	0.0001573	HYOU1		783	9.55e-05	LAP3
784	0.000168568	IDE		784	0.000108041	DNM3		784	0.000157128	ATP6V1D		784	9.52e-05	PAFAH1B3
785	0.000168185	VPS35		785	0.00010793	SDHA		785	0.00015636	PVALB		785	9.51e-05	HSPA4L
786	0.000167746			786	0.000107594	PAFAH1B3		786	0.000156216	AHCY		786	9.5e-05	PSMA1
787	0.000167704	HINT1		787	0.000107583	ENSA;ARPP19		787	0.000156076	HBD		787	9.47e-05	ATP6V1G2
788	0.000167396	ECHS1		788	0.000107239	MT-ND5		788	0.00015538	LAMTOR4		787	9.47e-05	TOLLIP
789	0.000167383	HABP4		789	0.000105771	NDUFB5		789	0.00015454	MOBP		789	9.33e-05	NCS1
790	0.00016638	TPD52		790	0.000105687	MAPRE2		790	0.000154315	GCSH		790	9.32e-05	SYNJ1
791	0.000166358	VARS		791	0.000104312	RPL31		791	0.000154171	TOM1L2		791	9.3e-05	RPS28
792	0.000165897	GLRX		792	0.000103948	SDR39U1		792	0.000153472	QARS		792	9.29e-05	EFHD2
793	0.000165527	GSTO1		793	0.000103797	HSP90AB2P		793	0.000153381	TMEM230		792	9.29e-05	GSTT1
794	0.000164228	ATP5J2-PTCD1;ATP5J2		794	0.000103441	RAD23B		794	0.000153126	GNAQ;GNA11		794	9.27e-05	PSMB4
795	0.000163992	PURG		795	0.000103287	PPP1CB		795	0.000153029	KPNB1		795	9.24e-05	GJA1
796	0.000163834	ARPC2		796	0.000103256	ACLY		796	0.00015293	MSI2		796	9.22e-05	RPL13a;RPL13A;RPL13AP3
797	0.000163388	CHMP4B		797	0.000103026	TTYH1		797	0.000152495	ANXA7		797	9.12e-05	HADH
798	0.000163038	BSG		798	0.000102878	RPL36		798	0.000152152	NDUFB6		798	9.1e-05	STX1A
799	0.000162927	FAIM2		799	0.000102727	CHP1		799	0.000151456	TMEM35		799	9.07e-05	NDUFAB1
800	0.000162708	DUSP3		800	0.000102639	NRAS		800	0.000150942	UBE2L3		800	9.06e-05	OLA1
801	0.000162316	MTCH2		801	0.000102455	EEF1A1P5;EEF1A1		801	0.000150179	GPNMB		801	9.05e-05	NINJ2
802	0.000161719	DDX3X		802	0.000102424	CRYZ		802	0.000150069	RAB5A		802	8.99e-05	UQCRH
803	0.000161256	CRAT		803	0.00010202	FAM127A;FAM127C;FAM127B		803	0.000149751	CDC42		802	8.99e-05	DNM3
804	0.000160876	MSI2		804	0.000100903	LHPP		804	0.000149727	LHPP		804	8.97e-05	MAT2A
805	0.000160439	AK1		805	0.000100847	ELAVL2		805	0.00014934	ABHD10		805	8.95e-05	PENK
806	0.000160137	UQCRH		806	0.000100844	BDH2		806	0.000149133	DDX3X		806	8.94e-05	NDUFB5
807	0.000158945	FN3K		807	0.000100441	HINT3		807	0.000148149	DDT;DDTL		806	8.94e-05	RAB35
808	0.000158935	RAP1GDS1		808	0.000100351	PTGR1		808	0.000147439	FAM49B		808	8.93e-05	RPL11
809	0.000158459	CRABP2		809	0.000100065	PPP2R4;DKFZp781M17165		809	0.000146707	NDUFA12		809	8.91e-05	DNM1L
810	0.000158424	CNRIP1		810	9.99e-05	RAB6B		810	0.000145887	CYB5B		810	8.89e-05	PRPS1;PRPS2
811	0.000158288	S100A2		811	9.96e-05	CAPNS1		811	0.000144317	CSE1L		811	8.88e-05	HIBADH
812	0.000157822	ETFB		811	9.96e-05	DCTN3		812	0.000143992	LIN7A;LIN7C		812	8.86e-05	TAGLN2
813	0.000157749	HAPLN2		813	9.93e-05	CORO1A		813	0.000143858	GNB2		812	8.86e-05	HSP90AB2P
814	0.000157488	ACP1		813	9.93e-05	GNAS		814	0.000143821	PKP1		814	8.85e-05	PFDN4
815	0.000157311	RAB10		815	9.92e-05	UGP2		815	0.000142947	VAMP1		814	8.85e-05	ENPP6
816	0.000157179	RRAGA;RRAGB		816	9.91e-05	OLA1		816	0.000142423	LAP3		816	8.84e-05	TH
817	0.00015716	CAPN1		816	9.91e-05	SNX3		817	0.000142262	FKBP8		817	8.72e-05	DYNC1I1
818	0.000156716	CDK5		816	9.91e-05	PAFAH1B1		818	0.000142026	WDR1		818	8.69e-05	AARS
819	0.000156567	MAP1A		819	9.86e-05	NIPSNAP3A		819	0.0001409	NDUFAB1		818	8.69e-05	RAB17
820	0.000156495	LYZ		820	9.83e-05	ARPC2		820	0.000140869	PDXK		818	8.69e-05	MXRA7
821	0.000156494	TMEM33		821	9.79e-05	GPD1		821	0.00014014	ATP6V1H		821	8.66e-05	RPL30
822	0.000156201	SDCBP		821	9.79e-05	TUBB3		822	0.000139911	CD81		821	8.66e-05	ADH5
823	0.000156096	PSMA2		823	9.76e-05	SYNPR		823	0.000139466	ANXA1		823	8.65e-05	RPL14
824	0.000155662	SFPQ		824	9.75e-05	MAT2A		824	0.000139325	HINT1		824	8.61e-05	ARF4
825	0.000155621	SYNJ1		824	9.75e-05	KBTBD11		825	0.000139102	AIMP2		825	8.6e-05	MAPK3
826	0.000155579	SSR3		824	9.75e-05	OPALIN		826	0.000138967	DNAJC6		826	8.59e-05	SNX3
827	0.000154598	REEP5		827	9.73e-05	PSMB5		827	0.000138812	ADD3		827	8.58e-05	DMTN
828	0.000154451	RAB5B		828	9.69e-05	RAP2B		828	0.00013841	RBP1		828	8.56e-05	SNRPE
829	0.00015411	SERPINB4		829	9.65e-05	TBCA		829	0.000137899	NDRG1		829	8.52e-05	RPS13
830	0.000153758	PHYHIPL		830	9.64e-05	VGF		830	0.000137261	CYFIP2		830	8.49e-05	SYT2
831	0.000153372	SLC1A4		831	9.62e-05	TOLLIP		831	0.00013701	PRPS1;PRPS2		831	8.43e-05	MYH10
832	0.000153366	ABHD10		832	9.61e-05	NDUFV3		832	0.000136708	FAIM2		831	8.43e-05	DCTN3
833	0.000153314	TXNDC17		833	9.6e-05	PHYHIP		833	0.000136605	KBTBD11		833	8.41e-05	PPP2R2A
834	0.000153222	EIF2S1		834	9.58e-05	LYRM4		834	0.000136509	AHSA1		833	8.41e-05	PAFAH1B1
835	0.000153003	LAMTOR1		834	9.58e-05	ATP6V1G1		835	0.000136291	DPP6		835	8.4e-05	TCEB1
836	0.000152948	IMPA1		836	9.56e-05	RPS20		836	0.000134969			835	8.4e-05	HSDL2
837	0.000152475	TMED7;TMED7-TICAM2		837	9.55e-05	NDUFB9		837	0.000134808	TXN2		837	8.37e-05	RAB5A
838	0.000151667	MRPL12		838	9.54e-05	RPL10A		838	0.000134801	GAP43		837	8.37e-05	EPB41L2
839	0.000151564	GJA1		838	9.54e-05	DNAJB4		839	0.000134778	HADH		839	8.36e-05	DPYSL4
840	0.000151395	MLEC		840	9.53e-05	HP		840	0.000134759	SERPINA3		840	8.33e-05	ACBD7
841	0.000151315	NDUFS6		841	9.52e-05	DNAJC6		841	0.000134699	NDUFB9		841	8.3e-05	CAMK2G
842	0.000151139	PIN1		842	9.48e-05	NDUFB7		842	0.000134492	HEBP1		842	8.25e-05	FAM127A;FAM127C;FAM127B
843	0.000151055	LYPD5		843	9.46e-05	PSAP		843	0.000134154	DNM1L		842	8.25e-05	AKR1A1
844	0.000150687	RBMX;RBMXL1		844	9.41e-05	PAFAH1B2		844	0.000134079	SPCS2		842	8.25e-05	EHD3
845	0.00015007	ATP6V1F		845	9.39e-05	CPLX1		845	0.000133977	PITHD1		845	8.24e-05	HNRNPU
846	0.000149902	TRIM2		846	9.38e-05	MKKS		846	0.000133432	CRYZ		846	8.23e-05	MAPRE2
847	0.000149237	KPNB1		847	9.37e-05	PFDN1		847	0.000133264	CAND1		846	8.23e-05	RAB6B
848	0.000148965	DDX1		848	9.36e-05	CDIPT		848	0.000133085	MLEC		848	8.22e-05	ME1
849	0.000148186	NDUFA12		849	9.29e-05	RPL13a;RPL13A;RPL13AP3		849	0.000132864	HSD17B12		849	8.2e-05	ENSA;ARPP19
850	0.000147047	TNR		849	9.29e-05	PENK		850	0.000132483	BCAN		850	8.19e-05	LY6H
851	0.000146551	TBCA		849	9.29e-05	NECAB2		851	0.000132459	MAP1A		851	8.17e-05	HACD3
852	0.000145679	ATP6V1H		852	9.23e-05	RAB17		852	0.00013235	PI3		852	8.14e-05	ADGB
853	0.000144214	TM7SF2		853	9.18e-05	PLD3		853	0.000132228	TOMM70A		852	8.14e-05	MT-ND5
854	0.00014409	GSTK1		853	9.18e-05	L1CAM		854	0.00013222	ME2		854	8.12e-05	CISD2
855	0.000143969	DPYSL4		855	9.17e-05	ESD		855	0.000131639	C10orf35		855	8.11e-05	ASNA1
856	0.000143616	NCLN		855	9.17e-05	GRB2		856	0.000131415	MAP2K1		856	8.07e-05	HNRNPA1;HNRNPA1L2
857	0.000143528	M6PR		857	9.13e-05	GNB2L1		857	0.000131263	NDUFA3		856	8.07e-05	NRAS
858	0.000143191	VRK2		858	9.11e-05	ACBD7		858	0.000131213	SUMO3;SUMO4;SUMO2		858	8.06e-05	SEPTIN9
859	0.000142667	RAP2A;RAP2C		859	9.1e-05	RPL14		859	0.000131011	DKFZp566H1924;NPTN		859	8.05e-05	PHYHIP
860	0.000142478	CALB2		860	9.08e-05	KIF5C		860	0.00013099	VPS29		860	8.03e-05	GPD2
861	0.00014217	FGG		861	9.02e-05	ERP29		861	0.000130323	CDIPT		861	8e-05	CYFIP2
862	0.00014212	ELAVL4		861	9.02e-05	PSMA1		862	0.00013015	PDIA6		861	8e-05	TOM1L2
863	0.000141487	AHSA1		863	8.98e-05	SAMM50		863	0.000129303	EIF1AX;EIF1AY		863	7.98e-05	CAPZA1
864	0.000141434	MGST2		863	8.98e-05	CADPS		864	0.000129009	CNRIP1		864	7.97e-05	PSMA4
865	0.000141291	COPZ1		865	8.92e-05	RPLP1		865	0.000128724	SLC3A2		865	7.94e-05	PAICS
866	0.000140984	TUBA8		866	8.91e-05	AARS		866	0.000128662	HSDL2		866	7.93e-05	SYPL1
867	0.000140955	PPP2R2A		867	8.89e-05	BSCL2		867	0.000128316	GSTO1		867	7.91e-05	CNIH4
868	0.000140862	ETFA		867	8.89e-05	CAPZA1		868	0.000128287	BDH1		868	7.89e-05	MT-ATP8
869	0.000140845	CAT		869	8.83e-05	NCEH1		869	0.000127989	NFASC		869	7.83e-05	ERLIN2;ERLIN1
870	0.000140785	IL1RN		869	8.83e-05	EHD3		870	0.000127705	CADM4		870	7.81e-05	ARPC2
871	0.000140784	AKR7A2		871	8.81e-05	RPL34		871	0.000126947	MTCH2		871	7.8e-05	GSTK1
872	0.000140173	MPC2		872	8.8e-05	PFDN2		872	0.000126354	NDUFS4		872	7.74e-05	RPS15A
873	0.000139967	FKBP8		873	8.79e-05	RPL8		873	0.000126266	ARSB		872	7.74e-05	GCDH
874	0.000139783	HACD3		874	8.76e-05	EPB41L1		874	0.000125786	ATP6V1F		874	7.73e-05	DARS
875	0.000139782	HSPA2		875	8.75e-05	SLC9A3R1		875	0.000125748	SH3GLB2		875	7.67e-05	ERP29
876	0.000139411	LRPPRC		876	8.72e-05	CHMP6		876	0.000125707	IMPA1		875	7.67e-05	VAPB
877	0.000139237	ILF2		877	8.71e-05	NINJ2		877	0.000125198	PDXP		877	7.66e-05	SET;SETSIP
878	0.000138858	TF		878	8.67e-05	ASNA1		878	0.000124705	PSMB4		877	7.66e-05	MKKS
879	0.000138124	MTDH		879	8.66e-05	IGKV3D-11		879	0.000124637	SNX3		879	7.64e-05	COA3
880	0.000137457	ASRGL1		879	8.66e-05	PRPS1;PRPS2		880	0.00012452	NDUFAF3		879	7.64e-05	CLIC4
881	0.00013709	CMAS		879	8.66e-05	ACSM2B;NPIPB4;NPIPB5;ACSM2A;NPIPA3;NPIPA2;NPIPA5;ACSM1;NPIPB3;NPIPB8;NPIPB6;NPIPB11		881	0.00012437	NDUFB11		881	7.63e-05	DNASE2
882	0.000136603	TCEB1		882	8.62e-05	RAB8B		882	0.000124306	PDCD6		882	7.62e-05	PFDN1
883	0.000136257	STAU2		882	8.62e-05	NCS1		883	0.000124117	RAB5B		883	7.61e-05	ACADVL
884	0.000135995	DYNC1I1		884	8.61e-05	PIP4K2B		884	0.000124087	TMEM14C		883	7.61e-05	CPNE5
885	0.000135829	MTPN		885	8.6e-05	MRPS36		885	0.000124039	AK4		885	7.59e-05	PPP1CB
886	0.000135801	TMED10		886	8.57e-05	STIP1		886	0.000123618	EEF1A1P5;EEF1A1		886	7.57e-05	PGRMC2
887	0.000135464	LASP1		887	8.56e-05	ARHGAP1		887	0.000123329	CYC1		886	7.57e-05	EPB41L1
888	0.000135231	STRAP		887	8.56e-05	HEPACAM		888	0.000122723	MGST1		888	7.55e-05	FGA
889	0.000134305	SGSH		889	8.53e-05	TESC		889	0.000122429	SEPTIN11		889	7.48e-05	SYNJ2BP-COX16;SYNJ2BP
890	0.000134202	ARPC5		890	8.52e-05	AKR1A1		890	0.000122322	SLC2A6		890	7.47e-05	DNAJC5
891	0.000134053	AIMP1		891	8.51e-05	TRAP1		891	0.000122311	CACYBP		891	7.45e-05	SLC2A1
892	0.000133936	IDH3G		892	8.48e-05	GJA1		892	0.000122309	SRP14		892	7.42e-05	RAP2B
893	0.000133932	CYFIP2		892	8.48e-05	ARPC1A		893	0.000122229	ATP6AP1		893	7.35e-05	MT-CO1
894	0.000133899	ATP6V1D		894	8.46e-05	FN3K		894	0.000122063	CADPS		894	7.34e-05	ACLY
895	0.000133066	PCBD1		895	8.43e-05	MYH10		895	0.000121781	MT-ND4		895	7.33e-05	ARPC5
896	0.000132687	TSC22D1		896	8.38e-05	CISD2		896	0.000121533	VTN		896	7.32e-05	CPLX1
897	0.000132282	EMC7		897	8.35e-05	STX12		897	0.000121501	PLP2		896	7.32e-05	TRAPPC3
898	0.000132195	HNRNPH3		898	8.33e-05			898	0.000121468	GCDH		898	7.3e-05	NPC2
899	0.000132058	HSD17B10		898	8.33e-05	TMEM14C		899	0.000121161	NDUFB5		898	7.3e-05	RFX1
900	0.00013205	NDUFB6		900	8.32e-05	TMEM65		900	0.000120827	UQCRH		900	7.27e-05	DCTN1;DKFZp686E0752
901	0.000132019	ALAD		901	8.28e-05			901	0.000120659	FXR2		901	7.23e-05	TMEM109
902	0.000131592	ACP2		902	8.27e-05	SYT7		902	0.000120627	TMEM30A		902	7.22e-05	DCTN4
903	0.000131418	YARS		903	8.24e-05	MT-CO1		903	0.000120177	HNRNPA3		903	7.21e-05	NAP1L5
904	0.000131087	SDR39U1		904	8.22e-05	PCBD1		904	0.00011948	IGKV2-40;IGKV2D-28;IGKV A18;IGKV2D-26;IGKV2D-30;IGKV2D-29		904	7.17e-05	ATP6V1G1
905	0.000131013	ARF4		905	8.17e-05	PSMB2		905	0.000119325	CNTNAP1		905	7.15e-05	DBI
906	0.000130988	DDX39B;DDX39A		906	8.16e-05	ENOPH1		906	0.000118806	KATNAL2		906	7.14e-05	QKI
907	0.000130917	KLK5		907	8.15e-05	NAP1L4		907	0.000118603	IGLC6;IGLC7		906	7.14e-05	CMTM5
908	0.00013064	FAM49B		908	8.14e-05	COA3		908	0.000118553	PSMD7		908	7.13e-05	PFDN2
909	0.0001302	RBM3		908	8.14e-05	SLC2A1		909	0.000117981	BSG		908	7.13e-05	NUDT5
910	0.000129977	SERPINB12		910	8.09e-05	RPL26;RPL26L1		910	0.000117495	NDUFA8		910	7.12e-05	ADD2
911	0.000129885	CDS2		911	8.04e-05	ANXA2;ANXA2P2		911	0.00011743	HSPA4		911	7.1e-05	NDUFB11
912	0.000129507	NCEH1		912	8.03e-05	PLCB1		912	0.000117317	RRAGA;RRAGB		912	7.09e-05	SRSF5;SRSF4;SRSF6
913	0.000129403	PDE1B		912	8.03e-05	HIBADH		913	0.000117159	TMEM33		912	7.09e-05	AMER3
914	0.000128429	TMOD2		914	8.01e-05	CRABP1		914	0.000116989	ATL1		914	7.05e-05	TFG
915	0.000128267	EIF3K		915	7.99e-05	SNRPD3		915	0.000116893	SYNCRIP		915	7.03e-05	L1CAM
916	0.000127938	HSPH1		915	7.99e-05	MGST1		916	0.000116856	TIMM10		916	6.96e-05	ATL1
917	0.000127921	MTCH1		917	7.98e-05	PRKAR2B		917	0.00011663	PRKAR2B		916	6.96e-05	ENDOD1
918	0.000127774	SH3GLB2		918	7.96e-05	CHMP4B		918	0.000116524	MLLT11		916	6.96e-05	TUBB4A
919	0.000127643	GPX4		919	7.9e-05	GARS		919	0.000116269	CAMK2B		919	6.91e-05	RDX
920	0.000127586	PDCD6		920	7.87e-05	GAD1		920	0.00011622	PSMA3		920	6.85e-05	NDUFB9
921	0.00012755	ATP6V1C1		921	7.86e-05	MAPK3		921	0.000115755	HNRNPM		920	6.85e-05	PDCD6
922	0.000127537	EDF1		922	7.85e-05	RPS11		922	0.000115736	DDX1		922	6.84e-05	LANCL2
923	0.000127127	FAM213A		923	7.84e-05	ATP1B2		923	0.000115591	TMX4		923	6.83e-05	TMEM65
924	0.000127068	SAR1A;SAR1B		924	7.83e-05	P4HB		924	0.000115533	LASP1		924	6.82e-05	SV2A
925	0.000125964	CELF4		925	7.81e-05	NCKAP1		925	0.000115372	PIP		924	6.82e-05	CORO1A
926	0.000125927	HLA-A		926	7.8e-05	DPM3		926	0.000115199	ACTR3		926	6.8e-05	TESC
927	0.000125627	KLK10		927	7.79e-05	DCTN1;DKFZp686E0752		927	0.000114612	PCBD1		927	6.78e-05	NEGR1
928	0.000124613	FAM162A		928	7.76e-05	RCN2		928	0.000114197	GSTT1		928	6.76e-05	TTYH1
929	0.000124455	PMEL		928	7.76e-05	ERP44		929	0.000114084	AARS		929	6.75e-05	P4HB
930	0.000124254	HARS		930	7.75e-05	RPL19		930	0.000114016	LAMP5		930	6.74e-05	CACYBP
931	0.000123936	NME1-NME2;NME2		931	7.74e-05	HSDL2		931	0.000113962	ARL8A		931	6.71e-05	KIF5C
932	0.000123767	ASNA1		932	7.72e-05	DPP6		932	0.000113911	GPM6B		932	6.7e-05	GGCT
933	0.000123245	SPCS3		932	7.72e-05	ROMO1		933	0.000113681	PRKACB		933	6.67e-05	XP32
934	0.000122568	EIF2S3;EIF2S3L		934	7.7e-05	LGALSL		934	0.000113624	MGST2		933	6.67e-05	TUBA8
935	0.000122213	HNRNPA3		935	7.67e-05	PSMA4		935	0.000113354	EIF3F		935	6.65e-05	ARHGAP1
936	0.000121501	ACTR2		936	7.62e-05	MXRA7		936	0.000113122	B3GAT3		935	6.65e-05	ATIC
937	0.000121361	ATL1		937	7.61e-05	ARL2;ARL2-SNX15		937	0.000112577	NDUFB8		937	6.63e-05	JUP
938	0.000121235	HADH		938	7.58e-05	NACA		938	0.000112524	HIST1H2AC;HIST3H2A;HIST1H2AB		937	6.63e-05	CARKD
939	0.000121233	ARF6		939	7.57e-05	ACADVL		939	0.000112404	SCD5		939	6.62e-05	MT-ND6
940	0.00012084	NDUFS4		939	7.57e-05	AMPH		940	0.000112327	SERPINB13		939	6.62e-05	ATG3
941	0.000120789	CSRP1		941	7.48e-05	LMNA		941	0.00011231	PENK		941	6.56e-05	ABI2
942	0.000120633	CRYL1		942	7.46e-05	FABP7		942	0.0001122	NONO		941	6.56e-05	NIPSNAP3A
943	0.00012057	NOMO3;NOMO2		943	7.45e-05	TAGLN2		943	0.000112008	CMPK1		943	6.55e-05	SLC1A2
944	0.000120442	CPLX1		944	7.41e-05	RANBP1		944	0.000111937	ABI2		943	6.55e-05	RAB4B
945	0.000120418	PFDN2		945	7.4e-05	PITHD1		945	0.00011087	TPD52L2		945	6.54e-05	PITHD1
946	0.000120391	GNB2		946	7.38e-05	SLC8A2		946	0.000110592	NCEH1		946	6.53e-05	TMEM14C
947	0.0001198	B3GAT3		947	7.37e-05	NME1		947	0.000110571	HAGH		947	6.5e-05	PSMB5
948	0.000119524	ME1		948	7.35e-05	JAM2		948	0.00011002	OCIAD1		948	6.48e-05	AQP1
949	0.000118202	CAPG		949	7.33e-05	WDR37		949	0.000110017	HNRNPH3		949	6.45e-05	YKT6
950	0.000117979	PLBD2		950	7.29e-05	INPP1		950	0.000109545	BDH2		950	6.44e-05	SRSF3
951	0.000117668	PSMB5		951	7.28e-05	RPS2		951	0.000109392	OGDHL		950	6.44e-05	CRAT
952	0.000117103	2003-09-01		952	7.27e-05	CAPN1		952	0.000109286	HEBP2		952	6.38e-05	SCPEP1
953	0.000117066	PTBP2		952	7.27e-05	PAK1		953	0.000109264	ILF2		952	6.38e-05	MLC1
954	0.000117027	TIMM10		952	7.27e-05	SLC44A2		954	0.00010898	AIMP1		954	6.37e-05	TPM4
955	0.000115798	LCE3D		955	7.26e-05	RPS7		955	0.000108921	CPLX2		955	6.33e-05	HIST2H3PS2
956	0.000115751	MAPRE2		956	7.25e-05	TOM1L2		956	0.000108638	NOVA2		955	6.33e-05	USP14
957	0.000115659	SRSF1		957	7.24e-05	UBE2M		957	0.000108401	GPD1L		957	6.32e-05	RPL8
958	0.000115494	MAOB		958	7.22e-05	IGKV3D-20		958	0.000108258	ISCA1		958	6.31e-05	IGHG3
959	0.000115401	GBA		959	7.2e-05	FAU		959	0.000108003	CRYL1		958	6.31e-05	SDHA
960	0.000115244	MKKS		960	7.16e-05	TFG		960	0.000107997	SLC32A1		960	6.29e-05	GNB2L1
961	0.000115034	ARSB		961	7.11e-05	MYO5A		961	0.000107986	YARS		960	6.29e-05	CHMP4B
962	0.000114332	PPT1		961	7.11e-05	SERPINA1		962	0.00010751	PGRMC2		960	6.29e-05	MYDGF
963	0.000113859	STARD3NL		963	7.09e-05	ALCAM		963	0.000106533	TOMM40		963	6.24e-05	TPD52L2
964	0.000113823	SLC32A1		963	7.09e-05	SYT2		964	0.000106503	OLA1		963	6.24e-05	FKBP1B
965	0.000113532	GGCT		965	7.07e-05	YKT6		965	0.000106352	NIPSNAP3A		965	6.23e-05	FARSA
966	0.000113522	ARPP19		966	7.05e-05	GCDH		966	0.000106321	PSMA4		965	6.23e-05	IGHV3-66;IGHV3-74;IGHV3OR16-13;IGHV3OR16-12;IGHV3-23
967	0.000113508	ENSA;ARPP19		967	7.02e-05	TCEB1		967	0.000106173	PDHX		965	6.23e-05	ECI1;DCI
968	0.000113503	DAD1		968	7e-05	PDIA6		968	0.000105911	FGG		965	6.23e-05	IVD
969	0.000113334	MLLT11		968	7e-05	DCLK1		969	0.000105699	TCEB1		969	6.22e-05	AMPH
970	0.00011323	TOMM70A		970	6.99e-05	IGHV3OR16-9;IGHV3OR16-10;IGHV3-20;IGHV3-43		970	0.000104883	AP2A2		969	6.22e-05	BPNT1
971	0.000112738	VPS29		971	6.97e-05	STMN3		971	0.000104355	UBQLN1		971	6.21e-05	HBG2
972	0.000112596	PLEC		972	6.96e-05	LGALS7		972	0.000104089	SCAMP5		971	6.21e-05	COPS7A
973	0.000112341	TOM1		972	6.96e-05	CHCHD6		973	0.000103945	IGKV3D-11		971	6.21e-05	SCN4B
974	0.000112298	LMNB2		974	6.94e-05	HSD17B12		974	0.000103575	DYNC1I1		974	6.19e-05	ARPC1A
975	0.00011224	OLA1		975	6.88e-05	RPS23		975	0.000103373	HIST2H3PS2		974	6.19e-05	DLG2
976	0.000112045	SURF4		975	6.88e-05	HACD3		976	0.000103306	SCPEP1		976	6.18e-05	ATP5J2-PTCD1;ATP5J2
977	0.000111962	CLU		977	6.86e-05	KIAA1045		977	0.000103211	CAP2		976	6.18e-05	TXNDC17
978	0.000111807	SYPL1		978	6.85e-05	RPS6		978	0.000103063	CDS2		978	6.16e-05	IGKV3D-11
979	0.000111596	S100A10		979	6.84e-05	RGS7		979	0.000103045	GANAB		978	6.16e-05	PC
980	0.000111368	CNTNAP1		980	6.81e-05	HDHD2		980	0.000102884	DNAJC7		980	6.13e-05	DNAJB4
981	0.000111329	NDUFA3		980	6.81e-05	SGTB		981	0.000102842	RTCB		981	6.12e-05	WDR37
982	0.000110123	S100P		982	6.8e-05	C2CD2L		982	0.000102558	NDUFS6		982	6.11e-05	RPLP1
983	0.000109956	TPM3		983	6.78e-05	LETM1		983	0.000102105	ASRGL1		983	6.1e-05	TBCA
984	0.000109946	CTSV		983	6.78e-05	GPX1		984	0.000101799	TUBB6		984	6.09e-05	NCEH1
985	0.000109859	DKFZp566H1924;NPTN		985	6.77e-05	VRK2		985	0.00010142	RAB3C		985	6.07e-05	GARS
986	0.000108951	ALCAM		986	6.76e-05	RDX		986	0.000101079	VMA21		986	6.05e-05	NDUFB7
987	0.000108927	NUCB1		987	6.75e-05	RPL21		987	0.000101018	SCOC		987	6.04e-05	ERP44
988	0.000108867	WUGSC:H_RG122E10.2a;RHBDD2		987	6.75e-05	SCOC		988	0.000100805	WUGSC:H_RG122E10.2a;RHBDD2		987	6.04e-05	ME2
989	0.000108775	TYMP		989	6.74e-05	RPL11		989	0.000100647	ACTN4		989	6.02e-05	C20orf27
990	0.000108478	CAMK2B		990	6.69e-05	DYNC1LI2		990	0.000100592	NARS		990	5.99e-05	SAMM50
991	0.000108468	GSDMA		991	6.68e-05	SLIRP		991	0.000100522	RDH11		990	5.99e-05	DCLK1
992	0.000108032	LAMTOR4		992	6.67e-05	TPD52L2		992	9.99e-05	PRKCSH		992	5.97e-05	CADPS
993	0.00010774	HSPA4L		993	6.64e-05	ADH5		993	9.96e-05	CARKD		992	5.97e-05	GNPDA1
994	0.000107536	SIRPA;SIRPB1		994	6.61e-05	PLEC		994	9.94e-05	SNRPD2		994	5.96e-05	CORO2B
995	0.000107239	EPHX1		995	6.6e-05	QKI		994	9.94e-05	PPAP2B		995	5.94e-05	RPS27;RPS27L
996	0.00010699	SNX3		995	6.6e-05	AMER3		996	9.81e-05	OMG		995	5.94e-05	DIRAS2
997	0.000106804	DSC3		997	6.57e-05	ATG3		997	9.79e-05	DDC		997	5.93e-05	FLOT1
998	0.000106764	SNRPD2		998	6.56e-05	DIRAS1		998	9.78e-05	ATP8A1		998	5.92e-05	RPL29
999	0.000106584	PDE10A		998	6.56e-05	BLVRA		999	9.76e-05	HSPA4L		998	5.92e-05	UBE2M
1000	0.000106423	TMEM35		1000	6.51e-05	MTCH1		1000	9.74e-05	PAFAH1B3		1000	5.91e-05	AK4
1001	0.000106077	HYOU1		1001	6.48e-05	PDCD6IP		1001	9.72e-05	PGM1		1001	5.9e-05	PLD3
1002	0.000106008	LRRC59		1002	6.46e-05	LAP3		1002	9.71e-05	KTN1		1002	5.87e-05	SCOC
1003	0.000106001	NDUFAB1		1003	6.44e-05	EIF2S1		1002	9.71e-05	COTL1		1003	5.86e-05	NME1
1004	0.000105996	SEPTIN8		1004	6.41e-05	IARS2		1004	9.66e-05	SERPINB5		1004	5.85e-05	PIP4K2B
1005	0.000105474	CMPK1		1005	6.36e-05	ATIC		1005	9.58e-05	NDUFC2;KCTD14;NDUFC2-KCTD14		1004	5.85e-05	ANLN
1006	0.000105318	C20orf27		1006	6.35e-05	RPS12		1005	9.58e-05	DCLK1		1006	5.84e-05	SUB1
1007	0.000105288	PRPS1;PRPS2		1006	6.35e-05	PSMB1		1007	9.56e-05	CRABP2		1007	5.83e-05	BSCL2
1008	0.000105245	PFDN1		1008	6.31e-05	PCCB		1007	9.56e-05	CHCHD6		1008	5.81e-05	ATP1B2
1009	0.00010521	DDX17		1008	6.31e-05	BCAT1		1007	9.56e-05	PPP1CB		1008	5.81e-05	NDUFV3
1010	0.000105118	CTNNBIP1		1010	6.3e-05	RPL3		1007	9.56e-05	ACADM		1008	5.81e-05	UBQLN2
1011	0.000104968			1010	6.3e-05	RPS3A		1011	9.52e-05	KRT6B		1008	5.81e-05	ARL2;ARL2-SNX15
1012	0.000104921	LAP3		1010	6.3e-05	ME2		1012	9.5e-05	IGKV3D-20		1008	5.81e-05	TUBB3
1013	0.000104891	AHCY		1013	6.27e-05	RPN1		1013	9.49e-05	EDF1		1013	5.8e-05	S100A11
1014	0.000104471	HINT3		1014	6.23e-05	RPL4		1014	9.47e-05	VCAN		1013	5.8e-05	OMG
1015	0.000104167	MT-ATP8		1014	6.23e-05	SYPL1		1015	9.46e-05	FXYD6		1013	5.8e-05	CTNNB1
1016	0.000104132	ARPC1A		1014	6.23e-05	TMX1		1016	9.44e-05	HSD17B8		1016	5.78e-05	INPP1
1017	0.000103969	NDUFA7		1017	6.21e-05	B2M		1017	9.42e-05	ACTR2		1017	5.75e-05	DIRAS1
1018	0.000103906	PPA1		1018	6.16e-05	TXNDC17		1018	9.41e-05	ASNA1		1018	5.71e-05	C14orf166
1019	0.000103746	CAPZA1		1019	6.14e-05	CACYBP		1019	9.38e-05	BIN1		1018	5.71e-05	PBXIP1
1020	0.000103428	LYRM4		1019	6.14e-05	HMOX2		1019	9.38e-05	GMFB		1020	5.68e-05	PLS3
1021	0.000103366	ABI2		1021	6.09e-05	NCCRP1		1021	9.37e-05	C20orf27		1021	5.67e-05	NUDT3
1022	0.000103365	UBAP2L		1021	6.09e-05	EPB41L2		1021	9.37e-05	GFPT1		1022	5.66e-05	RAB1A
1023	0.000102875	CAP2		1023	6.08e-05	LONP1		1023	9.34e-05	GDA		1022	5.66e-05	UGP2
1024	0.000102853	DNAJA1		1023	6.08e-05	NCAM1		1024	9.32e-05	SCAF11		1024	5.65e-05	DNAJC6
1025	0.000102312	IL36G		1025	6.04e-05	MLF2		1025	9.31e-05	CAPZA1		1025	5.62e-05	DSG1
1026	0.000102289	FXYD6		1025	6.04e-05	KCTD12		1026	9.29e-05	SLC9A3R1		1025	5.62e-05	ALCAM
1027	0.000101768	S100A13		1027	6.03e-05	PABPC1		1027	9.25e-05	SAR1A;SAR1B		1027	5.61e-05	RPS7
1028	0.000101608	TM9SF3		1027	6.03e-05	HMGB1;HMGB1P1;HMGB2		1027	9.25e-05	STARD3NL		1027	5.61e-05	RPL28
1029	0.000101455	PPL		1029	6.02e-05	PRKAR1A		1029	9.15e-05	CAPRIN1		1027	5.61e-05	CAT
1030	0.00010129	ACAA2		1029	6.02e-05	SLC6A9		1029	9.15e-05	DPM3		1027	5.61e-05	KCTD12
1031	0.000100839	CHCHD6		1031	6.01e-05	DIRAS2		1031	9.13e-05	ARPC2		1027	5.61e-05	FAHD2A;FAHD2B
1032	0.000100648	MRPL23		1032	6e-05	RPL18A		1032	9.07e-05	MRPS25		1032	5.6e-05	RPS23
1033	0.000100619	GCSH		1033	5.98e-05	SET;SETSIP		1033	9.05e-05	PRRT2		1032	5.6e-05	ARCN1
1034	0.000100379	OPTN		1033	5.98e-05	DBNL		1033	9.05e-05	CAPNS1		1034	5.59e-05	NPM1
1035	0.000100368	BIN1		1035	5.97e-05	EPDR1		1035	9.04e-05	RANBP1		1034	5.59e-05	RAD23B
1036	9.97e-05	PRKACB		1036	5.96e-05	TRAPPC3		1036	9.01e-05	ARG1		1036	5.58e-05	HSD17B12
1036	9.97e-05	C1QBP		1037	5.95e-05	TMEM11		1036	9.01e-05	RRAGC;RRAGD		1037	5.57e-05	RPL3
1038	9.96e-05	NFASC		1037	5.95e-05	RAB8A		1038	8.98e-05	MXRA7		1037	5.57e-05	PDCD6IP
1039	9.89e-05	SLC25A1		1039	5.94e-05	COPS7A		1039	8.96e-05	SLC25A13		1039	5.54e-05	RPS2
1040	9.88e-05	PDXK		1040	5.93e-05	SUB1		1040	8.89e-05	NHP2L1		1040	5.51e-05	DNAJB2
1040	9.88e-05	ELAVL1		1041	5.91e-05	RPL28		1041	8.88e-05	TFG		1041	5.5e-05	SYT7
1042	9.87e-05	CAND1		1042	5.89e-05	MPST		1042	8.86e-05	DNM3		1042	5.48e-05	STX12
1043	9.85e-05	PITPNA		1043	5.87e-05	EFHD2		1043	8.85e-05	ACLY		1042	5.48e-05	PRKCSH
1044	9.84e-05	FN3KRP		1043	5.87e-05	SCN4B		1044	8.81e-05	PTPRZ1		1042	5.48e-05	HMOX2
1045	9.83e-05	CRCT1		1045	5.86e-05	BPNT1		1045	8.8e-05	PPP2R4;DKFZp781M17165		1045	5.45e-05	LONP1
1046	9.82e-05	CA1		1046	5.84e-05	PGRMC2		1045	8.8e-05	TMX1		1046	5.43e-05	EPHB3
1047	9.81e-05	DCLK1		1047	5.82e-05	DNAJB2		1047	8.79e-05	NOMO3;NOMO2		1047	5.41e-05	SNRPG;SNRPGP15
1048	9.79e-05	MAPK3		1048	5.81e-05	SLC6A17		1047	8.79e-05	VAMP4		1047	5.41e-05	C3
1049	9.78e-05	EPPK1		1049	5.8e-05	APEH		1047	8.79e-05	DNPH1		1049	5.4e-05	HNRNPH2
1050	9.76e-05	BBOX1		1050	5.76e-05	CAMK2G		1050	8.78e-05	MT-ND5		1050	5.39e-05	DSP
1051	9.75e-05	PPP2R4;DKFZp781M17165		1051	5.74e-05	OAT		1051	8.77e-05	CECR1		1050	5.39e-05	SAR1A;SAR1B
1052	9.66e-05	C21orf33		1051	5.74e-05	NARS		1052	8.75e-05	CAMK4		1052	5.36e-05	PRKAR2B
1053	9.64e-05	HP;HPR		1053	5.72e-05	C14orf166		1053	8.72e-05	TM9SF3		1053	5.35e-05	MYO5A
1054	9.62e-05	ALOX12B		1054	5.71e-05	GGCT		1053	8.72e-05	RNF13		1054	5.34e-05	HNRNPM
1055	9.61e-05	PADI2		1055	5.68e-05	NPM1		1053	8.72e-05	IVD		1054	5.34e-05	ISOC1
1056	9.59e-05	PPP1CB		1056	5.67e-05	SAR1A;SAR1B		1056	8.7e-05	S100A16		1056	5.33e-05	HIGD1A;HIGD1C
1057	9.58e-05	TPD52L2		1056	5.67e-05	PPP1CA		1056	8.7e-05	LAMTOR1		1057	5.32e-05	CTBP1
1057	9.58e-05	MRPS25		1056	5.67e-05	RAB21		1056	8.7e-05	GBA		1057	5.32e-05	MPP2
1057	9.58e-05	RHOB		1059	5.66e-05	ERLIN2;ERLIN1		1059	8.68e-05	PAFAH1B2		1059	5.31e-05	GLRX
1060	9.51e-05	ASPRV1		1060	5.65e-05	CDS2		1060	8.66e-05	MTCH1		1060	5.29e-05	LGALS7
1061	9.45e-05	DNAJC6		1060	5.65e-05	PRKCSH		1061	8.63e-05	NCLN		1060	5.29e-05	TMEM33
1062	9.44e-05	CADM4		1062	5.64e-05	CDH2		1061	8.63e-05	HDLBP		1062	5.25e-05	RPL10A
1063	9.43e-05	PGM1		1063	5.62e-05	EIF5A;EIF5A2;EIF5AL1		1063	8.61e-05	HSP90AB2P		1063	5.24e-05	FN3K
1063	9.43e-05	NDRG1		1064	5.61e-05	HIST2H3PS2		1064	8.6e-05	MKKS		1064	5.23e-05	PSMB1
1065	9.42e-05	HEBP2		1065	5.6e-05	GSS		1065	8.57e-05	ALCAM		1065	5.21e-05	BLVRA
1066	9.4e-05	RBP1		1065	5.6e-05	2009-09-01		1065	8.57e-05	APOA1		1066	5.2e-05	AIFM1
1067	9.31e-05	STK25;STK24;STK26		1067	5.59e-05	AK4		1067	8.56e-05	VAPA		1066	5.2e-05	TBCB
1068	9.28e-05	VAMP4		1067	5.59e-05	PC		1068	8.55e-05	SDHA		1068	5.18e-05	CUL5
1069	9.27e-05	METTL7A		1069	5.57e-05	CYB5A		1069	8.53e-05	TXNDC17		1068	5.18e-05	JAM2
1070	9.26e-05	SCO1		1069	5.57e-05	GNPDA1		1069	8.53e-05	PSMB2		1070	5.16e-05	BDH1
1070	9.26e-05	DIRAS1		1069	5.57e-05	CAMK4		1071	8.44e-05	HMGB1;HMGB1P1;HMGB2		1070	5.16e-05	CHP1
1070	9.26e-05	PHYHIP		1072	5.55e-05	TXNL1		1072	8.39e-05	DNAJB2		1070	5.16e-05	GLOD4
1073	9.24e-05	UGP2		1073	5.53e-05	CTNNB1		1072	8.39e-05	KCTD12		1073	5.1e-05	TXNL1
1073	9.24e-05	PAFAH1B3		1074	5.52e-05	PDCD6		1074	8.36e-05	PFDN1		1073	5.1e-05	B2M
1075	9.18e-05	GPD1L		1075	5.47e-05	CTBP1		1075	8.33e-05	TMX3		1075	5.09e-05	PABPC1
1076	9.17e-05	EIF4H		1075	5.47e-05	COPS8		1076	8.31e-05	AKR1A1		1075	5.09e-05	LAMP1
1077	9.16e-05	GNAQ;GNA11		1077	5.46e-05	SLC2A13		1077	8.29e-05	FABP7		1077	5.08e-05	NAP1L4
1078	9.14e-05	MYO5A		1078	5.43e-05	AP3M2		1078	8.28e-05	HARS		1078	5.07e-05	CD82
1078	9.14e-05	RTCB		1079	5.42e-05	LRPPRC		1078	8.28e-05	TST		1079	5.04e-05	TRAP1
1080	9.13e-05	C19orf25		1080	5.39e-05	HNRNPU		1080	8.27e-05	TUBAL3		1079	5.04e-05	NCKAP1
1081	9.11e-05	TRAPPC3		1080	5.39e-05	ARMC1		1081	8.25e-05	DDX17		1081	5.02e-05	LGALSL
1082	9.09e-05			1082	5.37e-05	GSTK1		1081	8.25e-05	COPA		1081	5.02e-05	PAK1
1083	9.05e-05	DNAJC7		1082	5.37e-05	PLS3		1083	8.24e-05	RAB8B		1083	5.01e-05	RPL21
1084	9.03e-05	EIF2AK2		1082	5.37e-05	GFAP		1084	8.23e-05	PSMD4		1083	5.01e-05	PPP1CA
1085	9.02e-05	NACAD		1085	5.36e-05	EEF1D		1085	8.2e-05	MTX2		1083	5.01e-05
1086	9.01e-05	LHPP		1085	5.36e-05	GLOD4		1085	8.2e-05	ERLIN2;ERLIN1		1086	5e-05	PSMB2
1087	8.97e-05	ADGB		1087	5.34e-05	RPL17;RPL17-C18orf32		1087	8.19e-05	TPM1		1086	5e-05	ALDH1L1
1088	8.96e-05	USP14		1088	5.33e-05	ADGB		1087	8.19e-05	ARRB1		1088	4.99e-05	MLF2
1089	8.93e-05	MT-ND6		1089	5.32e-05	SLC25A13		1089	8.17e-05	ELAVL4		1089	4.98e-05	PPA1
1090	8.87e-05	TPP1		1090	5.31e-05	TMEM109		1090	8.16e-05	DNAJA1		1089	4.98e-05	KIF1B;KIF1Bbeta
1090	8.87e-05	HSPA4		1091	5.3e-05	NCL		1090	8.16e-05	CNPY2		1091	4.96e-05	PRKAR1A
1092	8.86e-05	PSMC2		1091	5.3e-05	ISOC2		1092	8.12e-05	PSMD3		1092	4.95e-05	HDHD2
1093	8.84e-05	CAMK2D		1093	5.29e-05	RPS21		1092	8.12e-05			1093	4.94e-05	RPL36
1093	8.84e-05	PDCD6IP		1093	5.29e-05	RRAGA;RRAGB		1094	8.1e-05	GSR		1094	4.93e-05	RAB8B
1095	8.83e-05	DNAJB2		1095	5.28e-05	TPM4		1095	8.09e-05	ARPC5		1095	4.91e-05	GPX1
1096	8.82e-05	CPA4		1096	5.26e-05	RPL15		1096	8.08e-05	DPYSL4		1096	4.9e-05	PDIA6
1097	8.8e-05	PRKCSH		1096	5.26e-05	CORO2B		1097	8.07e-05	HMOX2		1096	4.9e-05	ACTN4
1098	8.78e-05	PSMA1		1098	5.24e-05	RAP1GAP		1098	8.04e-05	FGB		1098	4.89e-05	RPS12
1098	8.78e-05	S100A4		1099	5.22e-05	ARPC5		1099	8.02e-05	EIF2AK2		1099	4.86e-05	PLCB1
1100	8.77e-05	ALYREF		1099	5.22e-05	CPE		1099	8.02e-05	TMEM109		1100	4.85e-05	PCCB
1101	8.75e-05	AP2A2		1101	5.21e-05	RAB4B		1101	8.01e-05	PLEC		1101	4.84e-05	KIAA1045
1102	8.74e-05	ATP6AP1		1102	5.19e-05	DBI		1101	8.01e-05	PALM		1102	4.83e-05	RAB21
1103	8.72e-05	TOMM22		1103	5.18e-05	RARS		1103	8e-05	DDX39B;DDX39A		1102	4.83e-05	NHP2L1
1104	8.71e-05	LGALSL		1103	5.18e-05	FAM162A		1103	8e-05	PPA1		1104	4.8e-05	SPARC
1105	8.7e-05	GDA		1105	5.16e-05	HBG2		1105	7.98e-05	MRPL13		1105	4.78e-05	SORD
1106	8.66e-05	ARCN1		1105	5.16e-05	OPCML		1106	7.91e-05	MBOAT7		1106	4.77e-05	STIP1
1106	8.66e-05	MYH9		1107	5.15e-05	SNX1		1107	7.9e-05	A2M		1106	4.77e-05	NCAM2
1108	8.64e-05	PSMC6		1107	5.15e-05	FLOT1		1108	7.89e-05	HIBCH		1108	4.75e-05	IARS2
1108	8.64e-05	EVPL		1109	5.1e-05	RPL10		1109	7.88e-05	MAPRE2		1108	4.75e-05	OPCML
1110	8.63e-05	PSMD4		1110	5.08e-05	GHITM		1110	7.86e-05	MRPS7		1110	4.74e-05	DYNC1I1
1111	8.58e-05	SDHB		1110	5.08e-05	CAB39		1111	7.85e-05	SRSF1		1110	4.74e-05	APEH
1112	8.56e-05	CACYBP		1112	5.07e-05	A2M		1111	7.85e-05	CMC1		1110	4.74e-05	TMX1
1112	8.56e-05	NIPSNAP3A		1113	5.06e-05	LRRC47		1113	7.84e-05	GAD2		1113	4.73e-05	HMGB1;HMGB1P1;HMGB2
1114	8.49e-05	GCDH		1114	5.05e-05	NUDT5		1114	7.83e-05	FN3K		1114	4.72e-05	NCL
1114	8.49e-05	TXNL1		1115	5.04e-05	TECR		1115	7.8e-05	CAPG		1114	4.72e-05	SH3BGRL2
1116	8.46e-05	MBOAT7		1115	5.04e-05	TBCB		1116	7.78e-05	LONP1		1116	4.7e-05	DNAJA1
1117	8.43e-05	TARDBP;TDP43		1117	5.02e-05	HEBP2		1117	7.72e-05	FUS		1116	4.7e-05	COPS8
1117	8.43e-05	COX8A		1118	5e-05	PTPN11		1118	7.7e-05	CUL5		1118	4.69e-05	RCN2
1119	8.38e-05	TFG		1119	4.99e-05	IGKV2-40;IGKV2D-28;IGKV A18;IGKV2D-26;IGKV2D-30;IGKV2D-29		1119	7.69e-05	PTGR1		1119	4.68e-05	WARS
1120	8.36e-05	LAMTOR3		1119	4.99e-05	PITPNB		1120	7.68e-05	LAMTOR3		1119	4.68e-05	TPM3
1121	8.35e-05	PLS3		1119	4.99e-05	CD44		1121	7.66e-05	HIBADH		1121	4.67e-05	NECAB2
1121	8.35e-05	MRPS36		1119	4.99e-05	CLUH		1122	7.65e-05	MRPS36		1122	4.66e-05	MGST2
1123	8.32e-05	PRKAR1A		1119	4.99e-05	TSPAN7		1122	7.65e-05	EFHD2		1122	4.66e-05	FAM162A
1124	8.31e-05	MYDGF		1124	4.98e-05	PLEKHB1		1124	7.61e-05	GLRX5		1122	4.66e-05	SNX1
1125	8.3e-05	HSDL2		1124	4.98e-05	NCAM2		1125	7.6e-05	ACBD7		1125	4.62e-05	TPM1
1126	8.27e-05	HNRNPR		1126	4.96e-05	GSTM1		1126	7.59e-05	CHP1		1125	4.62e-05	GSS
1127	8.26e-05	LMNB1		1126	4.96e-05	GUK1		1127	7.54e-05	SSR3		1127	4.61e-05	EEF1D
1128	8.24e-05	EHD1		1128	4.93e-05	HNRNPM		1127	7.54e-05	PAFAH1B1		1128	4.59e-05	EIF6
1129	8.23e-05	EIF5A;EIF5A2;EIF5AL1		1129	4.89e-05	DSG1		1127	7.54e-05	TPD52L1		1129	4.58e-05	RPS3A
1129	8.23e-05	UBE2M		1130	4.86e-05	PDHX		1130	7.53e-05	RDX		1129	4.58e-05	GSN
1131	8.22e-05	B2M		1131	4.85e-05	USO1		1131	7.52e-05	BCAT1		1131	4.57e-05	EPDR1
1131	8.22e-05	SLC25A13		1132	4.84e-05	PPA1		1132	7.5e-05	RAB6B		1132	4.56e-05	CDH2
1133	8.21e-05	RRAGC;RRAGD		1133	4.81e-05	DIABLO		1133	7.49e-05	ARPC1A		1133	4.55e-05	HNRNPH3
1134	8.19e-05	TUBB6		1134	4.8e-05	CNIH4		1134	7.48e-05	TRIM3		1133	4.55e-05	HDHD3
1134	8.19e-05	SPRR2G		1134	4.8e-05	MTX2		1134	7.48e-05	GPD1		1135	4.53e-05	CLPB
1136	8.16e-05	SCPEP1		1134	4.8e-05	CARHSP1		1136	7.47e-05	TMEM65		1135	4.53e-05	HSPB6
1137	8.14e-05	MARCKSL1		1134	4.8e-05	PPP2R5D		1137	7.45e-05	PGLS		1137	4.52e-05	RPN1
1137	8.14e-05	NCSTN		1138	4.79e-05	CACNB4;CACNB1;CACNB2		1137	7.45e-05	PAICS		1138	4.51e-05	TMEM11
1139	8.13e-05	PGLS		1139	4.78e-05	GLRX		1139	7.44e-05	CAPN1		1138	4.51e-05	DPP6
1139	8.13e-05	AK3		1139	4.78e-05	FKBP4		1139	7.44e-05	PSMB5		1140	4.5e-05	RPL4
1141	8.12e-05	GNG3		1139	4.78e-05	AIFM1		1139	7.44e-05	UQCRB		1140	4.5e-05	MTCH1
1142	8.03e-05	VIM		1142	4.77e-05	SULT4A1		1142	7.43e-05	CIRBP		1142	4.49e-05	TMX4
1143	7.99e-05	HAGH		1143	4.76e-05	ENDOD1		1143	7.41e-05	ERMN		1143	4.48e-05	MPST
1144	7.98e-05	PTPRZ1		1144	4.75e-05	SRSF5;SRSF4;SRSF6		1144	7.4e-05	SDCBP		1144	4.47e-05	SULT4A1
1145	7.96e-05	FUS		1144	4.75e-05	TMEM35		1144	7.4e-05	STRAP		1145	4.46e-05	CDC37
1145	7.96e-05	RNASE7		1146	4.74e-05	LMNB1		1144	7.4e-05	SLC25A25		1145	4.46e-05	HIBCH
1147	7.93e-05	PITPNB		1146	4.74e-05	PFDN5		1147	7.38e-05	SLC25A1		1147	4.42e-05	HINT3
1147	7.93e-05	SCAF11		1148	4.72e-05	ME3		1148	7.37e-05	PSMA1		1148	4.41e-05	SYNPR
1147	7.93e-05	DYNC1LI2		1149	4.71e-05	NAP1L1		1149	7.36e-05	RAB1A		1149	4.4e-05	EIF1AX;EIF1AY
1150	7.91e-05	OAT		1150	4.69e-05	LAMP1		1149	7.36e-05	PRKAR1A		1149	4.4e-05	CLUH
1151	7.87e-05	EMD		1151	4.68e-05	SCD5		1149	7.36e-05	ARL1		1149	4.4e-05	DDAH2
1152	7.86e-05	PTGDS		1152	4.67e-05	RPS15		1152	7.35e-05	LRRC47		1152	4.39e-05	DYNC1LI2
1153	7.85e-05	DDT;DDTL		1152	4.67e-05	FGG		1153	7.33e-05	ATP6V1G1		1153	4.38e-05	LAMTOR3
1153	7.85e-05	GNG12		1152	4.67e-05	OGDHL		1154	7.31e-05	MT-CO1		1154	4.36e-05	HINT2
1155	7.84e-05	COPB2		1152	4.67e-05	COMT		1155	7.29e-05	PC		1154	4.36e-05	SEC14L2
1156	7.83e-05	NPC2		1156	4.66e-05	ISCU		1156	7.2e-05	CPLX1		1156	4.35e-05	OGDHL
1156	7.83e-05	H2AFY		1157	4.65e-05	SLC13A5		1157	7.19e-05	MAPK3		1157	4.34e-05	DBNL
1156	7.83e-05	LAMP5		1158	4.64e-05	FGB		1158	7.18e-05	WDR37		1158	4.31e-05	FAU
1159	7.81e-05	MT-ND5		1158	4.64e-05	ISOC1		1159	7.16e-05	DUSP3		1158	4.31e-05	SLC6A9
1159	7.81e-05	HAL		1158	4.64e-05	ACYP1		1159	7.16e-05	MTPN		1160	4.29e-05	RGS7
1161	7.8e-05	GAP43		1158	4.64e-05	CARKD		1161	7.14e-05	LMNB2		1161	4.26e-05	RAB8A
1162	7.78e-05	VAMP1		1162	4.63e-05	TMEM230		1162	7.13e-05	IGHV3-66;IGHV3-74;IGHV3OR16-13;IGHV3OR16-12;IGHV3-23		1162	4.22e-05	RRAGA;RRAGB
1163	7.77e-05	COPA		1163	4.6e-05	CAMK2D		1163	7.12e-05	CAMK2G		1162	4.22e-05	SLC25A13
1164	7.76e-05	CYC1		1163	4.6e-05	SMIM20		1164	7.11e-05	MYO5A		1164	4.21e-05	C1QBP
1165	7.73e-05	SLC3A2		1165	4.59e-05	RDH11		1164	7.11e-05	SLC1A2		1164	4.21e-05	PDAP1
1166	7.69e-05	EEF1E1;EEF1E1-BLOC1S5		1166	4.55e-05	MLEC		1166	7.1e-05	NDUFB7		1166	4.2e-05	HIST1H2AC;HIST3H2A;HIST1H2AB
1167	7.67e-05	ME2		1166	4.55e-05	CMTM5		1167	7.09e-05	ENSA;ARPP19		1167	4.19e-05	SLIRP
1168	7.65e-05	LAMTOR2		1168	4.53e-05	SH3BGRL2		1168	7.08e-05	EIF4H		1167	4.19e-05	PSMD9
1169	7.64e-05	NEMF		1169	4.52e-05	SCN2B		1169	7.07e-05	RHEB		1169	4.18e-05	NSFL1C
1170	7.63e-05	PRKAR2B		1170	4.51e-05	C1QBP		1170	7.04e-05	CD44		1169	4.18e-05	C14orf159
1171	7.62e-05	SNRPN;SNRPB		1171	4.5e-05	SYN3		1171	7.02e-05	EIF2S3;EIF2S3L		1171	4.17e-05	S100A16
1171	7.62e-05	KLK9		1172	4.48e-05	STRAP		1171	7.02e-05	HBG2		1171	4.17e-05	CNN3
1173	7.6e-05	PSMB4		1172	4.48e-05	ARF6		1173	6.99e-05	CCDC88B		1173	4.12e-05	SGTB
1174	7.59e-05	SRSF7		1174	4.45e-05	TMEM33		1173	6.99e-05	GARS		1174	4.11e-05	ACADM
1174	7.59e-05	CD81		1174	4.45e-05	USP14		1175	6.98e-05	FGA		1175	4.07e-05	MRPL12
1176	7.58e-05	CRYZ		1176	4.44e-05	TWF2		1176	6.96e-05	CLPB		1176	4.05e-05	RPL5
1177	7.57e-05	ATP6V1G1		1176	4.44e-05	TTR		1177	6.95e-05	TGM3		1177	4.04e-05	RPS11
1177	7.57e-05	PSMB2		1178	4.43e-05	WARS		1177	6.95e-05	ROMO1		1177	4.04e-05	MAOA
1179	7.55e-05	IL36RN		1179	4.39e-05	PSMA2		1179	6.94e-05	TTC37		1177	4.04e-05	NFASC
1179	7.55e-05	PAFAH1B2		1179	4.39e-05	PNPO		1180	6.92e-05	ERGIC1		1180	4.03e-05	RHOG
1179	7.55e-05	LRRC47		1181	4.38e-05	LAMP2		1181	6.9e-05	ARCN1		1181	4.02e-05	COMT
1182	7.53e-05	NUDT5		1181	4.38e-05	MLC1		1181	6.9e-05	DIRAS2		1182	4.01e-05	SNRPD3
1183	7.52e-05	AARS		1183	4.37e-05	PSMC6		1181	6.9e-05	MRPL21		1182	4.01e-05	SLC8A2
1183	7.52e-05	BDH1		1184	4.36e-05	ANLN		1184	6.89e-05	HABP4		1184	4e-05	TSN
1185	7.51e-05	PSMD3		1185	4.34e-05	EIF6		1184	6.89e-05	COPB2		1185	3.97e-05	UBQLN1
1186	7.5e-05	TM9SF2		1185	4.34e-05	EPN1		1186	6.87e-05	GJA1		1186	3.96e-05	LYPLA1
1187	7.49e-05	RAB39A		1187	4.33e-05	HARS		1186	6.87e-05	PHYHIP		1187	3.95e-05	RDH11
1188	7.47e-05	IDH1		1187	4.33e-05	COPS4		1188	6.86e-05	GNAI1		1188	3.94e-05	C10orf35
1188	7.47e-05	TMED2		1189	4.32e-05	TUBA8		1189	6.82e-05	SCO1		1188	3.94e-05	COPS4
1190	7.46e-05	ZC3H15		1190	4.29e-05	PAICS		1190	6.78e-05	CD63		1190	3.93e-05	NARS
1191	7.43e-05	LYPLA1		1191	4.27e-05	ACTN4		1191	6.77e-05	IGHV3OR16-9;IGHV3OR16-10;IGHV3-20;IGHV3-43		1191	3.92e-05	APOA1BP
1192	7.41e-05	PSMD14		1192	4.26e-05	TMX4		1191	6.77e-05	SFPQ		1192	3.91e-05	PNPO
1192	7.41e-05	SRP14		1193	4.25e-05	GNB5		1191	6.77e-05	DBNL		1193	3.9e-05	EPN1
1194	7.4e-05	PIP4K2B		1194	4.24e-05	NQO2		1191	6.77e-05	TTYH1		1193	3.9e-05	NIT2
1195	7.38e-05	EIF3I		1194	4.24e-05	MPP2		1195	6.76e-05	M6PR		1195	3.88e-05	GAD1
1196	7.37e-05	PSMC4		1196	4.22e-05	SCARB2		1196	6.74e-05	RPS17		1196	3.85e-05	ANXA11
1197	7.36e-05	NAP1L1		1197	4.21e-05	GNAZ		1197	6.73e-05	HDHD2		1197	3.84e-05	CREBRF
1198	7.35e-05	PTGR1		1198	4.2e-05	EIF1AX;EIF1AY		1198	6.72e-05	ARL2;ARL2-SNX15		1197	3.84e-05	MLLT4
1198	7.35e-05	NDUFB7		1198	4.2e-05	EIF3I		1199	6.71e-05	STAU2		1197	3.84e-05	SLC44A1
1200	7.34e-05	AK4		1198	4.2e-05	CADM1		1200	6.7e-05	OPTN		1200	3.82e-05	SSR4
1201	7.29e-05	TSN		1201	4.18e-05	FDPS		1200	6.7e-05	GNG2		1200	3.82e-05	SERPINB12
1202	7.28e-05	ACLY		1201	4.18e-05	TAGLN		1202	6.69e-05	HINT3		1200	3.82e-05	GLRX5
1202	7.28e-05	EPN1		1201	4.18e-05	CACNA2D1		1203	6.68e-05	DBI		1200	3.82e-05	CARHSP1
1204	7.27e-05	ARHGAP1		1204	4.17e-05	ECI1;DCI		1204	6.67e-05	DCTN1;DKFZp686E0752		1204	3.81e-05	PON2
1204	7.27e-05	KLC2		1205	4.16e-05	GSTT1		1205	6.65e-05	PSMC6		1205	3.79e-05	KPRP
1206	7.22e-05	EIF4B		1206	4.15e-05	OCIAD1		1205	6.65e-05	CPQ		1205	3.79e-05	SCO1
1207	7.21e-05	OCIAD1		1206	4.15e-05	KIF2A		1207	6.64e-05	SMPD2		1205	3.79e-05	TECR
1207	7.21e-05	SDHA		1208	4.14e-05	HNRNPA1;HNRNPA1L2		1208	6.63e-05	QKI		1208	3.78e-05	NCAM1
1209	7.19e-05	PRMT1;PRMT8		1208	4.14e-05	MBOAT7		1209	6.62e-05	MMGT1		1208	3.78e-05	MLYCD
1210	7.13e-05	HDLBP		1210	4.13e-05	APOA1BP		1209	6.62e-05	PFDN2		1208	3.78e-05	TSPAN7
1210	7.13e-05	LY6D		1211	4.12e-05	NDUFA7		1209	6.62e-05	ANXA3		1211	3.75e-05	CKMT2
1210	7.13e-05	TMX3		1211	4.12e-05	ACAT2		1209	6.62e-05	SGTA		1212	3.74e-05	LETM1
1210	7.13e-05	PITHD1		1211	4.12e-05	DDAH2		1213	6.59e-05	EHD1		1212	3.74e-05	KCNA2
1214	7.11e-05	MRPL13		1211	4.12e-05	SLC9A1		1213	6.59e-05	PDK3		1214	3.73e-05	SCARB2
1215	7.1e-05	AKR1A1		1215	4.11e-05	SND1		1215	6.58e-05	CYB5A		1215	3.72e-05	CDSN
1216	7.09e-05	FGB		1216	4.1e-05	ARL8A		1215	6.58e-05	YKT6		1215	3.72e-05	TPRG1L
1216	7.09e-05	ACADM		1217	4.08e-05	AP3D1		1217	6.56e-05	TARDBP;TDP43		1215	3.72e-05	CDIPT
1218	7.08e-05	NONO		1217	4.08e-05	AKAP12		1218	6.54e-05	CELF4		1215	3.72e-05	FDPS
1219	7.06e-05	SLC6A3		1219	4.07e-05	LTA4H		1219	6.53e-05	H2AFY		1219	3.71e-05	GUK1
1220	7.03e-05	SUB1		1220	4.06e-05	NIT2		1219	6.53e-05	SLC41A3;SLC41A1;SLC41A2		1220	3.7e-05	ORM1;ORM2
1220	7.03e-05	GANAB		1220	4.06e-05	SPARC		1221	6.48e-05	UBAP2L		1221	3.69e-05	CYB5A
1222	7.02e-05	CTBP1		1222	4.05e-05	SORD		1221	6.48e-05	GBE1		1221	3.69e-05	ARL3
1223	6.99e-05	NAGK		1222	4.05e-05	ACTR1B		1223	6.47e-05	TOMM22		1221	3.69e-05	PTPN11
1224	6.98e-05	MATR3		1224	4.04e-05	MYDGF		1224	6.45e-05	CHMP4B		1221	3.69e-05	NADK2
1225	6.95e-05	APOA1		1224	4.04e-05	CLIC4		1225	6.44e-05	ESD		1221	3.69e-05	C1orf123
1226	6.94e-05	RHEB		1226	4.02e-05	RPL5		1226	6.43e-05			1226	3.68e-05	GFPT1
1227	6.93e-05	DYNC1I1		1226	4.02e-05	COPS5		1226	6.43e-05	WRB		1227	3.67e-05	STOML2
1228	6.92e-05	CLPB		1228	4.01e-05	RPL35A		1226	6.43e-05	TMEM189-UBE2V1;UBE2V1;UBE2V2		1228	3.66e-05	NAGK
1228	6.92e-05	SYNGR2		1228	4.01e-05			1229	6.42e-05	FKBP4		1228	3.66e-05	TUBGCP3
1230	6.91e-05	TPRG1L		1230	4e-05	RNASE1		1230	6.41e-05	SMIM20		1230	3.64e-05	RPL17;RPL17-C18orf32
1231	6.85e-05	ARF5		1231	3.98e-05	HSD17B8		1231	6.4e-05	HNRNPL		1230	3.64e-05	CAMK2D
1232	6.83e-05	MAT2A		1232	3.97e-05	RPL38		1232	6.39e-05	MX1		1230	3.64e-05	NAP1L1
1233	6.82e-05	EIF3L		1233	3.96e-05	PA2G4		1233	6.37e-05	EMC2		1230	3.64e-05	DIABLO
1234	6.77e-05	CREG1		1233	3.96e-05	DNASE2		1234	6.34e-05	UGP2		1230	3.64e-05	ACAT2
1235	6.75e-05	DPM3		1235	3.95e-05	AIMP2		1234	6.34e-05	RAB35		1235	3.63e-05	MTX2
1236	6.73e-05	C6orf203		1235	3.95e-05	HDHD3		1236	6.33e-05	NAP1L1		1235	3.63e-05	BCAT1
1237	6.7e-05	RANBP1		1237	3.93e-05	SPCS2		1236	6.33e-05	SLC2A3;SLC2A14		1237	3.62e-05	LAMP2
1238	6.69e-05	CACNB4;CACNB1;CACNB2		1237	3.93e-05	LGALS3BP		1238	6.3e-05	PDE10A		1238	3.6e-05	CAPG
1239	6.68e-05	TSFM		1239	3.92e-05	NPC2		1239	6.29e-05	GSTM1		1239	3.59e-05	LRPPRC
1239	6.68e-05	PPP1CA		1240	3.91e-05	PGM2L1		1240	6.27e-05	ANK2		1239	3.59e-05	GNAZ
1241	6.66e-05	TUBA8		1241	3.9e-05	GLRX5		1241	6.26e-05	PITPNA		1241	3.57e-05	DAD1
1242	6.64e-05	EIF3G		1242	3.89e-05	ME1		1242	6.24e-05	CAMK2D		1241	3.57e-05	EIF4A2
1243	6.63e-05	YTHDF2		1242	3.89e-05	PSMD14		1242	6.24e-05	SNRPN;SNRPB		1243	3.55e-05	RAB6C
1244	6.62e-05	TRAP1		1242	3.89e-05	PTRHD1		1242	6.24e-05	PCCB		1243	3.55e-05	GAMT
1244	6.62e-05	STXBP5		1245	3.88e-05	AFG3L2		1245	6.21e-05	HNRNPR		1245	3.54e-05	RPL26;RPL26L1
1246	6.58e-05	PPP3R1		1245	3.88e-05	IVD		1245	6.21e-05	UBE2M		1246	3.53e-05	PRKCA
1246	6.58e-05	CRK		1247	3.87e-05	IGHV3-66;IGHV3-74;IGHV3OR16-13;IGHV3OR16-12;IGHV3-23		1247	6.2e-05	BLVRA		1247	3.52e-05	PITPNA
1246	6.58e-05	PALM		1247	3.87e-05	GAMT		1248	6.19e-05	DHX9		1248	3.51e-05	S100A8
1246	6.58e-05	DDAH1		1249	3.86e-05	DYNC1I1		1249	6.17e-05	AMPH		1248	3.51e-05	PIP
1246	6.58e-05	AHNAK		1250	3.85e-05	SUGT1		1250	6.16e-05	CDSN		1248	3.51e-05	RPS10;RPS10-NUDT3
1251	6.57e-05	TRA2B		1250	3.85e-05	CCDC6		1251	6.14e-05	MAT2A		1251	3.49e-05	OAT
1252	6.55e-05	ARL1		1252	3.84e-05	CLPB		1251	6.14e-05	DCTN3		1252	3.46e-05	LRRC47
1253	6.54e-05	SERPINB8		1253	3.82e-05	PSMD3		1253	6.13e-05	NAP1L4		1252	3.46e-05	FKBP4
1253	6.54e-05	SLC1A2		1254	3.81e-05	IGHG3		1253	6.13e-05	ETFDH		1254	3.45e-05	COPS5
1253	6.54e-05	RAB4B		1255	3.79e-05	PSMD10		1253	6.13e-05	PLCD1		1255	3.43e-05	PLCD1
1253	6.54e-05	NAP1L4		1256	3.78e-05	RTCB		1253	6.13e-05	SLC14A1		1256	3.41e-05	RPS21
1257	6.52e-05	HMGB1;HMGB1P1;HMGB2		1257	3.77e-05	C14orf2;MP68		1257	6.12e-05	LRRC59		1257	3.39e-05	MRPS36
1257	6.52e-05	CADPS		1258	3.75e-05	MAPT		1258	6.08e-05	MT-ND6		1258	3.37e-05	H2AFY
1259	6.49e-05	RAB17		1258	3.75e-05	PBXIP1		1259	6.06e-05	MTHFD1		1258	3.37e-05	C2CD2L
1259	6.49e-05	CYB5A		1260	3.71e-05	MRPL12		1260	6.05e-05	NUCB1		1258	3.37e-05	PTRHD1
1261	6.45e-05	ILF3		1260	3.71e-05	LYPLA1		1260	6.05e-05	SERPINE2		1261	3.36e-05	PFKL
1262	6.43e-05	PTDSS1		1260	3.71e-05	CD82		1260	6.05e-05	APOOL		1262	3.35e-05	ACYP1
1262	6.43e-05	TECR		1263	3.68e-05	HINT2		1263	6.04e-05	SH3BGRL3		1263	3.32e-05	CETN2
1264	6.39e-05	TST		1263	3.68e-05	NDUFS5		1263	6.04e-05	RAB4B		1264	3.31e-05	SDCBP
1265	6.38e-05	DMTN		1265	3.66e-05	DAD1		1265	6.03e-05	COASY		1265	3.3e-05	PEF1
1266	6.36e-05	VTI1B		1266	3.65e-05	PFKL		1266	6e-05	DIRAS1		1266	3.29e-05	MAT2B
1267	6.35e-05	CAPNS1		1266	3.65e-05	ALDH1L1		1267	5.99e-05	PIP4K2B		1267	3.28e-05	TTC1
1267	6.35e-05	PNP		1266	3.65e-05	SLC44A1		1268	5.97e-05	ME1		1268	3.27e-05	EIF4H
1269	6.33e-05	TMED4		1269	3.63e-05	COX8A		1268	5.97e-05	EIF3L		1268	3.27e-05	PCYT2
1270	6.32e-05	LETM1		1269	3.63e-05	NSFL1C		1268	5.97e-05	HM13		1268	3.27e-05	SLC4A1
1271	6.3e-05	HMOX1		1269	3.63e-05	MAT2B		1271	5.94e-05	EXOG		1271	3.26e-05	HNRNPR
1272	6.27e-05	HMOX2		1269	3.63e-05	HPCAL4		1271	5.94e-05	DIABLO		1272	3.24e-05	PPP2R5D
1273	6.25e-05	ANXA4		1273	3.62e-05	TIMM10		1273	5.92e-05	ILF3		1273	3.23e-05	PA2G4
1273	6.25e-05	SLC25A25		1273	3.62e-05	DLG2		1274	5.91e-05	TXNL1		1273	3.23e-05	LTA4H
1275	6.22e-05	ANK2		1275	3.61e-05	FKBP3		1275	5.9e-05	KIF5C		1273	3.23e-05	C11orf54
1276	6.21e-05	DHX9		1275	3.61e-05	PIP5K1C		1275	5.9e-05	IARS2		1276	3.22e-05	ARRB1
1277	6.2e-05	SCOC		1277	3.59e-05	COA6		1275	5.9e-05	CLDN11		1277	3.21e-05	SYNCRIP
1278	6.19e-05	TOM1L2		1278	3.58e-05	NUDT21		1278	5.89e-05	PNP		1277	3.21e-05	WRB
1279	6.18e-05	TP53BP1		1278	3.58e-05	GYG1		1278	5.89e-05	STOML2		1279	3.2e-05	BLMH
1279	6.18e-05	RNF13		1280	3.56e-05	PSMD7		1280	5.88e-05	MFF		1279	3.2e-05	ARL1
1279	6.18e-05	GORASP2		1280	3.56e-05	MLYCD		1280	5.88e-05	ANKMY2		1281	3.19e-05	SLC25A1
1282	6.16e-05	CDSN		1282	3.53e-05	DDX1		1282	5.84e-05	TRA2B		1281	3.19e-05	ACTR1B
1282	6.16e-05	VPS26A		1282	3.53e-05	ROGDI		1283	5.82e-05	S100A14		1283	3.18e-05	MYH9
1284	6.14e-05	EIF4A2		1284	3.52e-05	SCO1		1283	5.82e-05	HSBP1		1283	3.18e-05	PRPSAP1
1285	6.13e-05	CPEB3;CPEB4;CPEB2		1284	3.52e-05	PHACTR1		1285	5.81e-05	PSMD14		1285	3.16e-05	RPL18A
1285	6.13e-05	STOML2		1286	3.5e-05	CETN2		1285	5.81e-05	GRIPAP1		1285	3.16e-05	FABP7
1287	6.12e-05	CHMP2A		1287	3.49e-05	PRKACG		1287	5.79e-05	SPIN4		1287	3.15e-05	MLEC
1287	6.12e-05	GSR		1288	3.48e-05	GSK3B		1287	5.79e-05	C6orf203		1288	3.14e-05	CPNE6
1287	6.12e-05	SERPINB1		1289	3.47e-05	ARL3		1287	5.79e-05	NRAS		1289	3.12e-05	CRABP1
1290	6.11e-05	GMFB		1289	3.47e-05	ATP2B3		1290	5.78e-05	TM9SF2		1290	3.11e-05	PSMD7
1291	6.1e-05	DNAJC5		1291	3.44e-05	RPL39P5;RPL39		1290	5.78e-05	STXBP5		1290	3.11e-05	KLC2
1292	6.09e-05	C3		1292	3.43e-05	CCNY		1292	5.77e-05	PTRHD1		1290	3.11e-05	CAMK4
1293	6.08e-05	HNRNPL		1293	3.42e-05	SEPTIN6		1293	5.75e-05	CBR4		1293	3.1e-05	OXR1
1294	6.07e-05	TMCO1		1293	3.42e-05	HGS		1293	5.75e-05	FAHD2A;FAHD2B		1294	3.09e-05	LAMTOR5
1295	6.05e-05	KBTBD11		1295	3.41e-05	TOMM40		1295	5.73e-05	WARS		1295	3.08e-05	RPL10
1295	6.05e-05	GLRX5		1295	3.41e-05	PPP1CC		1296	5.72e-05	EIF3E		1295	3.08e-05	PROSC
1297	6.04e-05	VGF		1295	3.41e-05	ADIRF		1297	5.71e-05	MT-ATP8		1297	3.07e-05	SARS
1298	6.02e-05	ISOC1		1295	3.41e-05	RAP1A		1297	5.71e-05	BCAP31		1297	3.07e-05	BCAP31
1299	6.01e-05	GSTM3		1299	3.36e-05	UBQLN1		1297	5.71e-05	ADH5		1299	3.06e-05	SPR
1299	6.01e-05	SV2A		1299	3.36e-05	PSMD8		1297	5.71e-05	DUSP14		1300	3.04e-05	EMC3
1301	6e-05	DNM1L		1299	3.36e-05	AP1B1		1301	5.7e-05	DYNC1LI2		1301	3.03e-05	ATAD3A;ATAD3B;ATAD3C
1302	5.99e-05	OGDHL		1299	3.36e-05	C14orf159		1302	5.69e-05	LETM1		1302	3.01e-05	KLC1
1303	5.96e-05	G6PC3		1299	3.36e-05	NFASC		1302	5.69e-05	SULT4A1		1302	3.01e-05	CAMK1D
1303	5.96e-05	TIMM8A		1299	3.36e-05	GPHN		1304	5.68e-05	VPS26B		1302	3.01e-05	SLC12A2
1303	5.96e-05	PRKCB		1305	3.35e-05	VTA1		1304	5.68e-05	FXR1		1305	3e-05	RPS6
1306	5.95e-05	HMGCS1		1306	3.34e-05	UBXN6		1306	5.67e-05	NCKAP1		1306	2.99e-05	RPS24
1306	5.95e-05	SRPRB		1307	3.33e-05	S100A9		1306	5.67e-05	COPS7A		1306	2.99e-05	CDS2
1308	5.94e-05	PKP3		1307	3.33e-05	SDCBP		1306	5.67e-05	ISCU		1308	2.98e-05	CHCHD6
1309	5.92e-05	BCAN		1307	3.33e-05	BCL2L13		1309	5.64e-05	TMCO1		1308	2.98e-05	PSMD10
1310	5.91e-05	EWSR1		1310	3.32e-05	PRKACA;KIN27		1310	5.63e-05	MTDH		1308	2.98e-05	CCDC6
1311	5.89e-05	SERPINA1		1310	3.32e-05	PROSC		1311	5.62e-05	TOM1		1311	2.96e-05	PSMA2
1311	5.89e-05	CDIPT		1310	3.32e-05	GPRC5B		1311	5.62e-05	PTDSS1		1311	2.96e-05	LMNB1
1313	5.88e-05	HEPACAM		1313	3.3e-05	GCLC		1313	5.59e-05	GSTM3		1311	2.96e-05	PRKACA;KIN27
1313	5.88e-05	STX8		1314	3.29e-05	SRSF3		1313	5.59e-05	NTM		1311	2.96e-05	NRCAM
1315	5.86e-05	CSDE1		1315	3.28e-05	NAGK		1315	5.57e-05	PSMC2		1315	2.94e-05	STOM
1316	5.84e-05	PREB		1316	3.27e-05	SURF4		1315	5.57e-05	LGALS3BP		1316	2.93e-05	SCAMP1
1316	5.84e-05	RAD23B		1317	3.26e-05	ACSL6		1315	5.57e-05	RALY		1316	2.93e-05	PYGM
1318	5.82e-05	PSPC1		1318	3.24e-05	KCNA2		1315	5.57e-05	ACAD9		1316	2.93e-05	BAG3
1319	5.81e-05	ATP8A1		1319	3.23e-05	HNRNPH2		1319	5.55e-05	KPRP		1319	2.92e-05	HNRNPA3
1320	5.8e-05	MYEF2		1319	3.23e-05	CAT		1319	5.55e-05	MRPS21		1320	2.91e-05	GANAB
1321	5.77e-05	MRPL4		1319	3.23e-05	RHEB		1321	5.54e-05	SYPL1		1321	2.88e-05	PIR
1322	5.76e-05	REEP2		1319	3.23e-05	EMC3		1322	5.51e-05	CRK		1322	2.87e-05	CTNNA2
1322	5.76e-05	MEST		1323	3.22e-05	PTPRN		1323	5.5e-05	SEC11L3;SEC11C		1322	2.87e-05	HPX
1322	5.76e-05	RAB8B		1323	3.22e-05	SLC8A1		1324	5.49e-05	ALYREF		1324	2.86e-05	NCCRP1
1325	5.74e-05	APOL2		1325	3.21e-05	DDOST		1324	5.49e-05	SRSF7		1325	2.85e-05	LGALS3BP
1325	5.74e-05	CORO1A		1325	3.21e-05	AGPAT5		1324	5.49e-05	MYADM		1325	2.85e-05	GCLC
1325	5.74e-05	FKBP4		1327	3.2e-05	TTC12		1327	5.48e-05	VTI1B		1327	2.84e-05	RARS
1328	5.73e-05	GPD2		1327	3.2e-05	CALML5		1328	5.44e-05	MUT		1327	2.84e-05	DDX39B;DDX39A
1329	5.72e-05	VPS26B		1329	3.19e-05	SCAMP1		1329	5.43e-05	AFG3L2		1329	2.83e-05	RTCB
1330	5.69e-05	GPX1		1329	3.19e-05	RPS10;RPS10-NUDT3		1330	5.42e-05	DYNC1I1		1329	2.83e-05	ATCAY
1330	5.69e-05	PAFAH1B1		1331	3.18e-05	SSR4		1330	5.42e-05	PCYOX1L		1331	2.82e-05	EIF3I
1330	5.69e-05	KHDRBS1		1331	3.18e-05	BCAP31		1332	5.41e-05	PPP3R1		1331	2.82e-05	NECAP1
1330	5.69e-05	LPGAT1		1333	3.16e-05	LAMTOR1		1332	5.41e-05	PRKCB		1331	2.82e-05	SRM
1334	5.68e-05	CADM3		1333	3.16e-05	TPP1		1334	5.39e-05	TTR		1331	2.82e-05	SLC9A1
1335	5.66e-05	CECR1		1335	3.15e-05	C10orf35		1335	5.38e-05	PURG		1331	2.82e-05	VPS13D
1335	5.66e-05	NCKAP1		1336	3.14e-05	REEP2		1335	5.38e-05	PTBP2		1336	2.81e-05	RPS15
1337	5.65e-05	NTPCR		1337	3.13e-05	LAMTOR3		1335	5.38e-05	COX8A		1336	2.81e-05	GHITM
1338	5.64e-05	TMEM147		1338	3.12e-05	BTF3		1335	5.38e-05	EIF4B		1336	2.81e-05	PPP1CC
1338	5.64e-05	RAB6B		1339	3.11e-05	ACTN1		1335	5.38e-05	ATPAF1		1339	2.8e-05	VGF
1340	5.63e-05	NARS		1340	3.1e-05	DDX39B;DDX39A		1335	5.38e-05	GNAS		1340	2.79e-05	DDOST
1340	5.63e-05	TMX4		1340	3.1e-05	PSMD4		1341	5.37e-05	SLC6A3		1341	2.78e-05	BANF1
1342	5.62e-05	MT-CO1		1340	3.1e-05	KLC1		1341	5.37e-05	RAB8A		1341	2.78e-05	BCL2L13
1343	5.61e-05	LMAN2		1343	3.09e-05	PEF1		1343	5.36e-05	PSMD8		1343	2.77e-05	LMNB2
1344	5.6e-05	RDX		1343	3.09e-05	AAK1		1343	5.36e-05	LANCL2		1343	2.77e-05	PRKACG
1345	5.59e-05	LMBRD1		1345	3.08e-05	MRAS		1345	5.35e-05	CTSV		1343	2.77e-05
1346	5.58e-05	RDH11		1345	3.08e-05	EXOG		1346	5.34e-05	GPD2		1346	2.75e-05	BTF3
1347	5.57e-05	PSMD11		1345	3.08e-05	PON2		1347	5.33e-05	AP3D1		1347	2.74e-05	CACNA2D1
1348	5.55e-05	GSK3B		1345	3.08e-05	PRPSAP1		1348	5.31e-05	RAB21		1347	2.74e-05	hCG_1994888;GNG10
1349	5.51e-05	SEPTIN11		1345	3.08e-05	ATP6V0D2		1348	5.31e-05	IDS		1347	2.74e-05	VTA1
1349	5.51e-05	KIF5C		1345	3.08e-05	SLC14A1		1350	5.3e-05	ALDH3A2		1350	2.73e-05	RPL15
1351	5.5e-05	WRB		1351	3.07e-05	JUP		1350	5.3e-05	CMAS		1350	2.73e-05	NDUFA7
1351	5.5e-05	HDHD2		1351	3.07e-05	CPNE6		1350	5.3e-05	EIF4A2		1350	2.73e-05	PDHX
1351	5.5e-05	XRCC6		1351	3.07e-05	DLG4		1350	5.3e-05	COPS8		1353	2.72e-05	ATP2B3
1351	5.5e-05	TMEM55A		1354	3.06e-05	CKMT2		1350	5.3e-05	TK2		1353	2.72e-05	RCN1
1355	5.49e-05	CHP1		1355	3.04e-05	ARL1		1350	5.3e-05	ACOT9		1355	2.71e-05	CALML5
1355	5.49e-05	GNAI1		1355	3.04e-05	PDK3		1356	5.26e-05	ACSL6		1356	2.69e-05	ADCK3
1355	5.49e-05	GAD2		1357	3.03e-05	MARS		1357	5.23e-05	ENOPH1		1356	2.69e-05	COA6
1358	5.47e-05	IGHV4-4;IGHV4-61;IGHV4-31		1357	3.03e-05	RPN2		1357	5.23e-05	ATAD1		1358	2.68e-05	BRK1
1359	5.45e-05	DNM3		1357	3.03e-05	DNPH1		1359	5.22e-05	CTNNB1		1358	2.68e-05	CAB39
1360	5.41e-05	CAMK2G		1357	3.03e-05	GSK3A		1360	5.21e-05	TMED7;TMED7-TICAM2		1358	2.68e-05	GNB5
1361	5.4e-05	ETF1		1361	3.02e-05	GANAB		1360	5.21e-05	SURF4		1358	2.68e-05	DKK3
1362	5.39e-05	TMEM11		1361	3.02e-05	DBT		1362	5.2e-05	EMC7		1362	2.67e-05	GMPR
1363	5.36e-05	PABPC4		1361	3.02e-05	PCYT2		1362	5.2e-05	EIF3I		1363	2.65e-05	RNASE1
1364	5.35e-05	AIFM1		1364	3.01e-05	HIST1H2AC;HIST3H2A;HIST1H2AB		1364	5.19e-05	MPP2		1364	2.62e-05	NACA
1364	5.35e-05	NDUFV3		1364	3.01e-05	PSMC4		1365	5.18e-05	MYDGF		1364	2.62e-05	TAX1BP3
1366	5.34e-05	HYOU1		1364	3.01e-05	AP3B2		1365	5.18e-05	SEC31A		1366	2.61e-05	CSNK2A1;CSNK2A3
1367	5.33e-05	EIF3M		1364	3.01e-05	PSMC3		1365	5.18e-05	CALU		1367	2.6e-05	PNP
1367	5.33e-05	DNAJB4		1368	3e-05	PRKCA		1368	5.17e-05	SEPTIN9		1367	2.6e-05	DHRS7
1369	5.3e-05	ZFPL1		1368	3e-05	CNN3		1369	5.16e-05	LMBRD1		1369	2.59e-05	ANKMY2
1369	5.3e-05	SERPINE2		1370	2.98e-05	VPS26B		1369	5.16e-05	MAOA		1369	2.59e-05	AKAP12
1371	5.27e-05	PDCD5		1370	2.98e-05	PSMD11		1371	5.15e-05	MAL2		1371	2.56e-05	SCD5
1372	5.26e-05	SEC31A		1372	2.97e-05	CDC37		1371	5.15e-05	CAT		1371	2.56e-05	STRAP
1373	5.25e-05	LY6H		1373	2.96e-05	BANF1		1373	5.14e-05	IGHG3		1371	2.56e-05	ARMC1
1373	5.25e-05	SARS		1373	2.96e-05	UCHL3		1373	5.14e-05	ISOC2		1374	2.55e-05	ACSL6
1375	5.24e-05	KLK7		1373	2.96e-05	SPR		1373	5.14e-05	MRPS23		1374	2.55e-05	AMPD2
1376	5.23e-05	PSMD8		1376	2.95e-05	FN3KRP		1376	5.13e-05	PRKACG		1376	2.54e-05	MRAS
1377	5.22e-05	PSMB1		1376	2.95e-05	S1PR1		1376	5.13e-05	HSDL1		1376	2.54e-05	TPBG
1377	5.22e-05	DDB1		1378	2.94e-05	FGA		1378	5.12e-05	SYNPR		1378	2.53e-05	C4B;C4A
1377	5.22e-05	NDUFAF3		1379	2.93e-05	SRM		1379	5.11e-05	EIF3K		1379	2.5e-05	TMX3
1377	5.22e-05	MFF		1380	2.91e-05	SLC12A5		1380	5.1e-05	PDIA4		1379	2.5e-05	ROMO1
1381	5.19e-05	SLC41A3;SLC41A1;SLC41A2		1381	2.9e-05	TPRG1L		1380	5.1e-05	FLOT1		1379	2.5e-05	CCNY
1381	5.19e-05	ESD		1381	2.9e-05	MAP6D1		1382	5.09e-05	CRABP1		1382	2.48e-05	ISOC2
1381	5.19e-05	TMEM55B		1381	2.9e-05	CAMK1D		1383	5.08e-05	LYPLA1		1383	2.47e-05	SND1
1384	5.18e-05	FXR1		1384	2.89e-05	C1orf123		1383	5.08e-05	GFAP		1383	2.47e-05	GSK3B
1384	5.18e-05	LANCL2		1385	2.88e-05	SEC14L2		1385	5.07e-05	PPP2R2A		1383	2.47e-05	SLC12A5
1386	5.17e-05	EIF3J		1385	2.88e-05	FYN;LCK;YES1;SRC		1386	5.06e-05	GLRX		1383	2.47e-05	GYG1
1386	5.17e-05	COMT		1387	2.87e-05	AP1M2		1386	5.06e-05	TMEM11		1387	2.46e-05	ABI1
1388	5.16e-05	FGA		1388	2.86e-05	DHRS7		1388	5.05e-05	USP14		1388	2.45e-05	USO1
1389	5.15e-05	SERPINB13		1388	2.86e-05	ILVBL		1388	5.05e-05	GAA		1388	2.45e-05	PSMD14
1389	5.15e-05	CCDC88B		1388	2.86e-05	KIAA0513		1388	5.05e-05	SRP9;DKFZp564M2223		1390	2.44e-05	TMED10
1389	5.15e-05	GRB2		1391	2.85e-05	MYH9		1391	5.03e-05	CSNK2A1;CSNK2A3		1391	2.42e-05	TUBA8
1392	5.11e-05	GFPT1		1391	2.85e-05	TMX3		1392	5.02e-05	CADM3		1392	2.41e-05	CORO2A
1392	5.11e-05	PI3		1391	2.85e-05	CSNK2A1;CSNK2A3		1393	5e-05	LSM8		1393	2.4e-05	LGALS3
1392	5.11e-05	DNAJB1		1394	2.83e-05	NADK2		1394	4.99e-05	PSMC4		1393	2.4e-05	PHPT1
1392	5.11e-05	DDX6		1394	2.83e-05	SCAMP3		1395	4.98e-05	PDCD6IP		1395	2.39e-05	RUVBL2
1392	5.11e-05	EIF3A		1396	2.82e-05	TPM1		1396	4.97e-05	LAMTOR2		1396	2.37e-05	AZGP1
1397	5.08e-05	COPS8		1396	2.82e-05	UQCC2		1396	4.97e-05	ACAT2		1396	2.37e-05	PDK3
1398	5.07e-05	DNAJB6;DNAJB8		1396	2.82e-05	EIF5		1398	4.95e-05	POF1B		1396	2.37e-05	KIF2A
1398	5.07e-05	ADD2		1399	2.81e-05	PLP2		1398	4.95e-05	ACHE		1396	2.37e-05	ATP2B4
1400	5.06e-05	DDC		1399	2.81e-05	CTNNA2		1398	4.95e-05	NUDT16		1396	2.37e-05	HBG1
1401	5.05e-05	TPM1		1399	2.81e-05	ACTR3B		1398	4.95e-05	RFX1		1401	2.36e-05	IGHG4
1401	5.05e-05	PVALB		1399	2.81e-05	RAB3B		1402	4.94e-05	GRSF1		1401	2.36e-05	VPS28
1401	5.05e-05	WARS		1403	2.8e-05	ITFG1		1402	4.94e-05	STMN3		1403	2.35e-05	ACTN1
1404	5.04e-05	APEH		1403	2.8e-05	NRCAM		1404	4.93e-05	GSS		1403	2.35e-05	SUCLG2
1405	5.02e-05	HNRNPDL		1403	2.8e-05	TPM3		1404	4.93e-05	CAB39		1405	2.32e-05	SRSF1
1406	5e-05	AP1B1		1406	2.79e-05	TST		1406	4.92e-05	FAM162A		1405	2.32e-05	FYN;LCK;YES1;SRC
1406	5e-05	HSP90AB2P		1407	2.78e-05	CYB5R2		1406	4.92e-05	HINT2		1407	2.3e-05	ARG1
1408	4.99e-05	PDIA4		1407	2.78e-05	DYNC1LI1		1408	4.91e-05	MRAS		1407	2.3e-05	HARS
1408	4.99e-05	ERMN		1409	2.77e-05	CREBRF		1408	4.91e-05	NADK2		1407	2.3e-05	MAP4
1408	4.99e-05	ARL8A		1409	2.77e-05	OPTN		1408	4.91e-05	FAM174A		1407	2.3e-05	RAP1GAP
1411	4.98e-05	BCAP31		1411	2.76e-05	PRKRA		1411	4.88e-05	ATG3		1411	2.29e-05	HP1BP3
1412	4.97e-05	MTHFD1		1411	2.76e-05	PRMT1;PRMT8		1412	4.87e-05	ECI1;DCI		1412	2.28e-05	KCNAB2
1413	4.93e-05	UQCC2		1411	2.76e-05	SGTA		1412	4.87e-05	GFAP		1413	2.27e-05	DDX1
1413	4.93e-05	LNP		1411	2.76e-05	TLN2		1414	4.84e-05	AZGP1		1413	2.27e-05	DBT
1415	4.92e-05	IGKV1-8;IGKV1-9;IGKV1-27		1415	2.75e-05	TUBB6		1414	4.84e-05	ARF4		1413	2.27e-05	PHACTR1
1416	4.91e-05	MTX2		1415	2.75e-05	NUDT3		1414	4.84e-05	S100A7L2		1413	2.27e-05	TFAM
1416	4.91e-05	LGALS3BP		1417	2.74e-05	HNRNPH3		1417	4.81e-05	NEGR1		1417	2.26e-05	GGH
1418	4.89e-05	TRIM3		1417	2.74e-05	GNAI3		1418	4.79e-05	STT3B		1417	2.26e-05	OCIAD1
1419	4.88e-05	PEG10		1419	2.73e-05	NAMPT		1419	4.75e-05	PAK1		1417	2.26e-05	LSM2
1420	4.84e-05	PIGK		1419	2.73e-05	OXR1		1420	4.72e-05	PSMA2		1417	2.26e-05	COPS2
1421	4.83e-05	MFF		1421	2.71e-05	AP1G1		1421	4.71e-05	C19orf25		1421	2.25e-05	PSMC1
1422	4.81e-05	KIAA1324L		1422	2.7e-05	HNRNPA3		1421	4.71e-05	XRCC6		1421	2.25e-05	RAB39B
1423	4.8e-05	EPB41L2		1422	2.7e-05	ACADM		1421	4.71e-05	AGPAT1		1423	2.23e-05	SEPTIN6
1423	4.8e-05	CNPY2		1422	2.7e-05	ACOT9		1424	4.7e-05	C1QBP		1423	2.23e-05	PSMC3
1423	4.8e-05	GM2A		1425	2.69e-05	SCN2A		1424	4.7e-05	NTPCR		1425	2.22e-05	C14orf2;MP68
1426	4.79e-05	SLC18A2		1426	2.68e-05	PCCA		1424	4.7e-05	TUBB3		1425	2.22e-05	GNAI3
1427	4.78e-05	SYNJ2BP-COX16;SYNJ2BP		1426	2.68e-05	TFAM		1427	4.69e-05	PSMD10		1427	2.21e-05	ATPAF1
1428	4.77e-05	EMC3		1428	2.66e-05	ATCAY		1428	4.68e-05	IGLL5;IGLC1		1427	2.21e-05	CYB5R2
1429	4.76e-05	HNRNPA0		1429	2.65e-05	S100A7		1429	4.67e-05	GORASP2		1429	2.2e-05	RPS5
1430	4.75e-05	FABP7		1429	2.65e-05	SYNCRIP		1430	4.65e-05	RBM3		1429	2.2e-05	AP1B1
1431	4.74e-05	SPRR2D		1429	2.65e-05	FKBP8		1430	4.65e-05	SEPTIN4		1429	2.2e-05	SLC44A2
1432	4.73e-05	ETFDH		1429	2.65e-05	LGI1		1432	4.64e-05	SRPRB		1432	2.19e-05	EIF5A;EIF5A2;EIF5AL1
1432	4.73e-05	EHD3		1433	2.64e-05	S100A16		1432	4.64e-05	EPB41L1		1432	2.19e-05	STUB1
1434	4.71e-05	EIF4E		1433	2.64e-05	MFF		1432	4.64e-05	PRPSAP1		1434	2.18e-05	SGTA
1434	4.71e-05	VCAN		1433	2.64e-05	HPCAL1		1435	4.63e-05	C3		1435	2.17e-05	PRCP
1434	4.71e-05	GPD1		1436	2.62e-05	DYNC1I2		1436	4.62e-05	EPB41L2		1435	2.17e-05	AFG3L2
1437	4.69e-05	CPE		1437	2.61e-05	RAB39A		1436	4.62e-05	SLC35F6		1437	2.16e-05	ETFDH
1438	4.68e-05	CBR4		1438	2.6e-05	PSMD9		1438	4.61e-05	LGALSL		1437	2.16e-05	CEPT1
1438	4.68e-05	PNPO		1439	2.59e-05	KIF21A		1439	4.59e-05	CTBP1		1439	2.15e-05	SLC6A17
1440	4.67e-05	AMPH		1440	2.58e-05	PIP		1439	4.59e-05	PPP1CA		1440	2.14e-05	RPL35A
1441	4.66e-05	STT3B		1440	2.58e-05	TMED9		1439	4.59e-05	EIF5		1440	2.14e-05	RRAGC;RRAGD
1442	4.65e-05	PPAP2B		1442	2.57e-05	SLC25A25		1439	4.59e-05	UQCC1		1440	2.14e-05	PSMD8
1443	4.64e-05	AP3M2		1442	2.57e-05	AGPAT1		1443	4.55e-05	TBCA		1443	2.12e-05	ILVBL
1444	4.61e-05	EPB41L1		1442	2.57e-05	POR		1443	4.55e-05	GNPDA1		1443	2.12e-05	ME3
1444	4.61e-05	COPE		1445	2.56e-05	RRAGC;RRAGD		1445	4.54e-05	YIF1B		1443	2.12e-05	SLC4A4
1444	4.61e-05	ADD3		1445	2.56e-05	GRIPAP1		1445	4.54e-05	C14orf159		1446	2.11e-05	TUBB6
1447	4.6e-05	DBNL		1447	2.55e-05	S100A8		1445	4.54e-05	TFAM		1446	2.11e-05	ARL8A
1447	4.6e-05	HLA-B		1447	2.55e-05	SLC41A3;SLC41A1;SLC41A2		1448	4.53e-05	CPNE5		1448	2.1e-05	RUVBL1
1447	4.6e-05	VCL		1447	2.55e-05	ANXA11		1448	4.53e-05	MRPL22		1448	2.1e-05	MCCC2
1447	4.6e-05	CIRBP		1450	2.54e-05	FASN		1450	4.52e-05	PSMD11		1450	2.09e-05	UBXN6
1451	4.59e-05	KCTD12		1451	2.53e-05	HIGD1A;HIGD1C		1451	4.51e-05	ELAVL1		1450	2.09e-05	GPS1
1452	4.58e-05	KRT6B		1451	2.53e-05	EIF4A2		1452	4.5e-05	COMT		1452	2.07e-05	STXBP2
1452	4.58e-05	MYH10		1453	2.52e-05	SCN1B		1452	4.5e-05	MAP6D1		1453	2.06e-05	TPP1
1452	4.58e-05	NSFL1C		1454	2.51e-05	STXBP5		1454	4.49e-05	OSTM1		1453	2.06e-05	CCDC88B
1455	4.57e-05	CLPTM1L		1454	2.51e-05	PPP3CB		1455	4.48e-05	AMER3		1455	2.05e-05	S100A9
1455	4.57e-05	RTN3		1454	2.51e-05	RAB39B		1455	4.48e-05	FABP4		1455	2.05e-05	GRIPAP1
1457	4.56e-05	NRAS		1457	2.5e-05	NIT1		1457	4.46e-05	CPT1A		1457	2.04e-05	RPL32
1457	4.56e-05	PRKCG		1457	2.5e-05	FAHD2A;FAHD2B		1458	4.45e-05	TUBGCP3		1457	2.04e-05	FKBP3
1457	4.56e-05	MAP2K2		1457	2.5e-05	COPS2		1459	4.44e-05	HNRNPDL		1457	2.04e-05	EIF2S1
1457	4.56e-05	TREX2		1460	2.49e-05	SGSH		1460	4.43e-05	MYH10		1460	2.03e-05	LAMTOR1
1461	4.54e-05	GLOD4		1460	2.49e-05	NTPCR		1461	4.42e-05	APOL2		1460	2.03e-05	DYNC1LI1
1461	4.54e-05	PAICS		1460	2.49e-05	EPHB3		1462	4.41e-05	TBCB		1460	2.03e-05	TLN2
1461	4.54e-05	FAHD1		1460	2.49e-05	RUVBL2		1463	4.4e-05	MATR3		1460	2.03e-05	S1PR1
1464	4.53e-05	LONP1		1460	2.49e-05	FBXL16		1464	4.39e-05	TMEM147		1464	2.02e-05	S100A14
1464	4.53e-05	DCTN1;DKFZp686E0752		1465	2.48e-05	ESYT1		1465	4.38e-05	BANF1		1464	2.02e-05	UCHL3
1466	4.51e-05	AP3S1		1465	2.48e-05	NECAP1		1466	4.37e-05	PDCD5		1464	2.02e-05	COL4A2
1466	4.51e-05	CDC37		1465	2.48e-05	FSD1L		1467	4.36e-05	CHID1		1467	2.01e-05	ILF2
1468	4.5e-05	YIF1B		1468	2.47e-05	HNRNPR		1467	4.36e-05	SACM1L		1467	2.01e-05	PSMC6
1469	4.49e-05	LSM8		1468	2.47e-05	NIPSNAP3B		1469	4.34e-05	B2M		1467	2.01e-05	CTTN
1469	4.49e-05	GRSF1		1470	2.46e-05	ARRB1		1470	4.33e-05	NDUFV3		1467	2.01e-05	ETHE1
1469	4.49e-05	PSMC1		1471	2.45e-05			1470	4.33e-05	ATP2B1		1467	2.01e-05	RAP1A
1472	4.48e-05	CCDC124		1471	2.45e-05	SLC12A2		1472	4.32e-05	NDUFA7		1467	2.01e-05	GPRC5B
1473	4.47e-05	PSME2		1473	2.43e-05	PSMC1		1472	4.32e-05	PRMT1;PRMT8		1473	2e-05	CPE
1473	4.47e-05	CSNK1D;CSNK1E		1474	2.42e-05	EDF1		1474	4.31e-05	KLC2		1473	2e-05	RRAS2;RRAS
1475	4.46e-05	TPD52L1		1474	2.42e-05	FAHD1		1474	4.31e-05	ADD2		1475	1.99e-05	NIPSNAP3B
1475	4.46e-05	CPNE5		1474	2.42e-05	NANS		1476	4.29e-05	CSTA		1476	1.98e-05	PDIA4
1477	4.45e-05	TBCB		1474	2.42e-05	ANKMY2		1476	4.29e-05	EWSR1		1476	1.98e-05	HSDL1
1477	4.45e-05	GLG1		1474	2.42e-05	SFXN5		1476	4.29e-05	ATIC		1478	1.96e-05	CADM1
1477	4.45e-05	RAB21		1474	2.42e-05	ATP2B4		1479	4.28e-05	ADGB		1479	1.95e-05	ELAVL2
1480	4.43e-05	PDHX		1480	2.41e-05	hCG_1994888;GNG10		1480	4.27e-05	RAB17		1479	1.95e-05	SURF4
1480	4.43e-05	ANP32E		1481	2.4e-05	AP3S1		1481	4.25e-05	GPX1		1479	1.95e-05
1482	4.41e-05	LARP4		1481	2.4e-05	TTC1		1482	4.24e-05	UQCC2		1479	1.95e-05	GNA13
1482	4.41e-05	XRCC5		1483	2.39e-05	MAOA		1483	4.23e-05	CTNNBIP1		1479	1.95e-05	TAGLN
1484	4.39e-05	SLC9A3R1		1484	2.38e-05	SLC6A1		1483	4.23e-05	TMED2		1484	1.93e-05	TMED9
1485	4.38e-05	NEGR1		1485	2.37e-05	CHMP2A		1485	4.22e-05	INPP1		1484	1.93e-05	NTPCR
1486	4.37e-05	HNRNPH1		1486	2.36e-05	TUBA8		1486	4.21e-05	DMTN		1484	1.93e-05	TWF2
1486	4.37e-05	COPS4		1486	2.36e-05	AMPD2		1487	4.19e-05	YTHDF2		1484	1.93e-05	RAI14
1488	4.35e-05	ABI1		1486	2.36e-05	C11orf54		1488	4.18e-05	GLOD4		1488	1.92e-05	PLP2
1489	4.33e-05	EIF3C;EIF3CL		1486	2.36e-05	SLC4A1		1488	4.18e-05	SGTB		1488	1.92e-05	PSMC4
1489	4.33e-05	PCBP3		1490	2.34e-05	RUVBL1		1490	4.17e-05	PRKACA;KIN27		1488	1.92e-05	STXBP5
1491	4.32e-05	DCLK2		1490	2.34e-05	DNM2		1490	4.17e-05	PTPN11		1488	1.92e-05	APRT
1492	4.31e-05	DDX19A;DDX19B		1492	2.33e-05	MAP2K4		1492	4.16e-05	DNAJA3		1488	1.92e-05	PGM2L1
1492	4.31e-05	PRKACG		1492	2.33e-05	GPR158		1493	4.14e-05	SH3BGRL2		1488	1.92e-05	BCS1L
1492	4.31e-05	GBE1		1494	2.31e-05	PSMC2		1493	4.14e-05	RAPGEF2		1494	1.91e-05	PLIN3
1495	4.3e-05	BCAS1		1495	2.3e-05	RAB6C		1495	4.13e-05	C14orf2;MP68		1495	1.9e-05	AAK1
1495	4.3e-05	PRKACA;KIN27		1495	2.3e-05	CUL5		1495	4.13e-05	SLC44A2		1496	1.89e-05	CRABP2
1497	4.29e-05	PENK		1497	2.29e-05	SYNGR2		1497	4.12e-05	RAD23B		1496	1.89e-05	OPTN
1498	4.27e-05	CETN2		1497	2.29e-05	HSDL1		1497	4.12e-05	RNASET2		1496	1.89e-05	SLC6A1
1499	4.26e-05	YKT6		1499	2.28e-05	KCNAB2		1497	4.12e-05	RAB2B		1499	1.88e-05	MTAP
1500	4.23e-05	SULT2B1		1500	2.27e-05	ACOT1;ACOT2		1497	4.12e-05	BCKDHA		1499	1.88e-05	FAM134A
1501	4.21e-05	EMC2		1500	2.27e-05	GPS1		1501	4.1e-05	ANP32E		1501	1.87e-05	VCL
1501	4.21e-05	PPME1		1502	2.26e-05	DDC		1501	4.1e-05	BAG6;BAT3		1501	1.87e-05	NANS
1503	4.2e-05	CEPT1		1502	2.26e-05			1503	4.09e-05	RAP2B		1501	1.87e-05	KIAA0513
1503	4.2e-05	NANS		1502	2.26e-05	TMEM163		1503	4.09e-05	ALDH1L1		1504	1.86e-05	MAP2K2
1503	4.2e-05	FAM120A		1505	2.25e-05	RPS10		1505	4.08e-05	PSMC5		1504	1.86e-05	COL4A1;COL4A5
1506	4.19e-05	GPM6B		1505	2.25e-05	G3BP2		1505	4.08e-05	PON2		1506	1.85e-05	COX8A
1506	4.19e-05	MRAS		1505	2.25e-05	CARS		1507	4.06e-05	DNAJB4		1507	1.84e-05	LYZ
1508	4.18e-05	BANF1		1508	2.23e-05	PRKAR2A		1507	4.06e-05	GFM1		1507	1.84e-05
1508	4.18e-05	GSTM1		1508	2.23e-05	MAP4		1507	4.06e-05	AQP1		1509	1.83e-05	CAMK1
1510	4.16e-05	TMEM189-UBE2V1;UBE2V1;UBE2V2		1510	2.22e-05	EPRS		1510	4.05e-05	NAGK		1509	1.83e-05	DNM2
1511	4.15e-05	ATPAF1		1510	2.22e-05	CRABP2		1511	4.04e-05	AP3M2		1509	1.83e-05	PPP5C
1512	4.14e-05	BAG6;BAT3		1510	2.22e-05	EIF4B		1511	4.04e-05	HSPA13		1512	1.82e-05	CHMP2A
1513	4.13e-05	HBG2		1510	2.22e-05	HIBCH		1513	4.02e-05	PLS3		1512	1.82e-05	ATP6V0D2
1513	4.13e-05	SNX1		1510	2.22e-05	BRK1		1514	3.99e-05	AP1B1		1514	1.81e-05	TIPRL
1513	4.13e-05	HIBCH		1510	2.22e-05	DNM1		1514	3.99e-05	CD82		1514	1.81e-05	GPHN
1513	4.13e-05	CARHSP1		1516	2.21e-05	RAI14		1516	3.97e-05	CARHSP1		1516	1.8e-05	CACNB4;CACNB1;CACNB2
1517	4.12e-05	DHRS7		1516	2.21e-05	CAMK1		1516	3.97e-05	LRPAP1		1516	1.8e-05	YIF1B
1517	4.12e-05	ATP9A		1516	2.21e-05	FLOT2		1518	3.96e-05	DHRS7		1518	1.79e-05	CLIC1
1517	4.12e-05	LTA4H		1519	2.2e-05	NDUFAF3		1518	3.96e-05	ENPP6		1518	1.79e-05	ADSS
1517	4.12e-05	SLC2A3;SLC2A14		1519	2.2e-05	FECH		1518	3.96e-05	PRKCA		1518	1.79e-05	SNAP23
1521	4.11e-05	MRPS7		1521	2.18e-05	DPP7		1521	3.95e-05	DSC1		1521	1.78e-05	HPCAL4
1522	4.1e-05	EIF5		1521	2.18e-05	CAPG		1521	3.95e-05	SLC2A1		1522	1.77e-05	NONO
1522	4.1e-05	RALY		1521	2.18e-05	MCCC2		1521	3.95e-05	AP1S1		1522	1.77e-05	FAHD1
1524	4.09e-05	GRIPAP1		1524	2.17e-05	IGHM		1524	3.93e-05	MRPL4		1522	1.77e-05	SAA1;SAA2;SAA2-SAA4
1525	4.07e-05	C2CD2L		1524	2.17e-05	CADPS		1524	3.93e-05	GRB2		1525	1.76e-05	SRSF7
1525	4.07e-05	TMEM14C		1524	2.17e-05	POTEE;POTEF;POTEI;POTEJ		1526	3.92e-05	EPN1		1525	1.76e-05	CASC4
1527	4.06e-05	IGHV1-3;IGHV1-69-2		1527	2.16e-05	YIF1B		1527	3.91e-05	APEH		1525	1.76e-05	DNM1
1527	4.06e-05	CHID1		1528	2.15e-05	MMGT1		1528	3.89e-05	VAMP7		1528	1.75e-05	FKBP8
1529	4.05e-05	EFHD2		1529	2.14e-05	VPS26A		1528	3.89e-05	FECH		1528	1.75e-05	NEMF
1530	4.04e-05	PSME1		1530	2.12e-05	DSP		1530	3.87e-05	AIFM1		1528	1.75e-05	RAB2B
1530	4.04e-05	FAM3C		1530	2.12e-05	H2AFY		1531	3.86e-05	PRKCG		1528	1.75e-05	PRKAR2A
1532	4.03e-05	RNASET2		1530	2.12e-05	SLC6A3		1532	3.85e-05	TRAPPC3		1532	1.74e-05	CTSL
1532	4.03e-05	ARSA		1533	2.11e-05	UBE2K		1532	3.85e-05	CORO1A		1532	1.74e-05	PRKRA
1534	4e-05	HDHD3		1534	2.1e-05	DKK3		1532	3.85e-05	LPGAT1		1532	1.74e-05	MBOAT7
1535	3.99e-05	SLC2A6		1535	2.09e-05	RPH3A		1532	3.85e-05	PSMB1		1532	1.74e-05	EIF5
1536	3.98e-05	FAM98A		1536	2.08e-05	SLC25A1		1536	3.83e-05	BPNT1		1536	1.73e-05	CASP14
1537	3.96e-05	HIST1H1B		1536	2.08e-05	AGK		1537	3.82e-05	SNRPA		1536	1.73e-05	RPS10
1537	3.96e-05	AFG3L2		1538	2.07e-05	LARS		1537	3.82e-05	SPARC		1536	1.73e-05	UBE2K
1539	3.95e-05	MX1		1539	2.05e-05	SCPEP1		1539	3.81e-05	PBXIP1		1539	1.72e-05	HPCAL1
1539	3.95e-05	HINT2		1539	2.05e-05	REEP1		1540	3.8e-05	GLG1		1540	1.71e-05	S100A7
1541	3.94e-05	CD63		1539	2.05e-05	PTGES2		1540	3.8e-05	RUVBL1		1540	1.71e-05	FASN
1542	3.93e-05	KHSRP		1539	2.05e-05	CPNE3		1542	3.79e-05	EIF3B		1540	1.71e-05	PCCA
1542	3.93e-05	GSS		1539	2.05e-05	ADCK3		1543	3.78e-05	HP1BP3		1543	1.7e-05	TTC12
1544	3.91e-05	AGPAT1		1539	2.05e-05	STXBP2		1544	3.74e-05			1543	1.7e-05	ELAVL4
1545	3.9e-05	VAMP7		1545	2.04e-05	HP1BP3		1544	3.74e-05	ISOC1		1543	1.7e-05	AGPAT1
1546	3.89e-05	EIF2S2		1545	2.04e-05	GDPD1		1544	3.74e-05	LMAN2		1543	1.7e-05	AP3D1
1546	3.89e-05	BLVRA		1545	2.04e-05	HSP90AB4P		1544	3.74e-05	EHD3		1547	1.69e-05	IGLL5;IGLC1
1548	3.88e-05	ACYP1		1545	2.04e-05	GNA13		1548	3.73e-05	ATP9A		1547	1.69e-05	HYOU1
1549	3.87e-05	ACSL3		1549	2.03e-05	CAPRIN1		1548	3.73e-05	SQSTM1		1547	1.69e-05	VPS26A
1550	3.86e-05	TTC1		1550	2.02e-05	RTN3		1550	3.72e-05	MEST		1550	1.68e-05	PTGES2
1550	3.86e-05	VAPA		1550	2.02e-05	MBLAC2		1550	3.72e-05	NDUFAF7		1550	1.68e-05
1552	3.84e-05	CLCN7		1550	2.02e-05	RHOG		1552	3.71e-05	ABHD12		1550	1.68e-05	SNTA1
1553	3.83e-05	BET1		1550	2.02e-05	TIPRL		1553	3.7e-05	STUB1		1550	1.68e-05	PLCD3
1554	3.82e-05	PCCB		1550	2.02e-05	SLC44A2		1554	3.69e-05	AP1G1		1554	1.67e-05	SORT1
1554	3.82e-05	CTTN		1555	2.01e-05	RPS5		1554	3.69e-05	MPST		1555	1.66e-05	TOM1
1556	3.81e-05	PFDN4		1555	2.01e-05	KLC2		1556	3.68e-05	NFS1		1555	1.66e-05	ACADS
1557	3.79e-05	CAMLG		1555	2.01e-05	DCTN4		1557	3.67e-05	SYNJ2BP-COX16;SYNJ2BP		1557	1.65e-05	PSMD3
1558	3.78e-05	CPNE1		1558	2e-05	CBLN1		1558	3.66e-05	MAT2B		1557	1.65e-05	PSMC5
1558	3.78e-05	CRABP1		1558	2e-05	PRCP		1559	3.65e-05	SV2A		1559	1.64e-05	PSMD4
1560	3.77e-05	SACM1L		1560	1.99e-05	RPL32		1560	3.63e-05	ESYT1		1559	1.64e-05	SCN2B
1560	3.77e-05	FAF2		1560	1.99e-05	CSTA		1561	3.62e-05	TUBA8		1561	1.62e-05	SLC2A13
1562	3.76e-05	QKI		1560	1.99e-05	WASF1		1562	3.6e-05	NECAB2		1561	1.62e-05	DNAJC7
1563	3.73e-05	RCAN2		1563	1.98e-05	S100A10		1563	3.59e-05	CHMP6		1563	1.6e-05	MARS
1563	3.73e-05	TOMM40		1563	1.98e-05	PPIF		1564	3.58e-05	RER1		1563	1.6e-05	RHEB
1565	3.72e-05	NMT1		1565	1.97e-05	BLMH		1564	3.58e-05	SNX1		1565	1.59e-05	TNPO1
1565	3.72e-05	SELENBP1		1565	1.97e-05	LMNB2		1566	3.56e-05	GSK3B		1565	1.59e-05	ACOT9
1567	3.71e-05	SDR9C7		1567	1.96e-05	GGH		1566	3.56e-05	COMMD3-BMI1;COMMD3		1565	1.59e-05	CLASP2
1568	3.7e-05	EXOG		1568	1.95e-05	PLCD1		1568	3.55e-05	MRPL23		1565	1.59e-05	GPR158
1568	3.7e-05	SNRPA		1569	1.94e-05	ILF2		1568	3.55e-05	L1CAM		1569	1.58e-05	FLNA
1568	3.7e-05	TNPO1		1569	1.94e-05	HYOU1		1570	3.54e-05	EIF2S2		1569	1.58e-05	DYNC1I2
1571	3.69e-05	GUK1		1571	1.93e-05	G6PC3		1570	3.54e-05	ENDOD1		1569	1.58e-05	PPM1A
1571	3.69e-05	ASNS		1571	1.93e-05	ATP9A		1572	3.53e-05	PIGK		1572	1.57e-05	CORO1B
1571	3.69e-05	PEF1		1571	1.93e-05	SLC9A6;SLC9A7		1573	3.52e-05	PDE2A		1572	1.57e-05	PAK3
1574	3.68e-05	GALNS		1571	1.93e-05	NUBPL		1574	3.49e-05	PSPC1		1574	1.56e-05	RPL24
1574	3.68e-05	GAD1		1571	1.93e-05	GMPR		1574	3.49e-05	TMEM55A		1574	1.56e-05	NCSTN
1576	3.67e-05	CPT1A		1576	1.91e-05	VCL		1574	3.49e-05	SSB		1574	1.56e-05	CRK
1577	3.65e-05	DHX30		1576	1.91e-05	ABI1		1574	3.49e-05	SEPTIN6		1574	1.56e-05	ACOT1;ACOT2
1577	3.65e-05	SSB		1576	1.91e-05	CLASP2		1574	3.49e-05	CDH2		1574	1.56e-05	NIT1
1577	3.65e-05	PCYOX1L		1576	1.91e-05	SRP9;DKFZp564M2223		1579	3.48e-05	GPAA1		1579	1.55e-05	HLA-A
1577	3.65e-05	COPS7A		1576	1.91e-05	NRXN3		1579	3.48e-05	ATAD3A;ATAD3B;ATAD3C		1580	1.54e-05	PPIF
1577	3.65e-05	CPQ		1576	1.91e-05	RGS14		1581	3.47e-05	CHMP2A		1580	1.54e-05	GDPD1
1582	3.63e-05	ECI1;DCI		1582	1.9e-05	MSI2		1581	3.47e-05	ACSL3		1582	1.53e-05	ANXA1
1582	3.63e-05	ABHD11		1582	1.9e-05	KPNA4		1583	3.46e-05	TTC1		1582	1.53e-05	MBLAC2
1584	3.6e-05	PPP2R5D		1584	1.89e-05	CDSN		1583	3.46e-05	ILVBL		1582	1.53e-05	TNC
1584	3.6e-05	TPM1		1584	1.89e-05	SRSF7		1583	3.46e-05	IGFBP5		1585	1.52e-05	ALDH3A2
1586	3.59e-05	DNPH1		1584	1.89e-05	MFF		1586	3.45e-05	ME3		1585	1.52e-05	POR
1586	3.59e-05	RNF40		1587	1.88e-05	SPIN4		1586	3.45e-05	LYNX1		1587	1.51e-05	FLOT2
1586	3.59e-05	WASF1		1587	1.88e-05	COPZ1		1588	3.44e-05	HDHD3		1587	1.51e-05	SLC24A2
1589	3.58e-05	AP1G1		1587	1.88e-05	PDCD5		1589	3.42e-05	EIF3A		1589	1.5e-05	AP3M2
1589	3.58e-05	RAB2B		1587	1.88e-05	TPBG		1589	3.42e-05	MFF		1589	1.5e-05	KIF21A
1591	3.55e-05	MPST		1591	1.87e-05	SSR1		1589	3.42e-05	PSMC3		1589	1.5e-05	KIF1A
1591	3.55e-05	TWF2		1591	1.87e-05	CPT1A		1592	3.41e-05	BCKDK		1592	1.49e-05	DNAJB6;DNAJB8
1593	3.54e-05	LIN7A;LIN7C		1593	1.86e-05	ATPAF1		1593	3.4e-05	GGCT		1592	1.49e-05	GBE1
1593	3.54e-05	ARL3		1593	1.86e-05	EIF2S2		1593	3.4e-05	DNAJC5		1592	1.49e-05	RHOT1
1593	3.54e-05	S100A7A		1593	1.86e-05	APRT		1595	3.39e-05	CREG1		1592	1.49e-05	LLGL1
1596	3.53e-05	NHP2L1		1593	1.86e-05	DBN1		1595	3.39e-05	HNRNPH1		1592	1.49e-05	DLG4
1596	3.53e-05	GPAA1		1593	1.86e-05	ACSBG1		1595	3.39e-05	SORD		1597	1.48e-05	ELAVL1
1596	3.53e-05	AP1M1		1598	1.85e-05	VARS		1595	3.39e-05	SRSF2;SRSF8		1597	1.48e-05	RTN3
1599	3.52e-05	TXNRD1		1598	1.85e-05	DNAJA4		1599	3.38e-05	TPRG1L		1597	1.48e-05	EIF2S2
1599	3.52e-05	CORO1C		1600	1.84e-05	ALDH3A2		1600	3.37e-05	TECR		1597	1.48e-05	SLC9A6;SLC9A7
1599	3.52e-05	SRPK2		1600	1.84e-05	RCN1		1600	3.37e-05	REEP2		1597	1.48e-05	ACADSB
1602	3.51e-05	ARMC10		1602	1.83e-05	TSN		1600	3.37e-05	SARS		1602	1.47e-05	RMDN3
1602	3.51e-05	IARS2		1602	1.83e-05	GBE1		1600	3.37e-05	PDZD11		1603	1.46e-05	CPNE3
1604	3.5e-05	ACSL6		1604	1.82e-05	NDE1;NDEL1		1604	3.36e-05	CEPT1		1603	1.46e-05	SCN2A
1604	3.5e-05	ERLIN2;ERLIN1		1605	1.8e-05	MLLT4		1605	3.35e-05	NSFL1C		1605	1.45e-05	HAL
1606	3.49e-05	PROSC		1605	1.8e-05	PDIA4		1606	3.34e-05	CDC37		1605	1.45e-05	AGK
1607	3.48e-05	FXYD1		1607	1.79e-05	NCAN		1607	3.33e-05	TMEM55B		1605	1.45e-05	POTEE;POTEF;POTEI;POTEJ
1607	3.48e-05	TXNDC5		1607	1.79e-05	IGHG4		1607	3.33e-05	ABHD11		1608	1.44e-05	DPP7
1609	3.47e-05	IQGAP1		1609	1.78e-05	NONO		1609	3.31e-05	ATCAY		1608	1.44e-05	DSC1
1610	3.45e-05	IVD		1609	1.78e-05	GNAL		1610	3.3e-05	CST6		1608	1.44e-05	HEBP2
1610	3.45e-05	LYPD3		1611	1.77e-05	NCSTN		1610	3.3e-05	NACAD		1608	1.44e-05	ACSL3
1612	3.42e-05	SYNPR		1611	1.77e-05	TSFM		1612	3.29e-05	APOA1BP		1608	1.44e-05	SUGT1
1612	3.42e-05	APRT		1611	1.77e-05	TMCO1		1613	3.28e-05	PLEKHB1		1608	1.44e-05	NQO2
1612	3.42e-05	ERC2;ERC1		1614	1.76e-05	ELAVL4		1614	3.27e-05	CSNK1D;CSNK1E		1614	1.43e-05	PPP3CB
1615	3.41e-05	PUF60		1614	1.76e-05	DNAJA1		1614	3.27e-05	GLIPR2		1614	1.43e-05	G6PD
1615	3.41e-05	PTBP1		1614	1.76e-05	GORASP2		1616	3.26e-05	C2CD2L		1616	1.42e-05	SLC25A25
1615	3.41e-05	ARRB1		1617	1.75e-05	EIF3F		1616	3.26e-05	NAGA		1616	1.42e-05	NDUFAF3
1618	3.4e-05	TMEM65		1617	1.75e-05	GIT1		1618	3.25e-05	PNPO		1616	1.42e-05	ARSA
1619	3.39e-05	CNFN		1619	1.74e-05	IDH1		1618	3.25e-05	KIF1A		1616	1.42e-05	CALU
1620	3.38e-05	DIABLO		1619	1.74e-05	KIF1A		1620	3.23e-05	KIAA1045		1616	1.42e-05	APOOL
1620	3.38e-05	FLNB		1621	1.73e-05	DDX3X		1620	3.23e-05	OR6T1		1621	1.4e-05	TM7SF2
1622	3.36e-05	DPP6		1622	1.72e-05	MAPK10;MAPK9;MAPK8		1622	3.22e-05	KCNQ1		1621	1.4e-05	CNPY2
1622	3.36e-05	ABCE1		1623	1.71e-05	KARS		1623	3.21e-05	ACBD3		1621	1.4e-05	AP1G1
1624	3.35e-05	RAB8A		1623	1.71e-05	M6PR		1623	3.21e-05	GET4		1624	1.39e-05	TXNRD1
1624	3.35e-05	RAI14		1623	1.71e-05	DCLK2		1623	3.21e-05	FDPS		1624	1.39e-05	ARMC10
1626	3.34e-05	PLCB1		1623	1.71e-05	SACM1L		1626	3.2e-05	KIAA1324L		1624	1.39e-05	EML2
1627	3.32e-05	GOLGB1		1623	1.71e-05	PSMD13		1626	3.2e-05	DBN1		1624	1.39e-05	TLN1
1627	3.32e-05	PDK3		1623	1.71e-05	ACADS		1628	3.19e-05	CLPTM1L		1624	1.39e-05	FES
1627	3.32e-05	PHPT1		1623	1.71e-05	RRAS2;RRAS		1628	3.19e-05	DAZAP1		1629	1.38e-05	RBMX;RBMXL1
1630	3.31e-05	SQSTM1		1630	1.69e-05	RNF40		1630	3.18e-05	COPS4		1629	1.38e-05	ANXA4
1630	3.31e-05	DRG1		1630	1.69e-05	MUT		1631	3.16e-05	ARHGAP1		1629	1.38e-05	MUT
1632	3.3e-05	AGK		1632	1.68e-05	SNRPG;SNRPGP15		1631	3.16e-05	CCDC6		1629	1.38e-05	APP
1632	3.3e-05	PC		1632	1.68e-05	TOMM22		1633	3.15e-05	EEF1E1;EEF1E1-BLOC1S5		1633	1.37e-05	MAP6D1
1634	3.29e-05	UCHL3		1632	1.68e-05	ZBTB38		1633	3.15e-05	RNF170		1634	1.36e-05	RPN2
1634	3.29e-05	DCTN3		1632	1.68e-05	GSPT2;GSPT1		1635	3.14e-05	ACTN4		1634	1.36e-05	TOMM40
1634	3.29e-05	SRP68		1636	1.67e-05	C3		1636	3.13e-05	ACYP1		1634	1.36e-05	GSPT2;GSPT1
1637	3.27e-05	SEC23A		1636	1.67e-05	CCDC88B		1636	3.13e-05	CTTN		1634	1.36e-05	GNAL
1637	3.27e-05	TRA2A		1636	1.67e-05	SLC4A4		1636	3.13e-05	SUGT1		1634	1.36e-05	ISCA1
1639	3.26e-05	SLC6A15		1636	1.67e-05	APOOL		1639	3.12e-05	SBSN		1639	1.35e-05	IPO7
1639	3.26e-05	GLIPR2		1636	1.67e-05	ATAT1		1640	3.11e-05	GALNS		1639	1.35e-05	MVP
1641	3.25e-05	CARKD		1641	1.66e-05	PNP		1640	3.11e-05	PYCR2		1641	1.34e-05	CORO1C
1642	3.24e-05	TK2		1641	1.66e-05	WRB		1642	3.08e-05	CACNB4;CACNB1;CACNB2		1641	1.34e-05	NDE1;NDEL1
1642	3.24e-05	ATG3		1641	1.66e-05	COASY		1642	3.08e-05	DDX6		1643	1.33e-05	AIMP2
1644	3.23e-05	AMER3		1641	1.66e-05	SERPINA3		1644	3.07e-05	COPS2		1643	1.33e-05	S100A10
1645	3.22e-05	MAOA		1641	1.66e-05	SYT5		1645	3.06e-05	NIPSNAP3B		1643	1.33e-05	PSMD11
1645	3.22e-05	AHNAK2		1641	1.66e-05	ISCA1		1646	3.05e-05	EMC3		1643	1.33e-05	XRCC6
1647	3.21e-05	SCAMP1		1647	1.65e-05	CBR4		1646	3.05e-05	ACSF3		1643	1.33e-05	GOLGA2
1647	3.21e-05	GNAS		1647	1.65e-05	APP		1648	3.04e-05	S100A2		1643	1.33e-05	C9orf64
1647	3.21e-05	PSAPL1		1649	1.64e-05	LMAN2		1648	3.04e-05	PREB		1649	1.32e-05	ECHDC1
1650	3.2e-05	TM9SF4		1649	1.64e-05	MTAP		1648	3.04e-05	TWF2		1650	1.31e-05	DDX3X
1651	3.18e-05	AP3B2		1651	1.62e-05	STAM		1648	3.04e-05	PPTC7		1650	1.31e-05	DNAJA2
1651	3.18e-05	ATCAY		1652	1.61e-05	LNP		1652	3.03e-05	XRCC5		1650	1.31e-05	ITGB1
1651	3.18e-05	SLC17A5		1652	1.61e-05	EML2		1653	3.02e-05	ARSA		1653	1.3e-05	CTSZ
1654	3.17e-05	DBT		1654	1.6e-05	PAK3		1653	3.02e-05	MLC1		1653	1.3e-05	TMCO1
1655	3.14e-05	ETHE1		1655	1.58e-05	TNPO1		1655	3.01e-05	S100A4		1653	1.3e-05	RTCA
1655	3.14e-05	HSDL1		1655	1.58e-05	PHPT1		1655	3.01e-05	PSMC1		1653	1.3e-05	LGI1
1657	3.13e-05	CELF6;CELF5		1655	1.58e-05	UFD1L		1655	3.01e-05	ABI1		1653	1.3e-05	TBC1D24
1658	3.12e-05	EIF3E		1658	1.57e-05	PPME1		1658	3e-05	BCL2L13		1653	1.3e-05	FMNL2;FMNL3
1658	3.12e-05	NECAB2		1658	1.57e-05	ABHD11		1659	2.98e-05	GSN		1659	1.29e-05	ISCU
1660	3.11e-05	NECAP1		1658	1.57e-05	MVP		1660	2.97e-05	CPEB3;CPEB4;CPEB2		1659	1.29e-05	DUSP14
1660	3.11e-05	CD44		1658	1.57e-05	STOM		1660	2.97e-05	PFKL		1659	1.29e-05	SCN1B
1662	3.09e-05	2006-09-01		1662	1.56e-05	RHOT1		1662	2.96e-05	TMED4		1659	1.29e-05	UBA5
1662	3.09e-05	EIF3B		1663	1.55e-05	MAP2K2		1662	2.96e-05	PPP2R5D		1659	1.29e-05	NDRG3
1662	3.09e-05	2009-09-01		1663	1.55e-05			1662	2.96e-05	HSPB6		1659	1.29e-05	AGPAT5
1662	3.09e-05	ACOT9		1665	1.54e-05	FUS		1662	2.96e-05	VPS28		1665	1.28e-05	MAPK10;MAPK9;MAPK8
1666	3.08e-05	CIAPIN1		1665	1.54e-05	SMPD3		1666	2.95e-05	SPR		1666	1.27e-05	EDF1
1666	3.08e-05	AP3D1		1667	1.53e-05	HMGCS1		1667	2.94e-05	SYT2		1666	1.27e-05	GSK3A
1668	3.07e-05	ATP6AP2		1667	1.53e-05	FAF2		1668	2.93e-05	MACROD1		1668	1.26e-05	PPT1
1668	3.07e-05	GAA		1667	1.53e-05	HPX		1669	2.92e-05	S100A10		1668	1.26e-05	PRMT1;PRMT8
1670	3.06e-05	ENOPH1		1667	1.53e-05	INPP5A		1669	2.92e-05	TPM3		1668	1.26e-05	DNPH1
1670	3.06e-05	IPO7		1671	1.52e-05	IGLL5;IGLC1		1669	2.92e-05	GAMT		1668	1.26e-05	NAMPT
1672	3.05e-05	ATIC		1671	1.52e-05	GNL1		1672	2.88e-05	CIAPIN1		1668	1.26e-05	SFXN5
1672	3.05e-05	ACAT2		1671	1.52e-05	COMMD3-BMI1;COMMD3		1673	2.87e-05	RHOG		1668	1.26e-05	TTR
1674	3.04e-05	REEP1		1674	1.51e-05	VTN		1674	2.85e-05	HNRNPA0		1674	1.25e-05	SACM1L
1675	3.03e-05	PSMC3		1674	1.51e-05	CORO1B		1675	2.83e-05	TNPO1		1674	1.25e-05	PREP
1675	3.03e-05	SLC2A1		1676	1.5e-05	NRBP1		1676	2.82e-05	POR		1674	1.25e-05	PRODH
1677	3.02e-05	OMG		1676	1.5e-05	COL4A2		1677	2.81e-05	LYPD5		1674	1.25e-05	STAM
1678	3.01e-05	ISCU		1676	1.5e-05	PDK2		1677	2.81e-05	C4B;C4A		1678	1.24e-05	TGM3
1678	3.01e-05	PSMC5		1679	1.49e-05	CEPT1		1677	2.81e-05	CARS		1678	1.24e-05	TMED7;TMED7-TICAM2
1678	3.01e-05	PSMD2		1679	1.49e-05	G6PD		1680	2.8e-05	VPS26A		1678	1.24e-05	AP3B2
1678	3.01e-05	IL18		1681	1.48e-05	RNF170		1680	2.8e-05	ARL3		1678	1.24e-05	CASKIN1
1678	3.01e-05	OPCML		1681	1.48e-05	FSD1		1680	2.8e-05	GNB5		1678	1.24e-05	PRDX4
1678	3.01e-05	ACBD3		1683	1.47e-05	SRPRB		1680	2.8e-05	ATP13A2		1683	1.23e-05	PSME1
1684	3e-05	ATP2C1		1683	1.47e-05	SARS		1684	2.79e-05	TSN		1683	1.23e-05	NDUFS5
1685	2.99e-05	CALU		1683	1.47e-05	RAC3		1685	2.78e-05	LARP4		1685	1.22e-05	ABHD11
1686	2.98e-05	L1CAM		1686	1.46e-05	IPO7		1685	2.78e-05	NANS		1686	1.21e-05	ALYREF
1687	2.97e-05	CLVS2;CLVS1		1686	1.46e-05	HBD		1687	2.77e-05	ANXA4		1686	1.21e-05	TST
1688	2.96e-05	MAT2B		1686	1.46e-05	FES		1687	2.77e-05	CLCN7		1686	1.21e-05	MFF
1689	2.95e-05	PAK1		1689	1.45e-05	ARMC10		1687	2.77e-05	CLVS2;CLVS1		1686	1.21e-05	CARS
1690	2.94e-05	ACHE		1689	1.45e-05	D2HGDH		1687	2.77e-05	AK5		1686	1.21e-05	SLC8A1
1690	2.94e-05	DNAJA3		1691	1.44e-05	SPCS3		1691	2.76e-05	ZC3H15		1686	1.21e-05	ITSN1
1692	2.93e-05	HSPA13		1691	1.44e-05	CTTN		1691	2.76e-05	AP3B2		1692	1.2e-05	PDK2
1692	2.93e-05	LMAN1		1691	1.44e-05	IPO5		1693	2.75e-05	CETN2		1693	1.19e-05	SGSH
1694	2.92e-05	PON2		1691	1.44e-05	C16orf58		1693	2.75e-05	NMT1		1693	1.19e-05	HSD17B8
1694	2.92e-05	HNRNPAB		1691	1.44e-05	OGT		1693	2.75e-05	LMAN1		1693	1.19e-05	ACAA1
1694	2.92e-05	RBM8A		1696	1.43e-05	SLC24A2		1693	2.75e-05	MLYCD		1693	1.19e-05	ABHD16A
1697	2.9e-05	POR		1697	1.42e-05	PKP3		1697	2.74e-05	DPP6		1697	1.18e-05	TOMM22
1697	2.9e-05	IDS		1697	1.42e-05	TRIM3		1697	2.74e-05	PPP1CC		1697	1.18e-05	RNF40
1697	2.9e-05	BCAT1		1697	1.42e-05	ACSL3		1697	2.74e-05	CTSF		1697	1.18e-05	GIT1
1697	2.9e-05	MBLAC2		1697	1.42e-05	DNAJA3		1697	2.74e-05	HEXB		1700	1.17e-05	TSPAN3
1701	2.88e-05	GARS		1701	1.41e-05	S100A11		1701	2.72e-05	ASNS		1700	1.17e-05	HMOX1
1701	2.88e-05	PPIF		1701	1.41e-05	MCCC1		1702	2.7e-05	NUBPL		1700	1.17e-05	ABR
1703	2.87e-05	CYB5R2		1701	1.41e-05	PRMT5		1702	2.7e-05	DDAH2		1700	1.17e-05	PIP5K1C
1704	2.86e-05	GLA		1704	1.4e-05	TBC1D24		1704	2.69e-05	EMD		1704	1.16e-05	TMEM55A
1704	2.86e-05	2004-09-01		1704	1.4e-05	PTPN5		1704	2.69e-05	BRK1		1704	1.16e-05	FARP1
1704	2.86e-05	MYH14		1706	1.39e-05	CTSL		1704	2.69e-05	ADCK3		1706	1.14e-05	KPNA4
1707	2.85e-05	TARS		1706	1.39e-05	CSDE1		1707	2.68e-05	TM7SF2		1707	1.13e-05	IPO5
1707	2.85e-05	HNRNPK		1706	1.39e-05	MRPL4		1707	2.68e-05	ACTR1B		1707	1.13e-05	PEPD
1709	2.84e-05	IQSEC1		1706	1.39e-05	ACAA1		1709	2.67e-05	EMC1		1707	1.13e-05	HNMT
1709	2.84e-05	PTPN11		1706	1.39e-05	BCKDHA		1710	2.66e-05	PUF60		1710	1.12e-05	RGS14
1711	2.83e-05	PPP1CC		1706	1.39e-05	SPG20		1710	2.66e-05	ABCE1		1711	1.1e-05	EPRS
1711	2.83e-05	RHOG		1712	1.38e-05	VTI1B		1710	2.66e-05	SLC6A15		1711	1.1e-05	DDX17
1711	2.83e-05	PTGES2		1712	1.38e-05	ETFDH		1710	2.66e-05	PTGES2		1711	1.1e-05	DNAJA4
1714	2.82e-05	C14orf2;MP68		1714	1.37e-05	PSMD2		1710	2.66e-05	LSS		1714	1.09e-05	FUS
1714	2.82e-05	ZBTB38		1714	1.37e-05	PPM1A		1710	2.66e-05	GOLGA2		1714	1.09e-05	PTBP1
1714	2.82e-05	DNAJB11		1716	1.36e-05	PITPNA		1710	2.66e-05	PDK2		1714	1.09e-05	CLPTM1
1717	2.8e-05	CTSA		1716	1.36e-05	BAG6;BAT3		1717	2.65e-05			1714	1.09e-05	SMPD3
1718	2.79e-05	PTRHD1		1716	1.36e-05	FARP1		1718	2.64e-05	ATP2C1		1714	1.09e-05	GNPDA2
1718	2.79e-05	AK5		1716	1.36e-05	DMXL2		1718	2.64e-05	NAMPT		1714	1.09e-05	LRRC15
1720	2.78e-05	DHRS7B		1716	1.36e-05	SNTA1		1718	2.64e-05	CNN3		1720	1.08e-05	AHNAK
1720	2.78e-05	NAAA		1716	1.36e-05	PRDX4		1721	2.63e-05	DBT		1720	1.08e-05	DBN1
1720	2.78e-05	RTCA		1722	1.35e-05	AIMP1		1722	2.62e-05	SCAMP1		1722	1.07e-05	SCFD1
1720	2.78e-05	SPR		1722	1.35e-05	ARCN1		1723	2.59e-05	LNP		1722	1.07e-05	MAPT
1724	2.77e-05	PSMD1		1722	1.35e-05	CORO1C		1724	2.58e-05			1724	1.06e-05	TMEM43
1724	2.77e-05	NDUFAF7		1722	1.35e-05	IQSEC1		1725	2.57e-05	ASPRV1		1724	1.06e-05	DTNA
1724	2.77e-05	ATAD1		1722	1.35e-05	ACAD9		1726	2.56e-05	G6PC3		1724	1.06e-05	ACSBG1
1724	2.77e-05	PSMD13		1722	1.35e-05	RANGAP1		1726	2.56e-05	COPE		1724	1.06e-05	SLC30A1
1728	2.76e-05	ILVBL		1728	1.34e-05	EIF4H		1728	2.55e-05	FAHD1		1728	1.05e-05	EIF4B
1728	2.76e-05	MRPL1		1728	1.34e-05	STK39		1728	2.55e-05	GAD1		1728	1.05e-05	MATR3
1730	2.75e-05	RPS4Y1		1728	1.34e-05	FMNL2;FMNL3		1728	2.55e-05	RTCA		1728	1.05e-05	SERPINB1
1730	2.75e-05	COTL1		1731	1.33e-05	NFS1		1728	2.55e-05	SLC9A6;SLC9A7		1728	1.05e-05	INPP5A
1732	2.74e-05	BRK1		1731	1.33e-05	UBQLN2		1728	2.55e-05	KIF3A		1728	1.05e-05	MMAB
1732	2.74e-05	NFS1		1731	1.33e-05	FAM134A		1728	2.55e-05	COPS5		1733	1.04e-05	LRRC59
1734	2.73e-05	SORD		1731	1.33e-05	EPS8L1		1734	2.54e-05	NCAM1		1733	1.04e-05	DDB1
1734	2.73e-05	KIF21A		1731	1.33e-05	ITSN1		1734	2.54e-05	MFN2		1733	1.04e-05	CPT1A
1734	2.73e-05	ERGIC1		1731	1.33e-05	NIF3L1		1734	2.54e-05	HGS		1736	1.03e-05	CSDE1
1734	2.73e-05	DIRAS2		1737	1.32e-05	SYT12		1737	2.53e-05	DHX30		1736	1.03e-05	ATP9A
1738	2.71e-05	GET4		1738	1.31e-05	KIF3A		1737	2.53e-05	C16orf58		1736	1.03e-05	NUBPL
1738	2.71e-05	RTTN		1738	1.31e-05	ATAD3A;ATAD3B;ATAD3C		1739	2.51e-05	RAB39A		1736	1.03e-05	CNTN2
1740	2.7e-05	SEC24C		1738	1.31e-05	TYW1B		1739	2.51e-05	CSDE1		1740	1.02e-05	VARS
1741	2.69e-05	KIF1A		1738	1.31e-05	PLIN3		1741	2.5e-05	PITPNB		1740	1.02e-05	MSI2
1741	2.69e-05	SYN3		1738	1.31e-05	TINAGL1		1741	2.5e-05	HMOX1		1740	1.02e-05	GNL1
1743	2.68e-05	STIP1		1738	1.31e-05	HSPB6		1741	2.5e-05	TRA2A		1740	1.02e-05	FSD1L
1743	2.68e-05	GNL1		1744	1.3e-05	XRCC6		1744	2.49e-05	PKP3		1740	1.02e-05	VWA5A
1743	2.68e-05	NTM		1744	1.3e-05	CNPY2		1744	2.49e-05	PRKAR2A		1740	1.02e-05	SLC25A23
1746	2.67e-05	SERPINA12		1744	1.3e-05	TIMM50		1746	2.48e-05	SPATS2L		1746	1.01e-05	PHKA1
1747	2.66e-05	EPHB3		1744	1.3e-05	VPS28		1747	2.47e-05	APRT		1746	1.01e-05	C10orf32-ASMT;C10orf32
1747	2.66e-05	ENPP6		1748	1.29e-05	CRK		1747	2.47e-05	RNASE1		1746	1.01e-05	SNX2
1749	2.65e-05	PSMD10		1748	1.29e-05	DNAJB1		1749	2.44e-05	TSFM		1746	1.01e-05	TRIM23
1750	2.64e-05	RAP2B		1750	1.28e-05	PAM		1749	2.44e-05	VGF		1746	1.01e-05	STMN2
1750	2.64e-05	MYLK		1751	1.27e-05	SFPQ		1749	2.44e-05	EIF3C;EIF3CL		1746	1.01e-05	PRMT5
1752	2.63e-05	HM13		1751	1.27e-05	RAB2B		1749	2.44e-05	ROCK2		1752	1e-05	AHNAK2
1753	2.62e-05	RPS17		1751	1.27e-05	TBCD		1753	2.43e-05	RAB39B		1752	1e-05	TIMM50
1753	2.62e-05	C14orf159		1754	1.26e-05	SERPINE2		1753	2.43e-05	AMPD2		1752	1e-05	FDX1
1755	2.61e-05	GNG2		1754	1.26e-05	HAPLN4		1753	2.43e-05	SLC44A1		1752	1e-05	GFAP
1755	2.61e-05	RGS7		1756	1.25e-05	KTN1		1756	2.42e-05	ARF5		1756	9.9e-06	ATAT1
1757	2.6e-05	MUT		1756	1.25e-05	LRRC59		1757	2.41e-05	TIPRL		1757	9.86e-06	IGHM
1757	2.6e-05	ECM1		1756	1.25e-05	CALU		1757	2.41e-05	NDUFAF4		1758	9.85e-06	LOR
1759	2.59e-05	PDCD10		1756	1.25e-05	FDXR		1759	2.4e-05	EIF3J		1759	9.84e-06	SPG20
1759	2.59e-05	GNPDA1		1760	1.24e-05	ARF5		1759	2.4e-05	ACAA1		1760	9.75e-06	COASY
1761	2.57e-05			1760	1.24e-05	TMEM55A		1759	2.4e-05	GNAI3		1761	9.7e-06	MACROD1
1761	2.57e-05	TROVE2		1760	1.24e-05	RFX1		1759	2.4e-05	POLDIP2		1762	9.67e-06	WASF3
1761	2.57e-05	LSS		1763	1.23e-05	TMED10		1763	2.39e-05	TM9SF4		1763	9.66e-06	ACTR3B
1761	2.57e-05	UBQLN2		1763	1.23e-05	HDLBP		1763	2.39e-05	NAAA		1764	9.64e-06	CRKL
1765	2.56e-05	G3BP1		1763	1.23e-05	PCYOX1L		1765	2.38e-05	PABPC4		1764	9.64e-06	PFDN5
1765	2.56e-05	MVP		1763	1.23e-05	PPP5C		1765	2.38e-05	CORO1C		1766	9.61e-06	SYN3
1767	2.55e-05	PDE2A		1763	1.23e-05	GNPDA2		1767	2.37e-05	HEXA		1767	9.59e-06	HAPLN4
1767	2.55e-05	CAB39		1768	1.22e-05	PSMD1		1768	2.36e-05	NFASC		1768	9.55e-06	SPCS2
1767	2.55e-05	COPG1		1768	1.22e-05	DNAJA2		1768	2.36e-05	DDRGK1		1768	9.55e-06	CPT2
1770	2.54e-05	MTAP		1768	1.22e-05	ABR		1770	2.35e-05	UBQLN2		1770	9.49e-06	STK39
1770	2.54e-05	PREPL		1768	1.22e-05	CNTN2		1771	2.34e-05	HYOU1		1771	9.42e-06	VTN
1770	2.54e-05	MAP6D1		1772	1.21e-05	COPA		1771	2.34e-05	MVP		1771	9.42e-06	RPS17
1773	2.53e-05	DHRS1		1772	1.21e-05	BAIAP2		1771	2.34e-05	FAM134A		1773	9.36e-06	RAB39A
1774	2.52e-05	PFKL		1772	1.21e-05	CASKIN1		1771	2.34e-05	GPS1		1774	9.3e-06	NFS1
1774	2.52e-05	FLNA		1772	1.21e-05	GFAP		1771	2.34e-05	CMTM5		1775	9.29e-06	MFF
1774	2.52e-05	HIBADH		1776	1.2e-05	TMED7;TMED7-TICAM2		1776	2.33e-05	ARMC10		1776	9.24e-06	PTPN5
1774	2.52e-05	HPCAL4		1776	1.2e-05	DDX17		1776	2.33e-05	NECAP1		1777	9.23e-06	ESYT1
1778	2.51e-05	ERO1L		1776	1.2e-05	RTCA		1776	2.33e-05	SYT7		1777	9.23e-06	NIF3L1
1778	2.51e-05	SERPINB2;SERPINB10		1779	1.19e-05	INPP4A		1776	2.33e-05	DSG4		1779	9.21e-06	LAMC1
1778	2.51e-05	ITFG1		1780	1.18e-05	PDCD10		1780	2.32e-05	FAF2		1780	9.2e-06	SNRPN;SNRPB
1778	2.51e-05	PGM2		1780	1.18e-05	PREPL		1780	2.32e-05	STIP1		1781	9.17e-06	SRP14
1778	2.51e-05	SERINC1		1780	1.18e-05	CLTCL1		1780	2.32e-05	RPS10;RPS10-NUDT3		1782	9.13e-06	CDC42BPG
1783	2.5e-05	NAMPT		1780	1.18e-05	NDRG3		1783	2.31e-05	PSMD13		1783	9.12e-06	CSTA
1783	2.5e-05	ISOC2		1780	1.18e-05	AGFG1		1783	2.31e-05	RAB6C		1784	9.11e-06	STK32C
1785	2.49e-05	NCAM1		1785	1.17e-05	CORO2A		1783	2.31e-05	RUVBL2		1785	9.07e-06	FSD1
1785	2.49e-05	CTSF		1785	1.17e-05	FXR2		1783	2.31e-05	SHMT2		1786	8.99e-06	NUDT16
1785	2.49e-05	PRKAR2A		1785	1.17e-05	GOLGA2		1783	2.31e-05	C11orf54		1787	8.94e-06	PAK2
1788	2.48e-05	GSTT1		1785	1.17e-05	SCP2		1783	2.31e-05	C1orf123		1788	8.93e-06	DCLK2
1788	2.48e-05	EIF3D		1785	1.17e-05	ECI2		1783	2.31e-05	FBLL1;FBL		1789	8.89e-06	TRIM3
1790	2.47e-05	RAB35		1785	1.17e-05	RMDN3		1790	2.29e-05	LTA4H		1789	8.89e-06	CLTCL1
1790	2.47e-05	SRM		1785	1.17e-05	PPM1E		1790	2.29e-05	PSMD2		1791	8.87e-06	ATG4B
1790	2.47e-05	STX1A		1792	1.16e-05	CASP14		1790	2.29e-05	KIF21A		1792	8.78e-06	PSMD2
1793	2.46e-05	HEXB		1792	1.16e-05	SERPINB1		1790	2.29e-05	NOP58		1793	8.77e-06	KHDRBS1
1793	2.46e-05	PRPF19		1792	1.16e-05	WFS1		1790	2.29e-05	HSP90AB4P		1794	8.76e-06	RAB3B
1795	2.45e-05	SUGT1		1795	1.15e-05	COPB2		1795	2.28e-05	SLC18A2		1795	8.69e-06	ROGDI
1796	2.44e-05	NFASC		1795	1.15e-05	CIAPIN1		1795	2.28e-05	CSNK1A1		1796	8.68e-06	RPL36A;RPL36AL;RPL36A-HNRNPH2
1796	2.44e-05	CPNE3		1795	1.15e-05	SEC11L3;SEC11C		1795	2.28e-05	PTCD3		1797	8.63e-06	SERPINB13
1798	2.43e-05	GNB5		1795	1.15e-05	GMPPB		1795	2.28e-05	RCN1		1798	8.61e-06	TARDBP;TDP43
1799	2.42e-05	SEC11L3;SEC11C		1795	1.15e-05	LLGL1		1799	2.26e-05	NEMF		1799	8.6e-06	C16orf58
1800	2.41e-05	MYADM		1795	1.15e-05	MCU		1799	2.26e-05	GLA		1800	8.59e-06	SNX5
1800	2.41e-05	YOD1		1795	1.15e-05	STK32C		1799	2.26e-05	SCFD1		1801	8.58e-06	BAG6;BAT3
1802	2.4e-05	ACTR1B		1802	1.14e-05	PYGM		1802	2.25e-05	GUK1		1802	8.54e-06	FLNB
1803	2.39e-05	SNX10		1802	1.14e-05	PREP		1802	2.25e-05	MAPK10;MAPK9;MAPK8		1803	8.52e-06	TMEM163
1803	2.39e-05	TIPRL		1804	1.13e-05	DSC1		1802	2.25e-05	VTA1		1804	8.45e-06	BCKDHA
1803	2.39e-05	DYNC1LI1		1804	1.13e-05	EML2		1805	2.24e-05	PCBP3		1805	8.42e-06	CIAPIN1
1806	2.38e-05	PYGM		1804	1.13e-05	COL4A1;COL4A5		1805	2.24e-05	PEF1		1806	8.41e-06	NCAN
1806	2.38e-05	SH3BGRL2		1804	1.13e-05	CAPN6		1805	2.24e-05	MBLAC2		1807	8.39e-06	MCU
1808	2.37e-05	COASY		1808	1.12e-05	ABHD16A		1805	2.24e-05	DLG2		1808	8.33e-06	KTN1
1808	2.37e-05	TLDC1		1808	1.12e-05	VWA5A		1809	2.23e-05	TPM4		1808	8.33e-06	LNP
1810	2.36e-05	STAU1		1810	1.11e-05	ATG4B		1809	2.23e-05	PSMD12		1810	8.32e-06	PRPSAP2
1811	2.35e-05	SULT4A1		1810	1.11e-05	SUCLG2		1809	2.23e-05	CASK		1811	8.31e-06	KIAA1598
1812	2.34e-05	SPRR2A		1812	1.1e-05	SERPINB12		1812	2.22e-05	PYGM		1812	8.3e-06	LMAN2
1813	2.33e-05	KLC1		1812	1.1e-05	DDX6		1813	2.21e-05	PLCB1		1812	8.3e-06	WFS1
1813	2.33e-05	ADCK3		1812	1.1e-05	EIF3E		1813	2.21e-05	ACSM2B;NPIPB4;NPIPB5;ACSM2A;NPIPA3;NPIPA2;NPIPA5;ACSM1;NPIPB3;NPIPB8;NPIPB6;NPIPB11		1814	8.29e-06	DNAH1
1815	2.32e-05	HSD17B8		1815	1.09e-05	STOML2		1813	2.21e-05	ACADSB		1814	8.29e-06	MAP4
1816	2.3e-05			1815	1.09e-05	MFN2		1816	2.2e-05	MRPL28		1816	8.28e-06	FECH
1817	2.29e-05	SERPINA3		1815	1.09e-05	LSM2		1817	2.19e-05	LPCAT4		1817	8.24e-06	NRXN3
1817	2.29e-05	IGBP1		1815	1.09e-05	TRIM23		1817	2.19e-05	STK39		1818	8.23e-06	ABHD14B
1817	2.29e-05	PRPSAP1		1815	1.09e-05	GPC1		1817	2.19e-05	NCS1		1818	8.23e-06	MAP2K4
1817	2.29e-05	LARP1		1815	1.09e-05	PRPSAP2		1820	2.18e-05	MRPL1		1820	8.21e-06	ACSF3
1821	2.28e-05	ACAA1		1815	1.09e-05	PLCD3		1820	2.18e-05	MTAP		1821	8.2e-06	RANGAP1
1822	2.27e-05	PLA2G4B		1822	1.08e-05	SRSF1		1822	2.17e-05	BLMH		1822	8.17e-06	CARNS1
1822	2.27e-05	PIGS		1822	1.08e-05	ILF3		1822	2.17e-05	KHSRP		1823	8.13e-06	WDR13
1824	2.26e-05	RAB6C		1822	1.08e-05	EIF3M		1822	2.17e-05	SLC27A4		1824	8.09e-06	EPS15L1
1825	2.25e-05	SLC9A6;SLC9A7		1822	1.08e-05	AHNAK2		1822	2.17e-05	OCIAD2		1825	8.07e-06	RAF1;BRAF;ARAF
1825	2.25e-05	PPTC7		1822	1.08e-05	DPP3		1822	2.17e-05	KIF2A		1826	8e-06	SRP9;DKFZp564M2223
1827	2.24e-05	NADK2		1827	1.07e-05	SRP14		1827	2.16e-05	HTRA2;HTRA3		1827	7.99e-06	OGT
1827	2.24e-05	DPM1		1827	1.07e-05	LMBRD1		1828	2.15e-05	FAM98A		1828	7.98e-06	DNAJA3
1829	2.23e-05	NOP56		1827	1.07e-05	ETHE1		1828	2.15e-05	SLC4A4		1829	7.97e-06	SSR1
1829	2.23e-05	MLYCD		1827	1.07e-05	XPNPEP1		1828	2.15e-05	FASN		1830	7.95e-06	XPNPEP1
1829	2.23e-05	TPM4		1827	1.07e-05	MCAM		1828	2.15e-05	CTNNA2		1831	7.94e-06	REEP2
1832	2.21e-05	GLB1		1832	1.06e-05	IARS		1828	2.15e-05	ECHDC1		1832	7.92e-06	EIF3F
1832	2.21e-05	ALOXE3		1832	1.06e-05	RBMX;RBMXL1		1828	2.15e-05	IPO5		1833	7.89e-06	ACAD9
1832	2.21e-05	HP		1832	1.06e-05	CBX1;CBX3		1834	2.14e-05	MYEF2		1833	7.89e-06	MCCC1
1835	2.2e-05	CTNNA1		1832	1.06e-05	ROCK2		1834	2.14e-05	OPCML		1835	7.84e-06	TTN
1836	2.19e-05	CTNNB1		1832	1.06e-05	SLC25A23		1836	2.13e-05	NUDT5		1836	7.83e-06	XRCC5
1836	2.19e-05	CBX1;CBX3		1837	1.05e-05	WASF3		1836	2.13e-05	SRP68		1836	7.83e-06	SLC25A46
1836	2.19e-05	TIAL1;TIA1		1838	1.04e-05	PLBD2		1836	2.13e-05	PRDX4		1838	7.81e-06	PKP1
1836	2.19e-05	RUVBL2		1838	1.04e-05	NDUFAF7		1839	2.12e-05	ROGDI		1839	7.8e-06	LAMB2
1840	2.18e-05	HNRNPF		1838	1.04e-05	FLNA		1839	2.12e-05	COL18A1		1840	7.75e-06	CBLN1
1841	2.17e-05	PPP2R5B		1838	1.04e-05	IGBP1		1841	2.11e-05	PSMD1		1841	7.74e-06	ZBTB38
1841	2.17e-05	ENDOD1		1838	1.04e-05	CLPTM1		1841	2.11e-05	PGM2L1		1842	7.72e-06	SSB
1843	2.16e-05	FUBP1		1838	1.04e-05	HAGH		1841	2.11e-05	HPCAL1		1842	7.72e-06	KIF3A
1844	2.15e-05	BCL2L13		1838	1.04e-05	SLC25A46		1841	2.11e-05	ARR3		1844	7.71e-06	MYO1D
1845	2.13e-05	ME3		1845	1.03e-05	MRPL13		1841	2.11e-05	AGFG1		1845	7.66e-06	PLBD2
1845	2.13e-05	ATP13A2		1845	1.03e-05	KHSRP		1841	2.11e-05	GMPR		1846	7.65e-06	SERPINE2
1847	2.12e-05	LPCAT4		1847	1.02e-05	SPTBN2		1847	2.1e-05	GLB1		1847	7.62e-06	MRPL22
1848	2.1e-05	SRSF2;SRSF8		1847	1.02e-05	CHMP5		1847	2.1e-05	KCNAB2		1848	7.54e-06	MYLK
1848	2.1e-05	DNAJA2		1847	1.02e-05	HNMT		1849	2.09e-05	DNAJA2		1849	7.53e-06	EMC7
1848	2.1e-05	GALNT2		1850	1.01e-05	ATAD1		1849	2.09e-05	PPP5C		1849	7.53e-06	DDX6
1851	2.09e-05	SEC13		1850	1.01e-05	PEPD		1851	2.08e-05	RAI14		1851	7.52e-06	SYNGR2
1851	2.09e-05	SCEL		1852	1e-05	NUDT16		1851	2.08e-05	MRPS27		1852	7.51e-06	IGBP1
1851	2.09e-05	ARL2;ARL2-SNX15		1853	9.94e-06	EVPL		1851	2.08e-05	B4GAT1		1853	7.48e-06	CASK
1851	2.09e-05	SLC4A4		1854	9.89e-06	HNRNPL		1851	2.08e-05	STAM		1854	7.47e-06	GABRA1
1855	2.08e-05	FAM179B		1855	9.88e-06	VMA21		1855	2.07e-05	KIAA1279;KIF1BP		1855	7.46e-06	AGFG1
1855	2.08e-05	A2M		1856	9.83e-06	MRPL21		1855	2.07e-05	SAA1;SAA2;SAA2-SAA4		1856	7.43e-06	LARS
1857	2.06e-05	CLDN11		1857	9.81e-06	SNX27		1857	2.05e-05	ITFG1		1857	7.42e-06	FERMT2
1857	2.06e-05	SRPR		1858	9.76e-06	APOL2		1858	2.03e-05	RTTN		1858	7.4e-06	DHX9
1859	2.05e-05	ACOT1;ACOT2		1859	9.75e-06	PRKCD		1858	2.03e-05	PPP2R5B		1858	7.4e-06	IQSEC1
1859	2.05e-05	EIF4A3		1859	9.75e-06	CUL3		1858	2.03e-05	SRPR		1860	7.39e-06	PICALM
1859	2.05e-05	NIPSNAP3B		1861	9.74e-06	AHCYL2		1861	2.02e-05	SERPINB12		1861	7.38e-06	VTI1B
1862	2.04e-05	ERLEC1		1861	9.74e-06	TNC		1861	2.02e-05	CTSA		1862	7.35e-06	SERPINB3
1863	2.02e-05	BPNT1		1863	9.71e-06	DNAH1		1861	2.02e-05	ARFGEF3		1863	7.33e-06	GAA
1863	2.02e-05	PICALM		1864	9.69e-06	ALYREF		1861	2.02e-05	BCKDHB		1864	7.32e-06	TK2
1863	2.02e-05	NEU2		1865	9.67e-06	PIR		1865	2.01e-05	GDPD1		1864	7.32e-06	PPM1E
1866	2.01e-05	FASN		1865	9.67e-06	ORM1;ORM2		1865	2.01e-05	TPBG		1866	7.29e-06	PRKCD
1866	2.01e-05	ERMP1		1867	9.64e-06	EMC2		1865	2.01e-05	CAMK1		1866	7.29e-06	BCKDHB
1866	2.01e-05	NIT2		1868	9.63e-06	PACS1		1865	2.01e-05	ATXN2		1868	7.23e-06	CST6
1869	1.99e-05	GCLC		1869	9.62e-06	TMED2		1869	2e-05	RAB11FIP5		1869	7.22e-06	C6orf203
1869	1.99e-05	RAB25		1870	9.55e-06	WDR47		1870	1.98e-05	CREBRF		1869	7.22e-06	ANKRD63
1871	1.97e-05	RPS10;RPS10-NUDT3		1871	9.54e-06	DHX9		1870	1.98e-05	KPNA4		1871	7.19e-06	FXR2
1872	1.96e-05	KIF3A		1871	9.54e-06	ACSF3		1872	1.97e-05	FAM3C		1872	7.18e-06	CDC37
1872	1.96e-05	EML2		1873	9.53e-06	LGALS3		1872	1.97e-05	DKK3		1872	7.18e-06	SNRPA
1874	1.95e-05	TIMM50		1873	9.53e-06	ADSS		1874	1.96e-05	ACOT1;ACOT2		1872	7.18e-06	CAB39L
1874	1.95e-05	ATAD3A;ATAD3B;ATAD3C		1875	9.5e-06	CASK		1874	1.96e-05	NIT2		1875	7.17e-06	BAIAP2
1876	1.94e-05	SCFD1		1875	9.5e-06	BAG3		1874	1.96e-05	SCP2		1876	7.12e-06	AP1M1
1877	1.93e-05	MRPL21		1877	9.46e-06	PTBP2		1874	1.96e-05	COA6		1876	7.12e-06	SEPTIN15
1877	1.93e-05	EMC1		1878	9.45e-06	C6orf203		1878	1.95e-05	RCAN2		1876	7.12e-06	AK2
1877	1.93e-05	CCT6B		1878	9.45e-06	RUNDC3A		1878	1.95e-05	CELF6;CELF5		1879	7.1e-06	NEBL
1877	1.93e-05	RAB3C		1880	9.43e-06	CMC1		1878	1.95e-05	TACO1		1880	7.08e-06	APOL2
1881	1.92e-05	PRKCA		1880	9.43e-06	GSN		1878	1.95e-05	OXR1		1881	7.07e-06	HAGH
1882	1.91e-05	HP1BP3		1882	9.41e-06	HLA-A		1878	1.95e-05	FAM49A		1882	7.04e-06	TMEM35
1882	1.91e-05	MOAP1		1883	9.39e-06	NEMF		1878	1.95e-05	SEC14L2		1882	7.04e-06	HNRNPL
1884	1.9e-05	LYNX1		1884	9.35e-06	LPCAT4		1884	1.94e-05	ETF1		1882	7.04e-06	HNRNPH1
1884	1.9e-05	UPF1		1885	9.29e-06	ACADSB		1884	1.94e-05	PTBP1		1885	7.01e-06	EPB41L3
1884	1.9e-05	CORO1B		1886	9.26e-06	UBA5		1884	1.94e-05	ITGB1		1886	6.94e-06	EIF3K
1887	1.89e-05	GFER		1887	9.24e-06	SLC30A1		1884	1.94e-05	BCS1L		1886	6.94e-06	CBX1;CBX3
1887	1.89e-05	KIAA1045		1888	9.23e-06	EWSR1		1888	1.93e-05	TPM1		1888	6.92e-06	FBXL16
1889	1.88e-05	FECH		1888	9.23e-06	PAK2		1888	1.93e-05	IPO7		1889	6.87e-06	RAB12
1889	1.88e-05	NME1		1890	9.22e-06	TRIM29		1888	1.93e-05	WASF2		1890	6.85e-06	DNAJB11
1891	1.87e-05	UBXN6		1891	9.21e-06	KIAA1279;KIF1BP		1888	1.93e-05	SCN4B		1891	6.84e-06	PSMC2
1891	1.87e-05	MGST1		1892	9.15e-06	ERC2;ERC1		1892	1.92e-05	MYH9		1891	6.84e-06	PTPRN
1893	1.86e-05	ATP2B1		1893	9.08e-06	EIF3B		1892	1.92e-05	MYLK		1893	6.83e-06	WDR47
1894	1.85e-05	TARSL2		1894	9.04e-06	EIF2AK2		1894	1.91e-05	EIF3D		1893	6.83e-06	TMEM9
1894	1.85e-05	DKK3		1894	9.04e-06	SCFD1		1894	1.91e-05	DNM1		1895	6.79e-06	PDZD11
1896	1.84e-05	SPTBN2		1896	9e-06	STUB1		1894	1.91e-05	SEPTIN15		1896	6.78e-06	SNX27
1896	1.84e-05	ADAR		1897	8.95e-06	SORT1		1894	1.91e-05	PPM1E		1897	6.77e-06	CPQ
1898	1.83e-05	SPATS2L		1898	8.93e-06	AQP1		1894	1.91e-05	CPNE6		1898	6.74e-06	SIAE
1898	1.83e-05	ANXA3		1899	8.9e-06	CRKL		1899	1.9e-05	AKAP12		1899	6.72e-06	G3BP2
1898	1.83e-05	FDPS		1900	8.88e-06	NUCB1		1900	1.89e-05	SRPK2		1900	6.68e-06	EIF2S3;EIF2S3L
1901	1.82e-05	PSMD12		1900	8.88e-06	CIRBP		1900	1.89e-05	SYN3		1901	6.67e-06	DMXL2
1901	1.82e-05	NQO2		1902	8.78e-06	TOM1		1900	1.89e-05	FLOT2		1902	6.66e-06	ATAD1
1903	1.81e-05	PSME3		1902	8.78e-06	GUCY1B3		1900	1.89e-05	RAP1GAP		1903	6.63e-06	SRSF2;SRSF8
1904	1.8e-05	PLG		1904	8.74e-06	KIAA1598		1904	1.88e-05	PROSC		1904	6.61e-06	PSMD1
1904	1.8e-05	DYNC1I2		1904	8.74e-06	CNTNAP2		1905	1.87e-05	PEG10		1905	6.6e-06	SGIP1
1906	1.79e-05	NUBPL		1906	8.68e-06	GBA		1905	1.87e-05	CCDC124		1906	6.56e-06	SCP2
1906	1.79e-05	MRPS23		1906	8.68e-06	DDB1		1907	1.86e-05	SRM		1907	6.5e-06	D2HGDH
1908	1.78e-05	PTPRN		1908	8.66e-06	CTSZ		1908	1.85e-05	MRPS9		1908	6.49e-06	CAPRIN1
1908	1.78e-05	ACAD9		1909	8.62e-06	NAE1		1909	1.84e-05	CPE		1909	6.48e-06	EWSR1
1910	1.77e-05	MAPK10;MAPK9;MAPK8		1910	8.59e-06	RAF1;BRAF;ARAF		1909	1.84e-05	AGK		1909	6.48e-06	WASF2
1910	1.77e-05	GOLGA2		1911	8.55e-06	DNAJB11		1909	1.84e-05	STAU1		1911	6.47e-06	SYT12
1910	1.77e-05	ROMO1		1912	8.54e-06	RPL36A;RPL36AL;RPL36A-HNRNPH2		1909	1.84e-05	ERMP1		1912	6.46e-06	ILF3
1910	1.77e-05	MRPS26		1912	8.54e-06	WDR13		1913	1.83e-05	PICALM		1913	6.45e-06	MINK1;TNIK;MAP4K4
1914	1.76e-05	SHMT2		1912	8.54e-06	COCH		1913	1.83e-05	TMEM43		1914	6.42e-06	EXOG
1914	1.76e-05	ATP6V0D2		1915	8.52e-06	TLN1		1913	1.83e-05	SLC9A1		1915	6.38e-06	PDCD10
1914	1.76e-05	ATXN2L		1916	8.48e-06	CLVS2;CLVS1		1916	1.82e-05	HMGCS1		1916	6.35e-06	ATXN10
1917	1.75e-05	KIAA1279;KIF1BP		1916	8.48e-06	MYLK		1916	1.82e-05	MAP2K2		1917	6.34e-06	SPRR2E;SPRR2F
1917	1.75e-05	DDX5		1918	8.44e-06	ACTN2		1916	1.82e-05	DPM1		1917	6.34e-06	TBCD
1917	1.75e-05	ADH5		1919	8.37e-06	CSNK1A1		1919	1.81e-05	ADSS		1919	6.32e-06	PMVK
1917	1.75e-05	CTNNA2		1920	8.36e-06	PSME1		1920	1.8e-05	SEC24C		1920	6.3e-06	MYRIP
1917	1.75e-05	FAM134A		1921	8.35e-06	SNX5		1920	1.8e-05	STX1A		1921	6.25e-06	CUL3
1922	1.74e-05	GDPD3		1922	8.31e-06	C4B;C4A		1922	1.79e-05	DYNC1LI1		1922	6.22e-06	CTNND2
1923	1.73e-05	GDPD1		1923	8.27e-06	STMN2		1922	1.79e-05	MCU		1923	6.2e-06	TSFM
1924	1.72e-05	RBFOX1;RBFOX2		1924	8.26e-06	DNAJB6;DNAJB8		1924	1.78e-05	PCYT2		1924	6.18e-06	AGAP3
1925	1.71e-05	ADK		1925	8.24e-06	PSMD12		1924	1.78e-05	NRCAM		1924	6.18e-06	ESYT2
1925	1.71e-05	FUT9		1926	8.2e-06	ECHDC1		1924	1.78e-05	PIR		1926	6.17e-06	NUCB1
1927	1.68e-05	IGFBP5		1927	8.17e-06	MATR3		1927	1.77e-05	CPNE3		1927	6.13e-06	ANXA3
1927	1.68e-05	PPP3CB		1928	8.14e-06	SEC31A		1927	1.77e-05	DNAJA4		1928	6.09e-06	INPP4A
1929	1.67e-05	PDLIM2		1929	8.11e-06	EIF3C;EIF3CL		1927	1.77e-05	SLC12A5		1929	6.06e-06	MECP2
1929	1.67e-05	MYOF		1930	8.09e-06	DNAJC7		1930	1.76e-05	DNAJB6;DNAJB8		1929	6.06e-06	INF2
1931	1.66e-05	EPS15L1		1931	8.07e-06	EIF2S3;EIF2S3L		1930	1.76e-05	PLIN3		1929	6.06e-06	CAPN2
1931	1.66e-05	SLC27A4		1932	8.04e-06	TAC3		1930	1.76e-05	SUCLG2		1932	6.02e-06	TROVE2
1933	1.65e-05	SNX6		1933	8.02e-06	VAMP7		1933	1.75e-05	ATP6AP2		1933	5.97e-06	MFN2
1933	1.65e-05	CASC4		1933	8.02e-06	ACAD8		1933	1.75e-05	HPCAL4		1934	5.9e-06	CNTNAP2
1933	1.65e-05	SYT7		1935	7.94e-06	TMEM9		1933	1.75e-05	KLC1		1935	5.83e-06	CTSA
1933	1.65e-05	UBXN4		1936	7.89e-06	CUL2		1936	1.74e-05	KLK5		1936	5.8e-06	HSP90AB4P
1937	1.63e-05	MRPS27		1937	7.87e-06	SERPINB13		1936	1.74e-05	AP1M1		1937	5.79e-06	CBR4
1937	1.63e-05	CAPRIN2		1938	7.85e-06	XPO1		1936	1.74e-05	MAP4		1938	5.76e-06	PCYOX1L
1939	1.62e-05	WDR37		1939	7.83e-06	SNX2		1939	1.73e-05	CLPTM1		1938	5.76e-06	ERMP1
1939	1.62e-05	MFN2		1940	7.82e-06	MYO1D		1939	1.73e-05	SLC6A1		1940	5.72e-06	EVPL
1941	1.61e-05	VPS45		1941	7.81e-06	APLP1		1939	1.73e-05	MMAB		1941	5.71e-06	ETF1
1941	1.61e-05	ROCK2		1942	7.8e-06	HYOU1		1942	1.72e-05	DSC3		1942	5.7e-06	CHMP5
1943	1.6e-05	FERMT3		1943	7.76e-06	GRM3		1942	1.72e-05	TXNRD1		1943	5.69e-06	GM2A
1943	1.6e-05	ACTN4		1944	7.71e-06	ATXN10		1942	1.72e-05	GSPT2;GSPT1		1944	5.68e-06	SEC31A
1943	1.6e-05	ADSS		1945	7.69e-06	ANKRD63		1942	1.72e-05			1945	5.61e-06	M6PR
1946	1.59e-05	DNM1		1946	7.66e-06	ANXA1		1942	1.72e-05	KIF13B		1945	5.61e-06	SLC41A3;SLC41A1;SLC41A2
1946	1.59e-05	A2ML1		1946	7.66e-06	HNRNPH1		1947	1.71e-05	CBX1;CBX3		1947	5.6e-06	ACO1
1946	1.59e-05	BCKDHA		1946	7.66e-06	SNX6		1947	1.71e-05	PSMD6		1948	5.59e-06	KHSRP
1946	1.59e-05	B4GAT1		1949	7.64e-06	IQGAP1		1947	1.71e-05	CPT2		1949	5.57e-06	COPB2
1950	1.58e-05	DLG2		1950	7.59e-06	NDUFAF4		1950	1.7e-05	RTN3		1950	5.56e-06	HDLBP
1950	1.58e-05	CUX2		1951	7.58e-06	ASMTL		1950	1.7e-05			1951	5.54e-06	HLA-B
1950	1.58e-05	CAMK4		1952	7.57e-06	ARSA		1950	1.7e-05	ADAR		1952	5.51e-06	NDUFAF7
1950	1.58e-05	PPIL1		1953	7.54e-06	SSB		1950	1.7e-05	NRBP1		1953	5.5e-06	SPTBN2
1954	1.57e-05	FDXR		1954	7.53e-06	CCBL2		1950	1.7e-05	MCCC2		1954	5.49e-06	BAX
1954	1.57e-05	ECHDC1		1954	7.53e-06	CACNA2D2		1955	1.69e-05	STX8		1955	5.46e-06	SNX6
1956	1.54e-05	CYP2S1		1956	7.49e-06	TBC1D10B		1955	1.69e-05	SBDS		1956	5.38e-06	C8orf82
1956	1.54e-05	IMPA2		1957	7.48e-06	ELAVL1		1957	1.68e-05	AP3S1		1957	5.37e-06	EIF3C;EIF3CL
1956	1.54e-05	PAPL		1958	7.46e-06	EIF3G		1957	1.68e-05	MGP		1958	5.36e-06	ARR3
1956	1.54e-05	STK39		1959	7.44e-06	FDX1		1959	1.67e-05	SEC23A		1958	5.36e-06	GUCY1B3
1956	1.54e-05	LSM2		1960	7.42e-06	SBSN		1959	1.67e-05	RUNDC3A		1960	5.33e-06	CSNK1A1
1961	1.53e-05	EIF3H		1960	7.42e-06	SGIP1		1959	1.67e-05	ATXN10		1961	5.32e-06	CORO7-PAM16;PAM16;CORO7
1961	1.53e-05	EIF2A		1962	7.41e-06	ERMP1		1962	1.66e-05	PSME1		1962	5.31e-06	AGAP1;AGAP3
1961	1.53e-05	STUB1		1963	7.4e-06	RAB12		1962	1.66e-05	ARFGAP2		1963	5.3e-06	SERPINB5
1964	1.52e-05	APOOL		1963	7.4e-06	CARNS1		1962	1.66e-05	ALKBH7		1963	5.3e-06	CCT6B
1964	1.52e-05	TGOLN2		1965	7.38e-06	MLLT11		1962	1.66e-05	U2AF2		1965	5.29e-06	MYH14
1964	1.52e-05	GNAI3		1966	7.32e-06	PTBP1		1962	1.66e-05	UBA5		1966	5.27e-06	FAM49A
1967	1.51e-05	AKAP2		1967	7.31e-06	FAM98A		1967	1.65e-05	PDCD10		1967	5.22e-06	MMGT1
1967	1.51e-05	ARFGEF3		1968	7.24e-06	PCSK2		1968	1.63e-05	HLA-A		1967	5.22e-06	PSMD12
1969	1.5e-05	PRKCD		1969	7.23e-06	PSMC5		1968	1.63e-05	KCNA2		1967	5.22e-06	XPO1
1969	1.5e-05	STAT1		1970	7.16e-06	MRPL22		1968	1.63e-05	HPX		1970	5.2e-06	NRBP1
1969	1.5e-05	SAFB;SAFB2		1971	7.13e-06	ERO1L		1971	1.62e-05	ERO1L		1971	5.18e-06	AHCYL2
1972	1.49e-05	TYW1B		1971	7.13e-06	GFER		1971	1.62e-05	CADPS		1972	5.17e-06	CHL1
1972	1.49e-05	MRPL28		1973	7.11e-06	XP32		1973	1.61e-05	RANGAP1		1973	5.16e-06	PPP1R13L
1972	1.49e-05	IPO5		1974	7.09e-06	MAP4		1973	1.61e-05	ACSBG1		1974	5.14e-06	RPS6KA2
1972	1.49e-05	SGTA		1975	7.07e-06	ITGB1		1975	1.6e-05	AK2		1975	5.13e-06	PUF60
1972	1.49e-05	SCP2		1976	7.06e-06	PHKA1		1976	1.59e-05	IDH1		1975	5.13e-06	CDC42EP4
1972	1.49e-05	PSMD6		1977	7.05e-06	C9orf64		1976	1.59e-05	RGS7		1977	5.09e-06	SYT5
1972	1.49e-05	GMPPB		1978	7.04e-06	TTN		1976	1.59e-05	APP		1978	5.06e-06	CACNA2D2
1979	1.47e-05	SEPTIN15		1979	7.03e-06	LPGAT1		1976	1.59e-05	FDX1		1979	5.04e-06	ECI2
1979	1.47e-05	CSNK2A1;CSNK2A3		1980	6.98e-06	MRPS25		1980	1.58e-05	EIF4A3		1980	5.03e-06	PAM
1979	1.47e-05	CPM		1981	6.96e-06	CORO7-PAM16;PAM16;CORO7		1980	1.58e-05	FSD1L		1981	4.97e-06	TWF1
1979	1.47e-05	ADIRF		1982	6.95e-06	VPS51		1980	1.58e-05	COQ7		1982	4.94e-06	WASF1
1979	1.47e-05	CCDC181		1983	6.94e-06	UQCC1		1983	1.57e-05	KLK7		1982	4.94e-06	SARS2
1984	1.46e-05	ALDH1L1		1984	6.93e-06	IMMT		1983	1.57e-05	ATP6V0D2		1984	4.92e-06	PACS1
1984	1.46e-05	RANGAP1		1985	6.92e-06	FAM136A		1983	1.57e-05	ECSIT		1985	4.89e-06	GRM3
1986	1.45e-05	KPNA4		1986	6.88e-06	PSMD6		1983	1.57e-05	DCTN4		1986	4.88e-06	KARS
1987	1.44e-05	PREP		1987	6.84e-06	PCBP3		1987	1.56e-05	MECP2		1986	4.88e-06	C1QC
1987	1.44e-05	PHKA1		1988	6.82e-06	AGAP1;AGAP3		1987	1.56e-05	KDELR1		1988	4.86e-06	COPA
1987	1.44e-05	INPP4A		1989	6.75e-06	ASNS		1987	1.56e-05	RMDN1		1989	4.85e-06	UFD1L
1987	1.44e-05	MAPT		1990	6.74e-06	INF2		1990	1.55e-05	UBXN6		1990	4.78e-06	EIF3B
1987	1.44e-05	TIMM44		1991	6.73e-06	ATP2B2		1990	1.55e-05	TLN2		1991	4.77e-06	CKAP5
1987	1.44e-05	PLIN3		1992	6.71e-06	MRPL23		1992	1.54e-05	SEC13		1992	4.76e-06	SEC11L3;SEC11C
1987	1.44e-05	IGHM		1993	6.69e-06	ANXA3		1992	1.54e-05	GNA13		1993	4.75e-06	FAF2
1987	1.44e-05	NOVA1		1994	6.68e-06	SEPTIN15		1992	1.54e-05	GPRC5B		1994	4.74e-06	ATL3
1987	1.44e-05	RSU1		1995	6.63e-06	SNRPD2		1995	1.52e-05	ZFPL1		1995	4.72e-06	SEC61B
1996	1.43e-05	GPS1		1996	6.59e-06	SOGA3		1995	1.52e-05	SARS2		1995	4.72e-06	STAU2
1996	1.43e-05	SQRDL		1997	6.53e-06	EIF3D		1997	1.51e-05	BET1		1997	4.64e-06	AGL
1996	1.43e-05	ANXA11		1998	6.51e-06	EIF3K		1997	1.51e-05	GNL1		1998	4.63e-06	TIMP3
[truncated: 738 more rows]

## Sheet: Data processing approach
Data processing strategy for iBAQ analysis
# of protein groups after filtering for contaminations etc.	2888
# of protein groups after filtering >0 values >0 in at least one group	2736
