# Supplementary material for: A Spatially Resolved View on the Aging Substantia nigra: An Exploratory Proteomic Study
Source: Adv Biol (Weinh). 2025 Sep 18;9(12):e00358. doi: 10.1002/adbi.202500358 (PMC12712771; doi:10.1002/adbi.202500358)
Supplement: Supplementary file 3 — Supplementary Material S2 [file ADBI-9-e00358-s004.xlsx]

## Sheet: SN higher in young
Supplementary table S2: Proteins (ordered by gene ontology based on biological process) identified as being higher abundant in young substantia nigra pars compacta (SN tissue) compared to old SN tissue. Information on Protein ID (uniprot accession), protein name and corresponding gene name are given. Enrichment was verified by student's ttest, whereby a p-value < 0.05 was considered statistically…
Protein IDs	Majority protein IDs	Protein names	Gene names	p-value	fold change (Young/Old)	Gene Ontology (biological process)	Gene Ontology (cellular component)	Gene Ontology (molecular function)
Brain architecture, development and function
O15240;Q05BJ3	O15240;Q05BJ3	Neurosecretory protein VGF;Neuroendocrine regulatory peptide-1;Neuroendocrine regulatory peptide-2;Antimicrobial peptide VGF[554-577]	VGF	0.0129219	3.72645	carbohydrate homeostasis [GO:0033500]; defense response to bacterium [GO:0042742]; generation of precursor metabolites and energy [GO:0006091]; glucose homeostasis [GO:0042593]; insulin secretion [GO:0030073]; ovarian follicle development [GO:0001541]; penile erection [GO:0043084]; regulation of neuronal synaptic plasticity [GO:0048168]; regulation of synaptic plasticity [GO:0048167]; response to…	cytoplasmic vesicle [GO:0031410]; endoplasmic reticulum lumen [GO:0005788]; extracellular space [GO:0005615]; glutamatergic synapse [GO:0098978]; Golgi apparatus [GO:0005794]; intracellular membrane-bounded organelle [GO:0043231]; neuron projection [GO:0043005]; neuronal cell body [GO:0043025]; secretory granule membrane [GO:0030667]; transport vesicle [GO:0030133]	growth factor activity [GO:0008083]; hormone activity [GO:0005179]; neuropeptide hormone activity [GO:0005184]
O14531;Q5T0Q6	O14531;Q5T0Q6	Dihydropyrimidinase-related protein 4	DPYSL4	0.0285969	2.27021	nervous system development [GO:0007399]; neuron death [GO:0070997]; neuron projection guidance [GO:0097485]	cytosol [GO:0005829]	filamin binding [GO:0031005]; hydrolase activity, acting on carbon-nitrogen (but not peptide) bonds [GO:0016810]
P17677	P17677	Neuromodulin	GAP43	0.0227637	2.06474	astrocyte differentiation [GO:0048708]; axon choice point recognition [GO:0016198]; axon regeneration [GO:0031103]; cell fate commitment [GO:0045165]; protein kinase C-activating G protein-coupled receptor signaling pathway [GO:0007205]; radial glial cell differentiation [GO:0060019]; regulation of filopodium assembly [GO:0051489]; regulation of growth [GO:0040008]; regulation of postsynaptic spe…	cytoplasm [GO:0005737]; dendrite [GO:0030425]; filopodium membrane [GO:0031527]; GABA-ergic synapse [GO:0098982]; growth cone membrane [GO:0032584]; perikaryon [GO:0043204]; plasma membrane [GO:0005886]; postsynaptic density [GO:0014069]; presynapse [GO:0098793]	calmodulin binding [GO:0005516]; lysophosphatidic acid binding [GO:0035727]; phosphatidylinositol phosphate binding [GO:1901981]; phosphatidylserine binding [GO:0001786]
O14594	O14594	Neurocan core protein	NCAN	0.00543928	2.04486	cell adhesion [GO:0007155]; central nervous system development [GO:0007417]; skeletal system development [GO:0001501]	extracellular matrix [GO:0031012]; extracellular region [GO:0005576]; Golgi lumen [GO:0005796]; lysosomal lumen [GO:0043202]	calcium ion binding [GO:0005509]; carbohydrate binding [GO:0030246]; hyaluronic acid binding [GO:0005540]
Q6PUV4;D6RGY3;D6R960	Q6PUV4	Complexin-2	CPLX2	0.0403399	2.0061	cell differentiation [GO:0030154]; mast cell degranulation [GO:0043303]; nervous system development [GO:0007399]; positive regulation of synaptic plasticity [GO:0031915]; regulation of exocytosis [GO:0017157]; regulation of neurotransmitter secretion [GO:0046928]; regulation of synaptic vesicle fusion to presynaptic active zone membrane [GO:0031630]; synaptic vesicle exocytosis [GO:0016079]; vesi…	calyx of Held [GO:0044305]; cytosol [GO:0005829]; dendrite [GO:0030425]; glutamatergic synapse [GO:0098978]; nucleus [GO:0005634]; perikaryon [GO:0043204]; postsynapse [GO:0098794]; SNARE complex [GO:0031201]; synaptobrevin 2-SNAP-25-syntaxin-1a-complexin II complex [GO:0070033]; synaptobrevin 2-SNAP-25-syntaxin-3-complexin complex [GO:0070554]; terminal bouton [GO:0043195]	calcium-dependent protein binding [GO:0048306]; SNARE binding [GO:0000149]; syntaxin-1 binding [GO:0017075]
P13521;C9JQI2;C9JDT0	P13521	Secretogranin-2;Secretoneurin;Manserin	SCG2	0.0141204	1.89526	angiogenesis [GO:0001525]; endothelial cell migration [GO:0043542]; eosinophil chemotaxis [GO:0048245]; induction of positive chemotaxis [GO:0050930]; inflammatory response [GO:0006954]; intracellular signal transduction [GO:0035556]; MAPK cascade [GO:0000165]; negative regulation of endothelial cell apoptotic process [GO:2000352]; negative regulation of endothelial cell proliferation [GO:0001937…	endoplasmic reticulum lumen [GO:0005788]; extracellular space [GO:0005615]; neuronal dense core vesicle [GO:0098992]; secretory granule [GO:0030141]	chemoattractant activity [GO:0042056]; cytokine activity [GO:0005125]
Q7Z3B1	Q7Z3B1	Neuronal growth regulator 1	NEGR1	0.00974423	1.79417	brain development [GO:0007420]; cell-cell adhesion [GO:0098609]; feeding behavior [GO:0007631]; locomotory behavior [GO:0007626]; neuron projection development [GO:0031175]; positive regulation of neuron projection development [GO:0010976]; regulation of synapse assembly [GO:0051963]	dendrite [GO:0030425]; extracellular region [GO:0005576]; neuronal cell body [GO:0043025]; plasma membrane [GO:0005886]
P43004;A0A2R8YD46;A0A2R8Y860;A0A2R8Y4W1;A0A2U3TZS7;A0A2R8YFE3;A0A2R8Y862;A0A2R8Y6B8;H0YEK4;A0A163QEF0;A0A2R8YG01;A0A2R8Y5Y1;A0A2R8Y740;A0A2R8Y6J5;A0A2U3U0E3;A0A2R8Y642;A0A2R8Y4N0;A0A2R8YH93;C9J9N5;A0A2R8Y4D1;A0A2R8YHI4;H0YEB1	P43004;A0A2R8YD46;A0A2R8Y860;A0A2R8Y4W1;A0A2U3TZS7;A0A2R8YFE3;A0A2R8Y862;A0A2R8Y6B8;H0YEK4;A0A163QEF0;A0A2R8YG01;A0A2R8Y5Y1;A0A2R8Y740;A0A2R8Y6J5;A0A2U3U0E3;A0A2R8Y642;A0A2R8Y4N0;A0A2R8YH93;C9J9N5;A0A2R8Y4D1	Excitatory amino acid transporter 2;Amino acid transporter	SLC1A2	0.0425392	1.75464	adult behavior [GO:0030534]; cellular response to cocaine [GO:0071314]; cellular response to extracellular stimulus [GO:0031668]; chemical synaptic transmission [GO:0007268]; D-aspartate import across plasma membrane [GO:0070779]; glutathione biosynthetic process [GO:0006750]; ion transport [GO:0006811]; L-aspartate import across plasma membrane [GO:0140009]; L-aspartate transmembrane transport […	astrocyte projection [GO:0097449]; axolemma [GO:0030673]; cell body [GO:0044297]; cell surface [GO:0009986]; glutamatergic synapse [GO:0098978]; membrane [GO:0016020]; membrane protein complex [GO:0098796]; membrane raft [GO:0045121]; neuron projection terminus [GO:0044306]; plasma membrane [GO:0005886]; presynaptic membrane [GO:0042734]; vesicle [GO:0031982]	cysteine transmembrane transporter activity [GO:0033229]; glutamate:sodium symporter activity [GO:0015501]; high-affinity L-glutamate transmembrane transporter activity [GO:0005314]; L-glutamate transmembrane transporter activity [GO:0005313]; metal ion binding [GO:0046872]; neutral amino acid transmembrane transporter activity [GO:0015175]
E9PD68;Q14194	E9PD68;Q14194	Dihydropyrimidinase-related protein 1	CRMP1	0.0107549	1.71611	axon guidance [GO:0007411]; microtubule cytoskeleton organization [GO:0000226]	centrosome [GO:0005813]; cytosol [GO:0005829]	hydrolase activity, acting on carbon-nitrogen (but not peptide) bonds [GO:0016810]
E9PIM6;E9PNQ8;P04216;J3QRJ3	E9PIM6;E9PNQ8;P04216;J3QRJ3	Thy-1 membrane glycoprotein	THY1	0.0349225	1.64063	cell adhesion [GO:0007155]; regulation of cell migration [GO:0030334]	plasma membrane [GO:0005886]	integrin binding [GO:0005178]
P80723	P80723	Brain acid soluble protein 1	BASP1	0.0324966	1.60526	diaphragm development [GO:0060539]; gonad development [GO:0008406]; mesenchymal to epithelial transition [GO:0060231]; metanephric mesenchyme development [GO:0072075]; negative regulation of DNA-templated transcription [GO:0045892]; podocyte differentiation [GO:0072112]; positive regulation of heart growth [GO:0060421]; positive regulation of metanephric ureteric bud development [GO:2001076]; sub…	cell junction [GO:0030054]; chromatin [GO:0000785]; cytoplasm [GO:0005737]; cytoskeleton [GO:0005856]; extracellular exosome [GO:0070062]; growth cone [GO:0030426]; nuclear matrix [GO:0016363]; nuclear speck [GO:0016607]; nucleus [GO:0005634]; plasma membrane [GO:0005886]; PML body [GO:0016605]; vesicle [GO:0031982]	protein domain specific binding [GO:0019904]; transcription cis-regulatory region binding [GO:0000976]; transcription corepressor activity [GO:0003714]
P17600;A0A1W2PS00	P17600	Synapsin-1	SYN1	0.0468399	1.53072	chemical synaptic transmission [GO:0007268]; neuron development [GO:0048666]; neurotransmitter secretion [GO:0007269]; regulation of neurotransmitter secretion [GO:0046928]; regulation of synaptic vesicle cycle [GO:0098693]; regulation of synaptic vesicle exocytosis [GO:2000300]; synapse organization [GO:0050808]; synaptic vesicle clustering [GO:0097091]	axon [GO:0030424]; cell body [GO:0044297]; cytoskeleton [GO:0005856]; cytosol [GO:0005829]; dendrite [GO:0030425]; extrinsic component of synaptic vesicle membrane [GO:0098850]; Golgi apparatus [GO:0005794]; postsynaptic density [GO:0014069]; presynapse [GO:0098793]; presynaptic active zone [GO:0048786]; Schaffer collateral - CA1 synapse [GO:0098685]; synaptic vesicle [GO:0008021]; synaptic vesic…	actin binding [GO:0003779]; ATP binding [GO:0005524]; calcium-dependent protein binding [GO:0048306]; cytoskeletal protein-membrane anchor activity [GO:0106006]; identical protein binding [GO:0042802]; protein kinase binding [GO:0019901]
A0A0D9SF30	A0A0D9SF30	Neural cell adhesion molecule 1	NCAM1	0.0126288	1.52501		membrane [GO:0016020]
Q9NS86	Q9NS86	LanC-like protein 2	LANCL2	0.0286402	1.45112	carbohydrate metabolic process [GO:0005975]; negative regulation of DNA-templated transcription [GO:0045892]; positive regulation of abscisic acid-activated signaling pathway [GO:0009789]	cortical actin cytoskeleton [GO:0030864]; cytosol [GO:0005829]; nucleoplasm [GO:0005654]; nucleus [GO:0005634]; plasma membrane [GO:0005886]	ATP binding [GO:0005524]; GTP binding [GO:0005525]; phosphatidylinositol-3-phosphate binding [GO:0032266]; phosphatidylinositol-4-phosphate binding [GO:0070273]; phosphatidylinositol-5-phosphate binding [GO:0010314]
Q12955;D6RHY3;A0A087X0B4;A0A087WZ65;A0A087WTF3;A0A087WWI5;H0YA66;H0YAH5;A0A087WTE8;A0A087WVC2;H0Y3A4	Q12955	Ankyrin-3	ANK3	0.0192995	1.43021	axonogenesis [GO:0007409]; cellular response to magnesium ion [GO:0071286]; establishment of protein localization [GO:0045184]; Golgi to plasma membrane protein transport [GO:0043001]; magnesium ion homeostasis [GO:0010960]; maintenance of protein location in plasma membrane [GO:0072660]; membrane assembly [GO:0071709]; mitotic cytokinesis [GO:0000281]; negative regulation of delayed rectifier po…	axon initial segment [GO:0043194]; basal plasma membrane [GO:0009925]; basolateral plasma membrane [GO:0016323]; cell surface [GO:0009986]; costamere [GO:0043034]; cytosol [GO:0005829]; dendrite [GO:0030425]; endoplasmic reticulum [GO:0005783]; Golgi apparatus [GO:0005794]; intercalated disc [GO:0014704]; lateral plasma membrane [GO:0016328]; lysosome [GO:0005764]; neuromuscular junction [GO:0031…	cadherin binding [GO:0045296]; cytoskeletal anchor activity [GO:0008093]; cytoskeletal protein binding [GO:0008092]; protein-macromolecule adaptor activity [GO:0030674]; spectrin binding [GO:0030507]; structural constituent of cytoskeleton [GO:0005200]; transmembrane transporter binding [GO:0044325]
Q16799;Q2NKQ5;A8MT72	Q16799;Q2NKQ5	Reticulon-1;Reticulon	RTN1	0.0330937	1.39837	negative regulation of amyloid-beta formation [GO:1902430]; neuron differentiation [GO:0030182]	dendrite [GO:0030425]; endoplasmic reticulum [GO:0005783]; endoplasmic reticulum membrane [GO:0005789]; Golgi membrane [GO:0000139]; neuronal cell body [GO:0043025]
A0A0G2JQJ7;A0A0G2JPD5;A0A0G2JS76;A0A0G2JMX7;P10636;I3L2Z2	A0A0G2JQJ7;A0A0G2JPD5;A0A0G2JS76;A0A0G2JMX7;P10636	Microtubule-associated protein tau	MAPT	0.0493551	1.37059		axon [GO:0030424]; cytosol [GO:0005829]; microtubule [GO:0005874]; plasma membrane [GO:0005886]	microtubule binding [GO:0008017]
Q14847;C9J9W2;F6S2S5;K7ESD6	Q14847;C9J9W2	LIM and SH3 domain protein 1	LASP1	0.016397	1.36763	ion transport [GO:0006811]	cortical actin cytoskeleton [GO:0030864]; cytoplasm [GO:0005737]; focal adhesion [GO:0005925]	actin filament binding [GO:0051015]; cadherin binding [GO:0045296]; ion transmembrane transporter activity [GO:0015075]; metal ion binding [GO:0046872]
Q969P0;C9J8Z4	Q969P0;C9J8Z4	Immunoglobulin superfamily member 8	IGSF8	0.0462618	1.36473	cell motility [GO:0048870]; nervous system development [GO:0007399]; single fertilization [GO:0007338]; skeletal muscle tissue development [GO:0007519]	extracellular exosome [GO:0070062]; intracellular membrane-bounded organelle [GO:0043231]; membrane [GO:0016020]; plasma membrane [GO:0005886]
Q96JE9	Q96JE9	Microtubule-associated protein 6	MAP6	0.0481402	1.35783	cytoskeleton-dependent intracellular transport [GO:0030705]; dendrite morphogenesis [GO:0048813]; lysosome localization [GO:0032418]; microtubule cytoskeleton organization [GO:0000226]; positive regulation of axonogenesis [GO:0050772]; regulation of microtubule cytoskeleton organization [GO:0070507]	axon [GO:0030424]; cis-Golgi network [GO:0005801]; dendrite [GO:0030425]; Golgi-associated vesicle [GO:0005798]; microtubule [GO:0005874]; perinuclear region of cytoplasm [GO:0048471]; transport vesicle membrane [GO:0030658]	calmodulin binding [GO:0005516]; microtubule binding [GO:0008017]
Q9NQC3;F8W914;H7C106;A0A0U1RQR6;C9J685	Q9NQC3	Reticulon-4	RTN4	0.00508116	1.34959	apoptotic process [GO:0006915]; axonal fasciculation [GO:0007413]; blastocyst formation [GO:0001825]; brain development [GO:0007420]; cardiac epithelial to mesenchymal transition [GO:0060317]; cell adhesion involved in sprouting angiogenesis [GO:0120078]; cell migration involved in vasculogenesis [GO:0035441]; cellular response to hypoxia [GO:0071456]; cellular sphingolipid homeostasis [GO:009015…	anchoring junction [GO:0070161]; cell junction [GO:0030054]; endoplasmic reticulum [GO:0005783]; endoplasmic reticulum membrane [GO:0005789]; endoplasmic reticulum tubular network [GO:0071782]; endoplasmic reticulum tubular network membrane [GO:0098826]; glutamatergic synapse [GO:0098978]; neuron projection [GO:0043005]; nuclear envelope [GO:0005635]; plasma membrane [GO:0005886]; postsynaptic de…	cadherin binding [GO:0045296]; metal ion binding [GO:0046872]; protein homodimerization activity [GO:0042803]; RNA binding [GO:0003723]; ubiquitin protein ligase binding [GO:0031625]
C9JFZ1;J3KPK1;J3KQV8;O43426;A0A0D9SGJ6;C9JW66;C9J1Z6;H7BZC2;H7BZ56	C9JFZ1;J3KPK1;J3KQV8;O43426;A0A0D9SGJ6;C9JW66	Synaptojanin-1	SYNJ1	0.0081205	1.32842	phosphatidylinositol biosynthetic process [GO:0006661]; phosphatidylinositol dephosphorylation [GO:0046856]; synaptic vesicle endocytosis [GO:0048488]	presynapse [GO:0098793]	phosphatidylinositol-4,5-bisphosphate 5-phosphatase activity [GO:0004439]; RNA binding [GO:0003723]
O60282;A0A0G2JMZ6	O60282;A0A0G2JMZ6	Kinesin heavy chain isoform 5C	KIF5C	0.0277306	1.31748	anterograde axonal protein transport [GO:0099641]; anterograde dendritic transport of neurotransmitter receptor complex [GO:0098971]; axon guidance [GO:0007411]; cytoskeleton-dependent intracellular transport [GO:0030705]; microtubule-based movement [GO:0007018]; motor neuron axon guidance [GO:0008045]; mRNA transport [GO:0051028]; organelle organization [GO:0006996]; synaptic vesicle transport […	axon cytoplasm [GO:1904115]; axonal growth cone [GO:0044295]; ciliary rootlet [GO:0035253]; dendrite cytoplasm [GO:0032839]; distal axon [GO:0150034]; kinesin complex [GO:0005871]; microtubule [GO:0005874]; neuronal cell body [GO:0043025]	ATP binding [GO:0005524]; ATP hydrolysis activity [GO:0016887]; microtubule binding [GO:0008017]; microtubule motor activity [GO:0003777]; plus-end-directed microtubule motor activity [GO:0008574]
B7Z9X4;Q9ULP0;H3BPQ3;H3BQJ4;H3BNE7	B7Z9X4;;H3BPQ3;H3BQJ4	Protein NDRG4	NDRG4	0.0438705	1.31564		cytosol [GO:0005829]
Q96GW7;Q5T3I6;Q5T3I7;V9GY88	Q96GW7;Q5T3I6	Brevican core protein	BCAN	0.0132844	1.3088	cell adhesion [GO:0007155]; central nervous system development [GO:0007417]; hippocampus development [GO:0021766]; skeletal system development [GO:0001501]; synapse maturation [GO:0060074]	extracellular matrix [GO:0031012]; extracellular region [GO:0005576]; glutamatergic synapse [GO:0098978]; Golgi lumen [GO:0005796]; lysosomal lumen [GO:0043202]; membrane [GO:0016020]; perineuronal net [GO:0072534]	carbohydrate binding [GO:0030246]; hyaluronic acid binding [GO:0005540]
Q9UI15;C9J5W6;H7C5N2;C9JCX3	Q9UI15;C9J5W6	Transgelin-3	TAGLN3	0.0206938	1.29025	central nervous system development [GO:0007417]; negative regulation of transcription by RNA polymerase II [GO:0000122]	cytoskeleton [GO:0005856]; nucleus [GO:0005634]
O94811	O94811	Tubulin polymerization-promoting protein	TPPP	0.0270876	1.27622	astral microtubule organization [GO:0030953]; cell division [GO:0051301]; microtubule bundle formation [GO:0001578]; microtubule nucleation by microtubule organizing center [GO:0051418]; microtubule polymerization [GO:0046785]; myelin assembly [GO:0032288]; negative regulation of tubulin deacetylation [GO:1904428]; oligodendrocyte development [GO:0014003]; oligodendrocyte differentiation [GO:0048…	cytoplasm [GO:0005737]; cytosol [GO:0005829]; microtubule [GO:0005874]; mitochondrion [GO:0005739]; mitotic spindle [GO:0072686]; nucleus [GO:0005634]; perinuclear region of cytoplasm [GO:0048471]; postsynaptic Golgi apparatus [GO:0150051]	GTPase activity [GO:0003924]; magnesium ion binding [GO:0000287]; microtubule binding [GO:0008017]; protein homodimerization activity [GO:0042803]; tubulin binding [GO:0015631]
E9PGC8;P78559	E9PGC8;P78559	Microtubule-associated protein 1A;MAP1A heavy chain;MAP1 light chain LC2	MAP1A	0.0416615	1.26858	microtubule cytoskeleton organization [GO:0000226]	microtubule [GO:0005874]	microtubule binding [GO:0008017]
P62140;E7ETD8;C9J9S3;C9JP48;H0Y3Y6;F8W1A0;F8WE71	P62140;E7ETD8	Serine/threonine-protein phosphatase PP1-beta catalytic subunit;Serine/threonine-protein phosphatase	PPP1CB	0.0475971	1.24123	cell cycle [GO:0007049]; cell division [GO:0051301]; circadian regulation of gene expression [GO:0032922]; entrainment of circadian clock by photoperiod [GO:0043153]; glycogen metabolic process [GO:0005977]; MAPK cascade [GO:0000165]; protein dephosphorylation [GO:0006470]; regulation of cell adhesion [GO:0030155]; regulation of circadian rhythm [GO:0042752]	cytoplasm [GO:0005737]; cytosol [GO:0005829]; extracellular exosome [GO:0070062]; focal adhesion [GO:0005925]; nucleolus [GO:0005730]; nucleoplasm [GO:0005654]; nucleus [GO:0005634]; plasma membrane [GO:0005886]; PTW/PP1 phosphatase complex [GO:0072357]	metal ion binding [GO:0046872]; myosin phosphatase activity [GO:0017018]; myosin-light-chain-phosphatase activity [GO:0050115]; phosphatase activity [GO:0016791]; protein kinase binding [GO:0019901]; protein serine/threonine phosphatase activity [GO:0004722]
P84077;P61204;F5H423;F5H0C7;H0YGG7;F5H1V1;F5H6T5;F8WDB3	P84077;P61204;F5H423	ADP-ribosylation factor 1;ADP-ribosylation factor 3	ARF1;ARF3	0.0314661	1.23631	cellular copper ion homeostasis [GO:0006878]; cellular response to virus [GO:0098586]; dendritic spine organization [GO:0097061]; intracellular protein transport [GO:0006886]; long-term synaptic depression [GO:0060292]; mitotic cleavage furrow ingression [GO:1990386]; regulation of Arp2/3 complex-mediated actin nucleation [GO:0034315]; regulation of receptor internalization [GO:0002090]; vesicle-…	cell leading edge [GO:0031252]; cytosol [GO:0005829]; extracellular exosome [GO:0070062]; focal adhesion [GO:0005925]; Golgi membrane [GO:0000139]; neuron projection [GO:0043005]; plasma membrane [GO:0005886]; postsynaptic density [GO:0014069]; protein-containing complex [GO:0032991]; sarcomere [GO:0030017]	GTP binding [GO:0005525]; GTPase activity [GO:0003924]; magnesium ion binding [GO:0000287]; protein domain specific binding [GO:0019904]; RNA binding [GO:0003723]
Q9NP72;A0A087X163;H0Y6T8;Q5W0J0	Q9NP72;A0A087X163;H0Y6T8;Q5W0J0	Ras-related protein Rab-18	RAB18	0.0184884	1.20935	brain development [GO:0007420]; endoplasmic reticulum tubular network organization [GO:0071786]; eye development [GO:0001654]; intracellular protein transport [GO:0006886]; lipid droplet organization [GO:0034389]; small GTPase mediated signal transduction [GO:0007264]	apical plasma membrane [GO:0016324]; cytosol [GO:0005829]; endoplasmic reticulum membrane [GO:0005789]; endoplasmic reticulum tubular network [GO:0071782]; Golgi apparatus [GO:0005794]; lipid droplet [GO:0005811]; plasma membrane [GO:0005886]; secretory granule membrane [GO:0030667]	GDP binding [GO:0019003]; GTP binding [GO:0005525]; GTPase activity [GO:0003924]
P30153;B3KQV6;C9J9C1;E9PH38;P30154;E9PPI5;E9PNM7;E9PHZ6;H0YDG7	P30153;B3KQV6;C9J9C1	Serine/threonine-protein phosphatase 2A 65 kDa regulatory subunit A alpha isoform	PPP2R1A	0.041333	1.19122	apoptotic process [GO:0006915]; ceramide metabolic process [GO:0006672]; chromosome segregation [GO:0007059]; female meiotic nuclear division [GO:0007143]; meiotic sister chromatid cohesion, centromeric [GO:0051754]; meiotic spindle elongation [GO:0051232]; mitotic sister chromatid separation [GO:0051306]; negative regulation of cell growth [GO:0030308]; negative regulation of MAPK cascade [GO:00…	chromosome, centromeric region [GO:0000775]; cytoplasm [GO:0005737]; cytosol [GO:0005829]; dendrite [GO:0030425]; extracellular exosome [GO:0070062]; glutamatergic synapse [GO:0098978]; lateral plasma membrane [GO:0016328]; membrane [GO:0016020]; microtubule cytoskeleton [GO:0015630]; mitochondrion [GO:0005739]; neuron projection [GO:0043005]; neuronal cell body [GO:0043025]; nucleus [GO:0005634]…	protein antigen binding [GO:1990405]; protein heterodimerization activity [GO:0046982]; protein phosphatase regulator activity [GO:0019888]; protein serine/threonine phosphatase activity [GO:0004722]
Q04917;A2IDB2;F8WEB6;A2IDB1	Q04917;A2IDB2	14-3-3 protein eta	YWHAH	0.021398	1.18443	glucocorticoid catabolic process [GO:0006713]; glucocorticoid receptor signaling pathway [GO:0042921]; intracellular protein transport [GO:0006886]; membrane depolarization during action potential [GO:0086010]; negative regulation of dendrite morphogenesis [GO:0050774]; positive regulation of DNA-templated transcription [GO:0045893]; presynaptic modulation of chemical synaptic transmission [GO:00…	cerebellar granule cell to Purkinje cell synapse [GO:0150048]; cytoplasm [GO:0005737]; cytosol [GO:0005829]; extracellular exosome [GO:0070062]; intercalated disc [GO:0014704]; plasma membrane [GO:0005886]; presynapse [GO:0098793]	actin binding [GO:0003779]; enzyme binding [GO:0019899]; identical protein binding [GO:0042802]; insulin-like growth factor receptor binding [GO:0005159]; nuclear glucocorticoid receptor binding [GO:0035259]; protein domain specific binding [GO:0019904]; protein heterodimerization activity [GO:0046982]; sodium channel regulator activity [GO:0017080]; transmembrane transporter binding [GO:0044325]
Q13509;A0A0B4J269;G3V2A3;G3V5W4;G3V2R8;G3V3R4;G3V2N6;G3V3J6;G3V3W7	Q13509;A0A0B4J269	Tubulin beta-3 chain	TUBB3	0.046376	1.13504	axon guidance [GO:0007411]; dorsal root ganglion development [GO:1990791]; microtubule cytoskeleton organization [GO:0000226]; mitotic cell cycle [GO:0000278]	axon [GO:0030424]; cell periphery [GO:0071944]; cytoplasm [GO:0005737]; dendrite [GO:0030425]; extracellular exosome [GO:0070062]; filopodium [GO:0030175]; growth cone [GO:0030426]; intercellular bridge [GO:0045171]; lamellipodium [GO:0030027]; microtubule [GO:0005874]; microtubule cytoskeleton [GO:0015630]; mitotic spindle [GO:0072686]; neuronal cell body [GO:0043025]; nucleus [GO:0005634]	GTP binding [GO:0005525]; GTPase activity [GO:0003924]; metal ion binding [GO:0046872]; netrin receptor binding [GO:1990890]; peptide binding [GO:0042277]; structural constituent of cytoskeleton [GO:0005200]
P63000;P15153;B1AH77;B1AH78;B1AH80;F8WET9;B1AH79;G3V4H1;G3V476;P17081;Q9H4E5	P63000;P15153	Ras-related C3 botulinum toxin substrate 1;Ras-related C3 botulinum toxin substrate 2	RAC1;RAC2	0.0350574	1.13199	actin cytoskeleton organization [GO:0030036]; actin filament organization [GO:0007015]; actin filament polymerization [GO:0030041]; anatomical structure morphogenesis [GO:0009653]; cell adhesion [GO:0007155]; cell migration [GO:0016477]; cell motility [GO:0048870]; cell projection assembly [GO:0030031]; cell-matrix adhesion [GO:0007160]; cortical cytoskeleton organization [GO:0030865]; engulfment…	cell cortex [GO:0005938]; cell projection [GO:0042995]; cytoplasm [GO:0005737]; cytoplasmic ribonucleoprotein granule [GO:0036464]; cytoplasmic vesicle [GO:0031410]; cytoskeleton [GO:0005856]; cytosol [GO:0005829]; dendritic spine [GO:0043197]; endoplasmic reticulum membrane [GO:0005789]; extracellular exosome [GO:0070062]; extrinsic component of cytoplasmic side of plasma membrane [GO:0031234]; …	enzyme binding [GO:0019899]; G protein activity [GO:0003925]; GTP binding [GO:0005525]; GTPase activity [GO:0003924]; molecular adaptor activity [GO:0060090]; protein kinase binding [GO:0019901]; protein-containing complex binding [GO:0044877]; Rho GDP-dissociation inhibitor binding [GO:0051022]; thioesterase binding [GO:0031996]
A0A6Q8PFU3;P43034;A0A6Q8PG63;A0A6Q8PFT2;A0A6Q8PH33;I3L3N5;I3L495	A0A6Q8PFU3;P43034;A0A6Q8PG63;A0A6Q8PFT2	Platelet-activating factor acetylhydrolase IB subunit alpha	PAFAH1B1	0.0330648	1.11994	cell differentiation [GO:0030154]; cell division [GO:0051301]; establishment of mitotic spindle orientation [GO:0000132]; lipid catabolic process [GO:0016042]; microtubule sliding [GO:0051012]; nervous system development [GO:0007399]	cytoplasm [GO:0005737]; microtubule [GO:0005874]; microtubule associated complex [GO:0005875]; microtubule organizing center [GO:0005815]; nuclear membrane [GO:0031965]; spindle [GO:0005819]	dynein complex binding [GO:0070840]
Clathrin mediated transport of vesicles
Q13367;A0A2R8Y2A8;A0A5F9UJV3;A0A590UKC4;A0A590UK04;A0A590UJ60;A0A590UJU0;A0A590UJE5;A0A590UJU7;A0A590UKD3;A0A590UJW5;O00203;F5GWU4;F5GYB0;A0A590UK69;A0A590UJ44;A0A590UK30;A0A590UK64	Q13367;A0A2R8Y2A8;A0A5F9UJV3;A0A590UKC4;A0A590UK04;A0A590UJ60;A0A590UJU0;A0A590UJE5;A0A590UJU7;A0A590UKD3	AP-3 complex subunit beta-2	AP3B2	0.00413523	1.75547	anterograde axonal transport [GO:0008089]; anterograde synaptic vesicle transport [GO:0048490]; clathrin-coated vesicle cargo loading, AP-3-mediated [GO:0035654]; intracellular protein transport [GO:0006886]; intracellular transport [GO:0046907]; synaptic vesicle coating [GO:0016183]; synaptic vesicle recycling [GO:0036465]; vesicle-mediated transport [GO:0016192]	AP-3 adaptor complex [GO:0030123]; axon cytoplasm [GO:1904115]; clathrin-coated vesicle membrane [GO:0030665]; early endosome [GO:0005769]; Golgi apparatus [GO:0005794]; intracellular vesicle [GO:0097708]; presynapse [GO:0098793]
P09497;H0Y9Q6;D6RJD1	P09497	Clathrin light chain B	CLTB	0.0106528	1.67057	clathrin-dependent endocytosis [GO:0072583]; intracellular protein transport [GO:0006886]	ciliary membrane [GO:0060170]; clathrin coat [GO:0030118]; clathrin coat of coated pit [GO:0030132]; clathrin coat of trans-Golgi network vesicle [GO:0030130]; clathrin vesicle coat [GO:0030125]; clathrin-coated endocytic vesicle [GO:0045334]; cytosol [GO:0005829]; intracellular membrane-bounded organelle [GO:0043231]; plasma membrane [GO:0005886]; postsynaptic endocytic zone cytoplasmic componen…	clathrin heavy chain binding [GO:0032050]; peptide binding [GO:0042277]; structural molecule activity [GO:0005198]
P31146;H3BRY3;H3BTU6;H3BRJ0	P31146	Coronin-1A	CORO1A	0.0127035	1.60069	actin cytoskeleton organization [GO:0030036]; actin filament organization [GO:0007015]; calcium ion transport [GO:0006816]; cell migration [GO:0016477]; cell-substrate adhesion [GO:0031589]; cellular response to interleukin-4 [GO:0071353]; early endosome to recycling endosome transport [GO:0061502]; epithelial cell migration [GO:0010631]; homeostasis of number of cells within a tissue [GO:0048873…	actin filament [GO:0005884]; axon [GO:0030424]; cell-cell junction [GO:0005911]; cortical actin cytoskeleton [GO:0030864]; cytoplasm [GO:0005737]; cytosol [GO:0005829]; early endosome [GO:0005769]; extracellular exosome [GO:0070062]; glutamatergic synapse [GO:0098978]; immunological synapse [GO:0001772]; lamellipodium [GO:0030027]; membrane [GO:0016020]; phagocytic cup [GO:0001891]; phagocytic ve…	actin binding [GO:0003779]; actin filament binding [GO:0051015]; actin monomer binding [GO:0003785]; cytoskeletal protein binding [GO:0008092]; myosin heavy chain binding [GO:0032036]; phosphatidylinositol 3-kinase binding [GO:0043548]; protein C-terminus binding [GO:0008022]; protein homodimerization activity [GO:0042803]; RNA binding [GO:0003723]
O14617;A0A2R8Y4J3;A0A2R8Y611;A0A087WYN6;A0A2R8YCY8;K7ERW8;K7ELX8	O14617;A0A2R8Y4J3;A0A2R8Y611	AP-3 complex subunit delta-1	AP3D1	0.00139992	1.50117	anterograde axonal transport [GO:0008089]; anterograde synaptic vesicle transport [GO:0048490]; antigen processing and presentation, exogenous lipid antigen via MHC class Ib [GO:0048007]; clathrin-coated vesicle cargo loading, AP-3-mediated [GO:0035654]; endosome to melanosome transport [GO:0035646]; Golgi to vacuole transport [GO:0006896]; intracellular protein transport [GO:0006886]; intracellu…	AP-3 adaptor complex [GO:0030123]; axon cytoplasm [GO:1904115]; early endosome [GO:0005769]; endosome membrane [GO:0010008]; glutamatergic synapse [GO:0098978]; Golgi apparatus [GO:0005794]; Golgi membrane [GO:0000139]; lysosomal membrane [GO:0005765]; membrane [GO:0016020]; postsynapse [GO:0098794]; presynaptic endosome [GO:0098830]; terminal bouton [GO:0043195]
O94973;A0A0G2JS82;A0A0G2JQM1;E9PR62;A0A0G2JQA4;A0A0G2JRF9;H0YEG0;A0A0G2JQT9;H0YDE9;A0A0G2JS17;A0A0G2JRS3;E9PNC4;E9PQP4;E9PPY8;M0R2D9;E9PPZ3;E9PS94	O94973;A0A0G2JS82;A0A0G2JQM1	AP-2 complex subunit alpha-2	AP2A2	0.0232629	1.46403	clathrin-dependent endocytosis [GO:0072583]; intracellular protein transport [GO:0006886]; postsynaptic neurotransmitter receptor internalization [GO:0098884]; receptor-mediated endocytosis [GO:0006898]; vesicle-mediated transport [GO:0016192]	AP-2 adaptor complex [GO:0030122]; clathrin-coated endocytic vesicle [GO:0045334]; clathrin-coated endocytic vesicle membrane [GO:0030669]; cytoplasmic side of plasma membrane [GO:0009898]; cytoplasmic vesicle [GO:0031410]; cytosol [GO:0005829]; endocytic vesicle membrane [GO:0030666]; endolysosome membrane [GO:0036020]; ficolin-1-rich granule membrane [GO:0101003]; plasma membrane [GO:0005886]; …	cargo adaptor activity [GO:0140312]; clathrin adaptor activity [GO:0035615]; disordered domain specific binding [GO:0097718]; lipid binding [GO:0008289]; protein kinase binding [GO:0019901]
P63010;A0A087X253;A0A087WU93;A0A087WZQ6;A0A087WYD1;K7EN71;K7ERB2;K7EJX1;K7EJ01;H7C034;A0A087WXS3;K7EKZ5	P63010;A0A087X253;A0A087WU93;A0A087WZQ6;A0A087WYD1	AP-2 complex subunit beta	AP2B1	0.00660634	1.41554	aorta development [GO:0035904]; clathrin-dependent endocytosis [GO:0072583]; coronary vasculature development [GO:0060976]; intracellular protein transport [GO:0006886]; kidney development [GO:0001822]; postsynaptic neurotransmitter receptor internalization [GO:0098884]; synaptic vesicle endocytosis [GO:0048488]; ventricular septum development [GO:0003281]; vesicle-mediated transport [GO:0016192]	AP-2 adaptor complex [GO:0030122]; clathrin adaptor complex [GO:0030131]; clathrin-coated endocytic vesicle [GO:0045334]; clathrin-coated endocytic vesicle membrane [GO:0030669]; cytoplasmic side of plasma membrane [GO:0009898]; cytosol [GO:0005829]; endocytic vesicle membrane [GO:0030666]; endolysosome membrane [GO:0036020]; glutamatergic synapse [GO:0098978]; membrane [GO:0016020]; plasma membr…	clathrin binding [GO:0030276]; signal sequence binding [GO:0005048]
A0A087WVQ6;Q00610;J3KS13;J3KSQ2;K7EJJ5;J3QL20;J3KRF5;F5H5N6;A0A087WV74;A0A087WXH4	A0A087WVQ6;Q00610	Clathrin heavy chain;Clathrin heavy chain 1	CLTC	0.0259167	1.37173	intracellular protein transport [GO:0006886]; vesicle-mediated transport [GO:0016192]	clathrin coat of coated pit [GO:0030132]; clathrin coat of trans-Golgi network vesicle [GO:0030130]; clathrin complex [GO:0071439]; endosome [GO:0005768]; lysosome [GO:0005764]; mitotic spindle [GO:0072686]	clathrin light chain binding [GO:0032051]; structural molecule activity [GO:0005198]
F8WCF6;P59998;F8WDD7;H7C0A3;A0A0A6YYG9;R4GN08;F8WDW3;F8WE39	F8WCF6;P59998;F8WDD7;H7C0A3;A0A0A6YYG9	Actin-related protein 2/3 complex subunit 4	ARPC4-TTLL3;ARPC4	0.0142314	1.32836	actin filament polymerization [GO:0030041]; Arp2/3 complex-mediated actin nucleation [GO:0034314]; regulation of actin filament polymerization [GO:0030833]	Arp2/3 protein complex [GO:0005885]; cell projection [GO:0042995]; cytoplasm [GO:0005737]	actin binding [GO:0003779]
Other vesicle species
Q16849;C9J392;C9JCQ0;C9JJL7;A0A1B0GX26;H7C0U9;C9JR27	Q16849	Receptor-type tyrosine-protein phosphatase-like N	PTPRN	0.0499588	2.39568	dense core granule maturation [GO:1990502]; insulin secretion [GO:0030073]; insulin secretion involved in cellular response to glucose stimulus [GO:0035773]; luteinization [GO:0001553]; positive regulation of transcription by RNA polymerase II [GO:0045944]; positive regulation of type B pancreatic cell proliferation [GO:1904692]; regulation of secretion [GO:0051046]; response to reactive oxygen s…	axon terminus [GO:0043679]; endosome [GO:0005768]; neuronal cell body [GO:0043025]; nucleus [GO:0005634]; perikaryon [GO:0043204]; plasma membrane [GO:0005886]; secretory granule [GO:0030141]; synapse [GO:0045202]; transport vesicle membrane [GO:0030658]	spectrin binding [GO:0030507]; transcription factor binding [GO:0008134]; ubiquitin-like protein ligase binding [GO:0044389]
B5MCD7;O43759;A2A283;F8WCE4	B5MCD7;O43759;A2A283;F8WCE4	Synaptogyrin-1	SYNGR1	0.00134966	1.89655		membrane [GO:0016020]
Q7L0J3	Q7L0J3	Synaptic vesicle glycoprotein 2A	SV2A	0.0272359	1.88772	cellular calcium ion homeostasis [GO:0006874]; regulation of gamma-aminobutyric acid secretion [GO:0014052]; synaptic vesicle priming [GO:0016082]	cell-cell junction [GO:0005911]; dendrite [GO:0030425]; endoplasmic reticulum [GO:0005783]; GABA-ergic synapse [GO:0098982]; glutamatergic synapse [GO:0098978]; membrane [GO:0016020]; neuromuscular junction [GO:0031594]; neuron projection [GO:0043005]; neuronal cell body [GO:0043025]; plasma membrane [GO:0005886]; presynaptic active zone [GO:0048786]; synaptic vesicle [GO:0008021]; synaptic vesic…	protein kinase binding [GO:0019901]; transmembrane transporter activity [GO:0022857]
O95292;E5RK64	O95292	Vesicle-associated membrane protein-associated protein B/C	VAPB	0.0263891	1.53089	cellular calcium ion homeostasis [GO:0006874]; COPII-coated vesicle budding [GO:0090114]; endoplasmic reticulum membrane organization [GO:0090158]; endoplasmic reticulum organization [GO:0007029]; endoplasmic reticulum to Golgi vesicle-mediated transport [GO:0006888]; endoplasmic reticulum unfolded protein response [GO:0030968]; endoplasmic reticulum-plasma membrane tethering [GO:0061817]; IRE1-m…	cytoplasm [GO:0005737]; endoplasmic reticulum [GO:0005783]; endoplasmic reticulum membrane [GO:0005789]; Golgi apparatus [GO:0005794]; plasma membrane [GO:0005886]	beta-tubulin binding [GO:0048487]; cadherin binding [GO:0045296]; enzyme binding [GO:0019899]; FFAT motif binding [GO:0033149]; microtubule binding [GO:0008017]; protein heterodimerization activity [GO:0046982]; protein homodimerization activity [GO:0042803]
O14576;A0A0A0MTG2	O14576;A0A0A0MTG2	Cytoplasmic dynein 1 intermediate chain 1	DYNC1I1	0.027592	1.39283	microtubule-based movement [GO:0007018]; transport along microtubule [GO:0010970]; vesicle transport along microtubule [GO:0047496]	cytoplasm [GO:0005737]; cytoplasmic dynein complex [GO:0005868]; cytoplasmic ribonucleoprotein granule [GO:0036464]; cytosol [GO:0005829]; kinetochore [GO:0000776]; microtubule [GO:0005874]; nucleus [GO:0005634]; perinuclear region of cytoplasm [GO:0048471]; recycling endosome [GO:0055037]; spindle pole [GO:0000922]; vesicle [GO:0031982]	cytoskeletal motor activity [GO:0003774]; dynein heavy chain binding [GO:0045504]; dynein light chain binding [GO:0045503]; microtubule binding [GO:0008017]; microtubule motor activity [GO:0003777]; spectrin binding [GO:0030507]
Proteasome
A0A024RA52;P25787;C9JCK5;H3BT36;H7C402	A0A024RA52;P25787;C9JCK5	Proteasome subunit alpha type;Proteasome subunit alpha type-2	PSMA2	0.0245442	1.21061	ubiquitin-dependent protein catabolic process [GO:0006511]	cytoplasm [GO:0005737]; nucleus [GO:0005634]; proteasome core complex, alpha-subunit complex [GO:0019773]
O43242;H0YGV8	O43242	26S proteasome non-ATPase regulatory subunit 3	PSMD3	0.0184529	1.20407	proteasome-mediated ubiquitin-dependent protein catabolic process [GO:0043161]; regulation of protein catabolic process [GO:0042176]; ubiquitin-dependent protein catabolic process [GO:0006511]	cytosol [GO:0005829]; extracellular exosome [GO:0070062]; extracellular region [GO:0005576]; ficolin-1-rich granule lumen [GO:1904813]; membrane [GO:0016020]; nucleoplasm [GO:0005654]; nucleus [GO:0005634]; proteasome accessory complex [GO:0022624]; proteasome complex [GO:0000502]; proteasome regulatory particle, lid subcomplex [GO:0008541]; secretory granule lumen [GO:0034774]	enzyme regulator activity [GO:0030234]
Mitochondria related processes
P43304;F5GYK7	P43304	Glycerol-3-phosphate dehydrogenase, mitochondrial	GPD2	0.0206702	1.59535	glycerol catabolic process [GO:0019563]; glycerol-3-phosphate metabolic process [GO:0006072]; glycerophosphate shuttle [GO:0006127]	glycerol-3-phosphate dehydrogenase complex [GO:0009331]; mitochondrial inner membrane [GO:0005743]; mitochondrion [GO:0005739]	calcium ion binding [GO:0005509]; glycerol-3-phosphate dehydrogenase (quinone) activity [GO:0004368]; sn-glycerol-3-phosphate:ubiquinone-8 oxidoreductase activity [GO:0052591]
P51970	P51970	NADH dehydrogenase [ubiquinone] 1 alpha subcomplex subunit 8	NDUFA8	0.0372335	1.52747	aerobic respiration [GO:0009060]; mitochondrial electron transport, NADH to ubiquinone [GO:0006120]; mitochondrial respiratory chain complex I assembly [GO:0032981]; proton motive force-driven mitochondrial ATP synthesis [GO:0042776]	mitochondrial inner membrane [GO:0005743]; mitochondrial intermembrane space [GO:0005758]; mitochondrial respiratory chain complex I [GO:0005747]; mitochondrion [GO:0005739]	NADH dehydrogenase (ubiquinone) activity [GO:0008137]; protein-containing complex binding [GO:0044877]
Q9UI09;H0YID5;F8VRD8;H0YIT1;F8VXI1	Q9UI09;H0YID5;F8VRD8	NADH dehydrogenase [ubiquinone] 1 alpha subcomplex subunit 12	NDUFA12	0.0459122	1.44896	aerobic respiration [GO:0009060]; mitochondrial ATP synthesis coupled electron transport [GO:0042775]; mitochondrial respiratory chain complex I assembly [GO:0032981]; proton motive force-driven mitochondrial ATP synthesis [GO:0042776]; respiratory gaseous exchange by respiratory system [GO:0007585]; response to oxidative stress [GO:0006979]	cytosol [GO:0005829]; mitochondrial inner membrane [GO:0005743]; mitochondrial respiratory chain complex I [GO:0005747]; mitochondrion [GO:0005739]	NADH dehydrogenase (ubiquinone) activity [GO:0008137]
O00429;F8VZ52;B4DPZ9;F8W1W3;F8VUJ9;B4DDQ3;H0YHY4;F8VR28;F8VYL3	O00429	Dynamin-1-like protein	DNM1L	0.0430527	1.44044	calcium ion transport [GO:0006816]; dynamin family protein polymerization involved in mitochondrial fission [GO:0003374]; endocytosis [GO:0006897]; heart contraction [GO:0060047]; intracellular distribution of mitochondria [GO:0048312]; localization [GO:0051179]; membrane fusion [GO:0061025]; mitochondrial fission [GO:0000266]; mitochondrial fragmentation involved in apoptotic process [GO:0043653…	brush border [GO:0005903]; clathrin-coated pit [GO:0005905]; cytoplasm [GO:0005737]; cytosol [GO:0005829]; endoplasmic reticulum [GO:0005783]; endoplasmic reticulum membrane [GO:0005789]; Golgi apparatus [GO:0005794]; intracellular membrane-bounded organelle [GO:0043231]; membrane [GO:0016020]; microtubule [GO:0005874]; mitochondrial outer membrane [GO:0005741]; mitochondrion [GO:0005739]; perinu…	GTP binding [GO:0005525]; GTP-dependent protein binding [GO:0030742]; GTPase activator activity [GO:0005096]; GTPase activity [GO:0003924]; identical protein binding [GO:0042802]; lipid binding [GO:0008289]; microtubule binding [GO:0008017]; molecular adaptor activity [GO:0060090]; protein homodimerization activity [GO:0042803]; small GTPase binding [GO:0031267]; ubiquitin protein ligase binding …
P18859;A8MUH2	P18859;A8MUH2	ATP synthase-coupling factor 6, mitochondrial	ATP5J	0.0097464	1.39733	proton motive force-driven ATP synthesis [GO:0015986]; proton motive force-driven mitochondrial ATP synthesis [GO:0042776]; substantia nigra development [GO:0021762]	mitochondrial inner membrane [GO:0005743]; mitochondrial proton-transporting ATP synthase complex [GO:0005753]; mitochondrial proton-transporting ATP synthase complex, coupling factor F(o) [GO:0000276]; mitochondrion [GO:0005739]	proton transmembrane transporter activity [GO:0015078]
P30049	P30049	ATP synthase subunit delta, mitochondrial	ATP5D	0.039558	1.35744	aerobic respiration [GO:0009060]; mitochondrial proton-transporting ATP synthase complex assembly [GO:0033615]; proton motive force-driven ATP synthesis [GO:0015986]; proton motive force-driven mitochondrial ATP synthesis [GO:0042776]; response to copper ion [GO:0046688]	mitochondrial inner membrane [GO:0005743]; mitochondrial matrix [GO:0005759]; mitochondrial proton-transporting ATP synthase complex [GO:0005753]; mitochondrial proton-transporting ATP synthase complex, catalytic sector F(1) [GO:0000275]; mitochondrion [GO:0005739]	proton-transporting ATP synthase activity, rotational mechanism [GO:0046933]
Q16795;A0A3B3ISG8;F5H0J3;H3BRM9;F5GY40	Q16795;A0A3B3ISG8	NADH dehydrogenase [ubiquinone] 1 alpha subcomplex subunit 9, mitochondrial	NDUFA9	0.0154575	1.35645	aerobic respiration [GO:0009060]; circadian rhythm [GO:0007623]; mitochondrial electron transport, NADH to ubiquinone [GO:0006120]; mitochondrial respiratory chain complex I assembly [GO:0032981]; proton motive force-driven mitochondrial ATP synthesis [GO:0042776]; sodium ion transport [GO:0006814]; ubiquinone-6 biosynthetic process [GO:1901006]	mitochondrial matrix [GO:0005759]; mitochondrial membrane [GO:0031966]; mitochondrial respiratory chain complex I [GO:0005747]; mitochondrion [GO:0005739]; nucleus [GO:0005634]	NADH dehydrogenase (ubiquinone) activity [GO:0008137]; NADH dehydrogenase activity [GO:0003954]; protein-containing complex binding [GO:0044877]
O43181;H0Y9M8	O43181;H0Y9M8	NADH dehydrogenase [ubiquinone] iron-sulfur protein 4, mitochondrial	NDUFS4	0.0362091	1.33293	aerobic respiration [GO:0009060]; brain development [GO:0007420]; cellular respiration [GO:0045333]; mitochondrial electron transport, NADH to ubiquinone [GO:0006120]; mitochondrial respiratory chain complex I assembly [GO:0032981]; positive regulation of fibroblast proliferation [GO:0048146]; proton motive force-driven mitochondrial ATP synthesis [GO:0042776]; reactive oxygen species metabolic p…	mitochondrial inner membrane [GO:0005743]; mitochondrial respiratory chain complex I [GO:0005747]; mitochondrion [GO:0005739]	NADH dehydrogenase (ubiquinone) activity [GO:0008137]
Q9NUJ1	Q9NUJ1	Mycophenolic acid acyl-glucuronide esterase, mitochondrial	ABHD10	0.0150068	1.25952	cellular glucuronidation [GO:0052695]; glucuronoside catabolic process [GO:0019391]; protein depalmitoylation [GO:0002084]	cytosol [GO:0005829]; mitochondrial matrix [GO:0005759]; mitochondrion [GO:0005739]	hydrolase activity, hydrolyzing O-glycosyl compounds [GO:0004553]; mycophenolic acid acyl-glucuronide esterase activity [GO:0102390]; palmitoyl-(protein) hydrolase activity [GO:0008474]
P51553;G5E9Q7;E7EQB8;E9PF84;H7C1W2;H0Y5Q7	P51553;G5E9Q7;E7EQB8;E9PF84;H7C1W2	Isocitrate dehydrogenase [NAD] subunit gamma, mitochondrial;Isocitrate dehydrogenase [NAD] subunit, mitochondrial	IDH3G	0.0403874	1.25502	carbohydrate metabolic process [GO:0005975]; isocitrate metabolic process [GO:0006102]; tricarboxylic acid cycle [GO:0006099]	mitochondrial isocitrate dehydrogenase complex (NAD+) [GO:0005962]; mitochondrial matrix [GO:0005759]; mitochondrion [GO:0005739]; nucleolus [GO:0005730]	ATP binding [GO:0005524]; isocitrate dehydrogenase (NAD+) activity [GO:0004449]; magnesium ion binding [GO:0000287]; NAD binding [GO:0051287]
C9JFR7;P99999;CON__P62894	C9JFR7;P99999	Cytochrome c	CYCS	0.0260195	1.25489	apoptotic process [GO:0006915]	mitochondrial intermembrane space [GO:0005758]; respirasome [GO:0070469]	electron transfer activity [GO:0009055]; heme binding [GO:0020037]; metal ion binding [GO:0046872]
P43155;B7ZBP5;A6PVN3;H0Y4Z7	P43155	Carnitine O-acetyltransferase	CRAT	0.0464649	1.21054	carnitine metabolic process, CoA-linked [GO:0019254]; fatty acid beta-oxidation using acyl-CoA oxidase [GO:0033540]; medium-chain fatty acid metabolic process [GO:0051791]; short-chain fatty acid metabolic process [GO:0046459]	cytosol [GO:0005829]; endoplasmic reticulum [GO:0005783]; mitochondrial inner membrane [GO:0005743]; mitochondrion [GO:0005739]; peroxisomal matrix [GO:0005782]; peroxisome [GO:0005777]	acyl-CoA oxidase activity [GO:0003997]; carnitine O-acetyltransferase activity [GO:0004092]; carnitine O-octanoyltransferase activity [GO:0008458]
chaperone-mediated protein folding
Q9H3Z4	Q9H3Z4	DnaJ homolog subfamily C member 5	DNAJC5	0.0488914	2.1273	chaperone-mediated protein folding [GO:0061077]; exocytosis [GO:0006887]; negative regulation of neuron apoptotic process [GO:0043524]; neuron apoptotic process [GO:0051402]; regulated exocytosis [GO:0045055]; regulation of synaptic vesicle cycle [GO:0098693]; synaptic vesicle exocytosis [GO:0016079]	azurophil granule membrane [GO:0035577]; chromaffin granule membrane [GO:0042584]; clathrin-sculpted gamma-aminobutyric acid transport vesicle membrane [GO:0061202]; cytosol [GO:0005829]; Golgi apparatus [GO:0005794]; intracellular membrane-bounded organelle [GO:0043231]; lysosomal membrane [GO:0005765]; melanosome [GO:0042470]; membrane [GO:0016020]; mitochondrion [GO:0005739]; neuromuscular jun…	ATP-dependent protein binding [GO:0043008]
P31948;F5H783;H0YGI8;F5GXD8	P31948	Stress-induced-phosphoprotein 1	STIP1	0.0348292	1.47384	cellular response to interleukin-7 [GO:0098761]; protein folding [GO:0006457]	chaperone complex [GO:0101031]; cytosol [GO:0005829]; dynein axonemal particle [GO:0120293]; Golgi apparatus [GO:0005794]; nucleus [GO:0005634]; protein-containing complex [GO:0032991]	Hsp70 protein binding [GO:0030544]; Hsp90 protein binding [GO:0051879]; RNA binding [GO:0003723]
P40227;J3KRI6	P40227	T-complex protein 1 subunit zeta	CCT6A	0.00427185	1.26229	chaperone-mediated protein folding [GO:0061077]; positive regulation of establishment of protein localization to telomere [GO:1904851]; positive regulation of protein localization to Cajal body [GO:1904871]; positive regulation of telomerase RNA localization to Cajal body [GO:1904874]; positive regulation of telomere maintenance via telomerase [GO:0032212]; protein folding [GO:0006457]; protein s…	chaperonin-containing T-complex [GO:0005832]; cytoplasm [GO:0005737]; cytosol [GO:0005829]; extracellular exosome [GO:0070062]; microtubule [GO:0005874]	ATP binding [GO:0005524]; ATP hydrolysis activity [GO:0016887]; ATP-dependent protein folding chaperone [GO:0140662]; protein folding chaperone [GO:0044183]; RNA binding [GO:0003723]; unfolded protein binding [GO:0051082]; WD40-repeat domain binding [GO:0071987]
P50991	P50991	T-complex protein 1 subunit delta	CCT4	0.0150457	1.25093	binding of sperm to zona pellucida [GO:0007339]; chaperone-mediated protein folding [GO:0061077]; positive regulation of establishment of protein localization to telomere [GO:1904851]; positive regulation of protein localization to Cajal body [GO:1904871]; positive regulation of telomerase activity [GO:0051973]; positive regulation of telomerase RNA localization to Cajal body [GO:1904874]; positi…	cell body [GO:0044297]; cell projection [GO:0042995]; centrosome [GO:0005813]; chaperonin-containing T-complex [GO:0005832]; cytosol [GO:0005829]; extracellular exosome [GO:0070062]; melanosome [GO:0042470]; microtubule [GO:0005874]; nucleoplasm [GO:0005654]; zona pellucida receptor complex [GO:0002199]	ATP binding [GO:0005524]; ATP hydrolysis activity [GO:0016887]; ATP-dependent protein folding chaperone [GO:0140662]; protein folding chaperone [GO:0044183]; RNA binding [GO:0003723]; unfolded protein binding [GO:0051082]
P78371;F5GWF6;F8VQ14	P78371;F5GWF6;F8VQ14	T-complex protein 1 subunit beta	CCT2	0.0217729	1.24573	binding of sperm to zona pellucida [GO:0007339]; chaperone mediated protein folding independent of cofactor [GO:0051086]; chaperone-mediated protein complex assembly [GO:0051131]; chaperone-mediated protein folding [GO:0061077]; positive regulation of establishment of protein localization to telomere [GO:1904851]; positive regulation of protein localization to Cajal body [GO:1904871]; positive re…	azurophil granule lumen [GO:0035578]; cell body [GO:0044297]; chaperonin-containing T-complex [GO:0005832]; cytosol [GO:0005829]; extracellular exosome [GO:0070062]; extracellular region [GO:0005576]; microtubule [GO:0005874]; zona pellucida receptor complex [GO:0002199]	ATP binding [GO:0005524]; ATP hydrolysis activity [GO:0016887]; ATP-dependent protein folding chaperone [GO:0140662]; protein folding chaperone [GO:0044183]; ubiquitin protein ligase binding [GO:0031625]; unfolded protein binding [GO:0051082]
P50990;H7C4C8;H7C2U0	P50990;H7C4C8	T-complex protein 1 subunit theta	CCT8	0.0394768	1.17499	binding of sperm to zona pellucida [GO:0007339]; chaperone-mediated protein folding [GO:0061077]; pore complex assembly [GO:0046931]; positive regulation of establishment of protein localization to telomere [GO:1904851]; positive regulation of protein localization to Cajal body [GO:1904871]; positive regulation of telomerase RNA localization to Cajal body [GO:1904874]; positive regulation of telo…	azurophil granule lumen [GO:0035578]; cell body [GO:0044297]; centrosome [GO:0005813]; chaperonin-containing T-complex [GO:0005832]; cilium [GO:0005929]; cytoplasm [GO:0005737]; cytosol [GO:0005829]; extracellular exosome [GO:0070062]; extracellular region [GO:0005576]; ficolin-1-rich granule lumen [GO:1904813]; intermediate filament cytoskeleton [GO:0045111]; microtubule [GO:0005874]; nucleoplas…	ATP binding [GO:0005524]; ATP hydrolysis activity [GO:0016887]; ATP-dependent protein folding chaperone [GO:0140662]; cadherin binding [GO:0045296]; protein folding chaperone [GO:0044183]; unfolded protein binding [GO:0051082]
B7ZAR1;E9PCA1;P48643;E7ENZ3	B7ZAR1;E9PCA1;P48643;E7ENZ3	T-complex protein 1 subunit epsilon	CCT5	0.0477946	1.16174		cytoplasm [GO:0005737]	ATP binding [GO:0005524]; ATP hydrolysis activity [GO:0016887]; ATP-dependent protein folding chaperone [GO:0140662]; unfolded protein binding [GO:0051082]
Synaptic Plasticity
P36543;C9J8H1;Q96A05	P36543	V-type proton ATPase subunit E 1	ATP6V1E1	0.040766	1.27523	proton transmembrane transport [GO:1902600]; regulation of macroautophagy [GO:0016241]; synaptic vesicle lumen acidification [GO:0097401]	apical plasma membrane [GO:0016324]; clathrin-coated vesicle membrane [GO:0030665]; cytosol [GO:0005829]; endosome [GO:0005768]; extracellular exosome [GO:0070062]; lysosomal membrane [GO:0005765]; microvillus [GO:0005902]; proton-transporting two-sector ATPase complex [GO:0016469]; synaptic vesicle membrane [GO:0030672]; vacuolar proton-transporting V-type ATPase, V1 domain [GO:0000221]	ATPase binding [GO:0051117]; proton-transporting ATPase activity, rotational mechanism [GO:0046961]
Q16864	Q16864	V-type proton ATPase subunit F	ATP6V1F	0.0337242	1.22784	endosomal lumen acidification [GO:0048388]; Golgi lumen acidification [GO:0061795]; intracellular pH reduction [GO:0051452]; lysosomal lumen acidification [GO:0007042]; proton transmembrane transport [GO:1902600]; synaptic vesicle lumen acidification [GO:0097401]; vacuolar acidification [GO:0007035]	ATPase complex [GO:1904949]; clathrin-coated vesicle membrane [GO:0030665]; cytosol [GO:0005829]; extracellular exosome [GO:0070062]; membrane [GO:0016020]; proton-transporting V-type ATPase complex [GO:0033176]; synaptic vesicle membrane [GO:0030672]; transmembrane transporter complex [GO:1902495]; vacuolar proton-transporting V-type ATPase complex [GO:0016471]; vacuolar proton-transporting V-ty…	ATPase-coupled ion transmembrane transporter activity [GO:0042625]; proton transmembrane transporter activity [GO:0015078]; proton-transporting ATPase activity, rotational mechanism [GO:0046961]
P21281;H0YC04;C9JL73;P15313;C9JNS9;E5RGH6	P21281;H0YC04	V-type proton ATPase subunit B, brain isoform	ATP6V1B2	0.0359075	1.21405	ATP metabolic process [GO:0046034]; proton transmembrane transport [GO:1902600]; regulation of macroautophagy [GO:0016241]; synaptic vesicle lumen acidification [GO:0097401]; vacuolar acidification [GO:0007035]	apical plasma membrane [GO:0016324]; clathrin-coated vesicle membrane [GO:0030665]; cytosol [GO:0005829]; extracellular exosome [GO:0070062]; extrinsic component of synaptic vesicle membrane [GO:0098850]; intracellular membrane-bounded organelle [GO:0043231]; lysosomal membrane [GO:0005765]; melanosome [GO:0042470]; microvillus [GO:0005902]; plasma membrane [GO:0005886]; ruffle [GO:0001726]; vacu…	ATP binding [GO:0005524]; proton transmembrane transporter activity [GO:0015078]; proton-transporting ATPase activity, rotational mechanism [GO:0046961]
Q9Y5K8;G3V2S6;G3V2V6;H0YJH8;G3V559;H0YJS0;H0YJ55;G3V341;G3V3T8	Q9Y5K8;G3V2S6;G3V2V6;H0YJH8;G3V559	V-type proton ATPase subunit D	ATP6V1D	0.0494754	1.19699	cilium assembly [GO:0060271]; endosomal lumen acidification [GO:0048388]; Golgi lumen acidification [GO:0061795]; intracellular pH reduction [GO:0051452]; lysosomal lumen acidification [GO:0007042]; protein localization to cilium [GO:0061512]; proton transmembrane transport [GO:1902600]; regulation of macroautophagy [GO:0016241]; synaptic vesicle lumen acidification [GO:0097401]; vacuolar acidifi…	ATPase complex [GO:1904949]; cilium [GO:0005929]; clathrin-coated vesicle membrane [GO:0030665]; cytosol [GO:0005829]; extracellular exosome [GO:0070062]; extrinsic component of synaptic vesicle membrane [GO:0098850]; lysosomal membrane [GO:0005765]; membrane [GO:0016020]; microtubule organizing center [GO:0005815]; plasma membrane [GO:0005886]; proton-transporting V-type ATPase complex [GO:00331…	proton-transporting ATPase activity, rotational mechanism [GO:0046961]
P38606;C9JVW8;C9JA17	P38606	V-type proton ATPase catalytic subunit A	ATP6V1A	0.0116989	1.18374	cellular iron ion homeostasis [GO:0006879]; cellular response to increased oxygen levels [GO:0036295]; endosomal lumen acidification [GO:0048388]; Golgi lumen acidification [GO:0061795]; intracellular pH reduction [GO:0051452]; lysosomal lumen acidification [GO:0007042]; proton transmembrane transport [GO:1902600]; regulation of macroautophagy [GO:0016241]; synaptic vesicle lumen acidification [G…	apical plasma membrane [GO:0016324]; ATPase complex [GO:1904949]; clathrin-coated vesicle membrane [GO:0030665]; cytosol [GO:0005829]; extracellular exosome [GO:0070062]; extrinsic component of synaptic vesicle membrane [GO:0098850]; intracellular membrane-bounded organelle [GO:0043231]; lysosomal membrane [GO:0005765]; membrane [GO:0016020]; microvillus [GO:0005902]; nucleoplasm [GO:0005654]; pl…	ATP binding [GO:0005524]; proton-transporting ATP synthase activity, rotational mechanism [GO:0046933]; proton-transporting ATPase activity, rotational mechanism [GO:0046961]
Q13561;F8W1I6;H0YI98;F8VW18;F8VX93;F8VRV7;H0YHL1;F8W0U6	Q13561;F8W1I6;H0YI98;F8VW18	Dynactin subunit 2	DCTN2	0.00392845	1.1796	melanosome transport [GO:0032402]; mitotic metaphase plate congression [GO:0007080]; mitotic spindle organization [GO:0007052]; protein localization to centrosome [GO:0071539]	centrosome [GO:0005813]; cytoplasm [GO:0005737]; cytosol [GO:0005829]; dynactin complex [GO:0005869]; dynein complex [GO:0030286]; extracellular exosome [GO:0070062]; growth cone [GO:0030426]; kinetochore [GO:0000776]; membrane [GO:0016020]; microtubule [GO:0005874]; vesicle [GO:0031982]	identical protein binding [GO:0042802]; protein kinase binding [GO:0019901]; spectrin binding [GO:0030507]
Protein Phosphorylation
A0A494C1R4;A0A494C1H9;A0A494C036;A0A494C1B4;A0A494C0U4;A0A494C055;A0A494C087;P23471	A0A494C1R4;A0A494C1H9;A0A494C036;A0A494C1B4;A0A494C0U4;A0A494C055;A0A494C087;P23471	Receptor-type tyrosine-protein phosphatase zeta	PTPRZ1	0.00785301	1.30895	protein dephosphorylation [GO:0006470]	membrane [GO:0016020]	protein tyrosine phosphatase activity [GO:0004725]
A0A2U3TZN6;A0A2U3TZM4;A0A2U3TZM1;A0A2R8YE77;O14936;A0A2R8YFN5;Q5JS79;A0A2R8YEK3;A0A2R8YEJ7;A0A2R8Y6F8;A0A2R8YGH2;A0A2R8Y4K4;Q5JS72;A0A2R8Y472;A0A2R8Y7X6;A0A2R8Y3B3	A0A2U3TZN6;A0A2U3TZM4;A0A2U3TZM1;A0A2R8YE77;O14936;A0A2R8YFN5;Q5JS79;A0A2R8YEK3;A0A2R8YEJ7;A0A2R8Y6F8	Peripheral plasma membrane protein CASK	CASK	0.0286342	1.20152	protein phosphorylation [GO:0006468]	cell junction [GO:0030054]	ATP binding [GO:0005524]; protein kinase activity [GO:0004672]
A0A087WVC4;A0A0A0MS54;P22694;B1APG1;B1APG0;B1APG2;B1APF8;B1APF9;B1APG3;B1APF7	A0A087WVC4;A0A0A0MS54;P22694;B1APG1;B1APG0;B1APG2;B1APF8;B1APF9;B1APG3;B1APF7	cAMP-dependent protein kinase catalytic subunit beta	PRKACB	0.0280512	1.12691	protein phosphorylation [GO:0006468]		AMP-activated protein kinase activity [GO:0004679]; ATP binding [GO:0005524]; cAMP-dependent protein kinase activity [GO:0004691]
Other
Q15046;H3BVA8;J3KRL2;H3BPV7	Q15046	Lysine--tRNA ligase	KARS	0.0232883	1.8215	basophil activation involved in immune response [GO:0002276]; diadenosine tetraphosphate biosynthetic process [GO:0015966]; ERK1 and ERK2 cascade [GO:0070371]; lysyl-tRNA aminoacylation [GO:0006430]; positive regulation of DNA-templated transcription [GO:0045893]; positive regulation of inflammatory response to antigenic stimulus [GO:0002863]; positive regulation of macrophage activation [GO:0043…	aminoacyl-tRNA synthetase multienzyme complex [GO:0017101]; cytosol [GO:0005829]; extracellular space [GO:0005615]; mitochondrial matrix [GO:0005759]; mitochondrion [GO:0005739]; nucleus [GO:0005634]; plasma membrane [GO:0005886]	amino acid binding [GO:0016597]; ATP adenylyltransferase activity [GO:0003877]; ATP binding [GO:0005524]; identical protein binding [GO:0042802]; lysine-tRNA ligase activity [GO:0004824]; protein homodimerization activity [GO:0042803]; tRNA binding [GO:0000049]
Q14894;I3L325;I3NI53;I3L2W5;I3L3Y1;I3L3J9	Q14894;I3L325;I3NI53;I3L2W5	Ketimine reductase mu-crystallin	CRYM	0.0351633	1.67529	lysine catabolic process [GO:0006554]; negative regulation of transcription by RNA polymerase II [GO:0000122]; sensory perception of sound [GO:0007605]; thyroid hormone metabolic process [GO:0042403]; thyroid hormone transport [GO:0070327]	cytoplasm [GO:0005737]; cytosol [GO:0005829]; extracellular exosome [GO:0070062]; mitochondrion [GO:0005739]; nucleus [GO:0005634]; peroxisomal matrix [GO:0005782]	hormone binding [GO:0042562]; NADP binding [GO:0050661]; protein homodimerization activity [GO:0042803]; thiomorpholine-carboxylate dehydrogenase activity [GO:0047127]; thyroid hormone binding [GO:0070324]; transcription corepressor activity [GO:0003714]
Q8WXD9	Q8WXD9	Caskin-1	CASKIN1	0.0414988	1.57065	signal transduction [GO:0007165]	cytoplasm [GO:0005737]; membrane [GO:0016020]	identical protein binding [GO:0042802]
H0YLM8;Q8TDJ6	H0YLM8;Q8TDJ6	DmX-like protein 2	DMXL2	0.036057	1.5679
Q8N1G4	Q8N1G4	Leucine-rich repeat-containing protein 47	LRRC47	0.0326598	1.32832	phenylalanyl-tRNA aminoacylation [GO:0006432]		phenylalanine-tRNA ligase activity [GO:0004826]; RNA binding [GO:0003723]
Q99733;E9PNW0;E9PJJ2;E9PS34;E9PNJ7;A8MXH2;C9J6D1;C9JZI7;E9PKI2;E9PP22;E9PKT8;H0YCI4;C9J1B1	Q99733;E9PNW0;E9PJJ2;E9PS34;E9PNJ7;A8MXH2;C9J6D1;C9JZI7	Nucleosome assembly protein 1-like 4	NAP1L4	0.000186327	1.2988	nucleosome assembly [GO:0006334]	chromatin [GO:0000785]; cytoplasm [GO:0005737]; nucleus [GO:0005634]	chromatin binding [GO:0003682]; histone binding [GO:0042393]; nucleosome binding [GO:0031491]; RNA binding [GO:0003723]; unfolded protein binding [GO:0051082]
P31946;Q4VY20;Q4VY19;A0A0J9YWE8;A0A0J9YWZ2	P31946	14-3-3 protein beta/alpha;14-3-3 protein beta/alpha, N-terminally processed	YWHAB	0.0181629	1.26483	cytoplasmic sequestering of protein [GO:0051220]; negative regulation of G protein-coupled receptor signaling pathway [GO:0045744]; negative regulation of protein dephosphorylation [GO:0035308]; positive regulation of catalytic activity [GO:0043085]; protein localization [GO:0008104]; protein targeting [GO:0006605]; signal transduction [GO:0007165]	cytoplasm [GO:0005737]; cytosol [GO:0005829]; extracellular exosome [GO:0070062]; focal adhesion [GO:0005925]; melanosome [GO:0042470]; membrane [GO:0016020]; perinuclear region of cytoplasm [GO:0048471]; vacuolar membrane [GO:0005774]	cadherin binding [GO:0045296]; enzyme binding [GO:0019899]; histone deacetylase binding [GO:0042826]; identical protein binding [GO:0042802]; phosphoprotein binding [GO:0051219]; phosphoserine residue binding [GO:0050815]; protein domain specific binding [GO:0019904]; protein kinase inhibitor activity [GO:0004860]

## Sheet: SN higher in old
Supplementary table S2: Proteins (ordered by gene ontology based on biological process) identified as being higher abundant in old substantia nigra pars compacta (SN) tissue compared to young SN tissue. Information on Protein ID (uniprot accession), protein name and corresponding gene name are given. Enrichment was verified by student's ttest, whereby a p-value < 0.05 was considered statistically…
Protein IDs	Majority protein IDs	Protein names	Gene names	p-value	fold change (Old/Young)	Gene Ontology (biological process)	Gene Ontology (cellular component)	Gene Ontology (molecular function)
Brain architecture, development and function
Q02413	Q02413	Desmoglein-1	DSG1	0.0463031	3.56419	calcium-dependent cell-cell adhesion via plasma membrane cell adhesion molecules [GO:0016339]; cell-cell adhesion [GO:0098609]; cell-cell junction assembly [GO:0007043]; homophilic cell adhesion via plasma membrane adhesion molecules [GO:0007156]; maternal process involved in female pregnancy [GO:0060135]; protein stabilization [GO:0050821]; response to progesterone [GO:0032570]	apical plasma membrane [GO:0016324]; cornified envelope [GO:0001533]; cytoplasm [GO:0005737]; cytoplasmic side of plasma membrane [GO:0009898]; cytosol [GO:0005829]; desmosome [GO:0030057]; ficolin-1-rich granule membrane [GO:0101003]; lateral plasma membrane [GO:0016328]; nucleus [GO:0005634]; plasma membrane [GO:0005886]	calcium ion binding [GO:0005509]; gamma-catenin binding [GO:0045295]; toxic substance binding [GO:0015643]
Q08554	Q08554	Desmocollin-1	DSC1	0.0420103	3.14305	cell-cell adhesion [GO:0098609]; homophilic cell adhesion via plasma membrane adhesion molecules [GO:0007156]	cell-cell junction [GO:0005911]; cornified envelope [GO:0001533]; desmosome [GO:0030057]; extracellular exosome [GO:0070062]; ficolin-1-rich granule membrane [GO:0101003]; gap junction [GO:0005921]; membrane [GO:0016020]; plasma membrane [GO:0005886]	calcium ion binding [GO:0005509]
P14136;A0A1X7SBR3;A0A1W2PR46;A0A1X7SCE1;A0A1W2PRT3;K7EKH9;K7EJU1;K7ELP4;B4DIR1;A0A1W2PS58;A0A1W2PPA3;K7EJK1;A0A1W2PQU7	P14136;A0A1X7SBR3;A0A1W2PR46;A0A1X7SCE1;A0A1W2PRT3;K7EKH9;K7EJU1	Glial fibrillary acidic protein	GFAP	0.045028	2.95585	astrocyte development [GO:0014002]; Bergmann glial cell differentiation [GO:0060020]; D-aspartate import across plasma membrane [GO:0070779]; extracellular matrix organization [GO:0030198]; gene expression [GO:0010467]; intermediate filament organization [GO:0045109]; intracellular protein transport [GO:0006886]; long-term synaptic potentiation [GO:0060291]; negative regulation of neuron projecti…	astrocyte end-foot [GO:0097450]; cell body [GO:0044297]; cell projection [GO:0042995]; cytoplasm [GO:0005737]; cytoplasmic side of lysosomal membrane [GO:0098574]; cytosol [GO:0005829]; intermediate filament [GO:0005882]; intermediate filament cytoskeleton [GO:0045111]	identical protein binding [GO:0042802]; integrin binding [GO:0005178]; kinase binding [GO:0019900]; structural constituent of cytoskeleton [GO:0005200]
O14745;J3QRP6	O14745;J3QRP6	Na(+)/H(+) exchange regulatory cofactor NHE-RF1	SLC9A3R1	0.0218986	1.90052	actin cytoskeleton organization [GO:0030036]; adenylate cyclase-activating dopamine receptor signaling pathway [GO:0007191]; auditory receptor cell stereocilium organization [GO:0060088]; bile acid secretion [GO:0032782]; cellular phosphate ion homeostasis [GO:0030643]; cerebrospinal fluid circulation [GO:0090660]; cilium organization [GO:0044782]; establishment of epithelial cell apical/basal po…	actin cytoskeleton [GO:0015629]; apical plasma membrane [GO:0016324]; brush border membrane [GO:0031526]; cell periphery [GO:0071944]; cytoplasm [GO:0005737]; endomembrane system [GO:0012505]; extracellular exosome [GO:0070062]; filopodium [GO:0030175]; membrane [GO:0016020]; membrane raft [GO:0045121]; microvillus [GO:0005902]; microvillus membrane [GO:0031528]; perinuclear region of cytoplasm […	beta-2 adrenergic receptor binding [GO:0031698]; beta-catenin binding [GO:0008013]; chloride channel regulator activity [GO:0017081]; dopamine receptor binding [GO:0050780]; gamma-aminobutyric acid transmembrane transporter activity [GO:0015185]; growth factor receptor binding [GO:0070851]; identical protein binding [GO:0042802]; myosin II binding [GO:0045159]; PDZ domain binding [GO:0030165]; ph…
P11217	P11217	Glycogen phosphorylase, muscle form	PYGM	0.0110536	1.8988	glycogen catabolic process [GO:0005980]; glycogen metabolic process [GO:0005977]	cytoplasm [GO:0005737]; cytosol [GO:0005829]; extracellular exosome [GO:0070062]	glycogen phosphorylase activity [GO:0008184]; linear malto-oligosaccharide phosphorylase activity [GO:0102250]; nucleotide binding [GO:0000166]; pyridoxal phosphate binding [GO:0030170]; SHG alpha-glucan phosphorylase activity [GO:0102499]
H3BLU7;O43488;A0A499FJT0;Q8NHP1	H3BLU7;O43488	Aflatoxin B1 aldehyde reductase member 2	AKR7A2	0.045039	1.61366
P05091;S4R3S4;F8VP50;H0Y2X5;H0YMG7;P47895;P30837;O94788	P05091	Aldehyde dehydrogenase, mitochondrial	ALDH2	0.00887189	1.57322	alcohol metabolic process [GO:0006066]; aldehyde catabolic process [GO:0046185]; carbohydrate metabolic process [GO:0005975]; ethanol catabolic process [GO:0006068]; regulation of dopamine biosynthetic process [GO:1903179]; regulation of serotonin biosynthetic process [GO:1905627]	extracellular exosome [GO:0070062]; mitochondrial matrix [GO:0005759]; mitochondrion [GO:0005739]	aldehyde dehydrogenase (NAD+) activity [GO:0004029]; aldehyde dehydrogenase [NAD(P)+] activity [GO:0004030]; carboxylic ester hydrolase activity [GO:0052689]; electron transfer activity [GO:0009055]; glyceraldehyde-3-phosphate dehydrogenase (NAD+) (non-phosphorylating) activity [GO:0043878]; NAD binding [GO:0051287]; nitroglycerin reductase activity [GO:0018547]; phenylacetaldehyde dehydrogenase …
P08670;B0YJC4;B0YJC5;A0A1B0GTT5;A0A1B0GVG8;H7C5W5;P41219;P17661;F8W835	P08670;B0YJC4	Vimentin	VIM	0.0267884	1.53821	astrocyte development [GO:0014002]; Bergmann glial cell differentiation [GO:0060020]; cellular response to lipopolysaccharide [GO:0071222]; cellular response to muramyl dipeptide [GO:0071225]; cellular response to type II interferon [GO:0071346]; intermediate filament organization [GO:0045109]; lens fiber cell development [GO:0070307]; negative regulation of neuron projection development [GO:0010…	axon [GO:0030424]; cell leading edge [GO:0031252]; cytoplasm [GO:0005737]; cytoskeleton [GO:0005856]; cytosol [GO:0005829]; extracellular exosome [GO:0070062]; focal adhesion [GO:0005925]; intermediate filament [GO:0005882]; intermediate filament cytoskeleton [GO:0045111]; microtubule organizing center [GO:0005815]; nuclear matrix [GO:0016363]; peroxisome [GO:0005777]; phagocytic vesicle [GO:0045…	double-stranded RNA binding [GO:0003725]; identical protein binding [GO:0042802]; keratin filament binding [GO:1990254]; molecular adaptor activity [GO:0060090]; protein domain specific binding [GO:0019904]; scaffold protein binding [GO:0097110]; structural constituent of cytoskeleton [GO:0005200]; structural constituent of eye lens [GO:0005212]
Q14CZ8	Q14CZ8	Hepatocyte cell adhesion molecule	HEPACAM	0.0450316	1.45432	cell adhesion [GO:0007155]; cell cycle [GO:0007049]; protein localization [GO:0008104]; regulation of cell cycle [GO:0051726]	axon [GO:0030424]; cell-cell junction [GO:0005911]; cytoplasm [GO:0005737]; membrane [GO:0016020]
P52758;H0YB34;H0YBX3	P52758;H0YB34;H0YBX3	Ribonuclease UK114	HRSP12	0.0498933	1.44642	brain development [GO:0007420]; G1 to G0 transition [GO:0070314]; kidney development [GO:0001822]; L-threonine catabolic process to glycine [GO:0019518]; lipid metabolic process [GO:0006629]; lung development [GO:0030324]; mRNA catabolic process [GO:0006402]; mRNA destabilization [GO:0061157]; negative regulation of epithelial cell proliferation [GO:0050680]; negative regulation of translation [G…	cytoplasm [GO:0005737]; cytosol [GO:0005829]; extracellular exosome [GO:0070062]; mitochondrial matrix [GO:0005759]; mitochondrion [GO:0005739]; nucleus [GO:0005634]; peroxisome [GO:0005777]	2-iminobutanoate deaminase activity [GO:0120242]; 2-iminopropanoate deaminase activity [GO:0120243]; deaminase activity [GO:0019239]; endoribonuclease activity, producing 3'-phosphomonoesters [GO:0016892]; identical protein binding [GO:0042802]; long-chain fatty acid binding [GO:0036041]; mRNA binding [GO:0003729]; RNA binding [GO:0003723]; transition metal ion binding [GO:0046914]
P26038;V9GZ54;E9PNP4	P26038	Moesin	MSN	0.0162429	1.442	cellular response to testosterone stimulus [GO:0071394]; establishment of endothelial barrier [GO:0061028]; establishment of epithelial cell apical/basal polarity [GO:0045198]; gland morphogenesis [GO:0022612]; immunological synapse formation [GO:0001771]; leukocyte cell-cell adhesion [GO:0007159]; leukocyte migration [GO:0050900]; membrane to membrane docking [GO:0022614]; positive regulation of…	adherens junction [GO:0005912]; apical part of cell [GO:0045177]; apical plasma membrane [GO:0016324]; basolateral plasma membrane [GO:0016323]; blood microparticle [GO:0072562]; cell periphery [GO:0071944]; cell surface [GO:0009986]; cytoplasm [GO:0005737]; cytoskeleton [GO:0005856]; cytosol [GO:0005829]; extracellular exosome [GO:0070062]; extracellular space [GO:0005615]; filopodium [GO:003017…	actin binding [GO:0003779]; cell adhesion molecule binding [GO:0050839]; double-stranded RNA binding [GO:0003725]; enzyme binding [GO:0019899]; protein kinase binding [GO:0019901]; signaling receptor binding [GO:0005102]; structural constituent of cytoskeleton [GO:0005200]
P04271;A8MRB1	P04271	Protein S100-B	S100B	0.0293463	1.42134	axonogenesis [GO:0007409]; central nervous system development [GO:0007417]; learning or memory [GO:0007611]; memory [GO:0007613]; positive regulation of cell population proliferation [GO:0008284]; positive regulation of I-kappaB kinase/NF-kappaB signaling [GO:0043123]; regulation of neuronal synaptic plasticity [GO:0048168]	cytoplasm [GO:0005737]; cytosol [GO:0005829]; extracellular region [GO:0005576]; extracellular space [GO:0005615]; intracellular membrane-bounded organelle [GO:0043231]; neuronal cell body [GO:0043025]; nucleoplasm [GO:0005654]; nucleus [GO:0005634]; perinuclear region of cytoplasm [GO:0048471]; ruffle [GO:0001726]	calcium ion binding [GO:0005509]; calcium-dependent protein binding [GO:0048306]; identical protein binding [GO:0042802]; ion binding [GO:0043167]; protein homodimerization activity [GO:0042803]; RAGE receptor binding [GO:0050786]; S100 protein binding [GO:0044548]; tau protein binding [GO:0048156]; zinc ion binding [GO:0008270]
P29966	P29966	Myristoylated alanine-rich C-kinase substrate	MARCKS	0.0357	1.41885	actin crosslink formation [GO:0051764]; actin filament bundle assembly [GO:0051017]; actin filament organization [GO:0007015]; apoptotic process [GO:0006915]; central nervous system development [GO:0007417]; mitochondrion organization [GO:0007005]; neural tube development [GO:0021915]; neurogenesis [GO:0022008]; response to endoplasmic reticulum stress [GO:0034976]	actin cytoskeleton [GO:0015629]; actin filament bundle [GO:0032432]; cell cortex [GO:0005938]; centrosome [GO:0005813]; cytoplasm [GO:0005737]; extracellular exosome [GO:0070062]; focal adhesion [GO:0005925]; germinal vesicle [GO:0042585]; plasma membrane [GO:0005886]	actin filament binding [GO:0051015]; calmodulin binding [GO:0005516]; identical protein binding [GO:0042802]; protein kinase C binding [GO:0005080]
A0A2R8Y7M3;A0A2R8Y5S7;P35241;E9PQ82;E9PNV3;A0A2R8Y5P0;E9PKN5	A0A2R8Y7M3;A0A2R8Y5S7;P35241	Radixin	RDX	0.00574289	1.3737		cell projection [GO:0042995]; cytoplasm [GO:0005737]; cytoskeleton [GO:0005856]; plasma membrane [GO:0005886]	actin binding [GO:0003779]
C9J0K6;P30626;B4DHQ6	C9J0K6;P30626	Sorcin	SRI	0.00337241	1.3633			calcium ion binding [GO:0005509]
P07196	P07196	Neurofilament light polypeptide	NEFL	0.0479644	1.31904	anterograde axonal transport [GO:0008089]; axonal transport of mitochondrion [GO:0019896]; axonogenesis [GO:0007409]; cerebral cortex development [GO:0021987]; hippocampus development [GO:0021766]; intermediate filament organization [GO:0045109]; intermediate filament polymerization or depolymerization [GO:0045105]; locomotion [GO:0040011]; microtubule cytoskeleton organization [GO:0000226]; moto…	axon [GO:0030424]; axon cytoplasm [GO:1904115]; cholinergic synapse [GO:0098981]; cytoplasm [GO:0005737]; cytosol [GO:0005829]; growth cone [GO:0030426]; intermediate filament [GO:0005882]; neurofilament [GO:0005883]; neuromuscular junction [GO:0031594]; postsynaptic intermediate filament cytoskeleton [GO:0099160]; presynaptic intermediate filament cytoskeleton [GO:0099182]; Schaffer collateral -…	identical protein binding [GO:0042802]; phospholipase binding [GO:0043274]; protein C-terminus binding [GO:0008022]; protein domain specific binding [GO:0019904]; protein-containing complex binding [GO:0044877]; protein-macromolecule adaptor activity [GO:0030674]; structural constituent of cytoskeleton [GO:0005200]; structural constituent of postsynaptic intermediate filament cytoskeleton [GO:009…
P07197;E7ESP9;E7EMV2	P07197;E7ESP9;E7EMV2	Neurofilament medium polypeptide	NEFM	0.0494367	1.2816	intermediate filament organization [GO:0045109]; neurofilament bundle assembly [GO:0033693]	axon [GO:0030424]; cytoplasm [GO:0005737]; intermediate filament [GO:0005882]; intermediate filament cytoskeleton [GO:0045111]; neurofibrillary tangle [GO:0097418]; neurofilament [GO:0005883]; postsynaptic intermediate filament cytoskeleton [GO:0099160]	microtubule binding [GO:0008017]; structural constituent of cytoskeleton [GO:0005200]
Q14008;H0YCF6;H0YEK7;H0YDX5	Q14008	Cytoskeleton-associated protein 5	CKAP5	0.0379879	1.24193	cell division [GO:0051301]; centrosome cycle [GO:0007098]; centrosome duplication [GO:0051298]; establishment or maintenance of microtubule cytoskeleton polarity [GO:0030951]; microtubule depolymerization [GO:0007019]; microtubule polymerization [GO:0046785]; mitotic spindle organization [GO:0007052]; positive regulation of microtubule nucleation [GO:0090063]; RNA transport [GO:0050658]; spindle …	centrosome [GO:0005813]; cytoplasm [GO:0005737]; cytosol [GO:0005829]; kinetochore [GO:0000776]; membrane [GO:0016020]; nucleolus [GO:0005730]; plasma membrane [GO:0005886]; protein-containing complex [GO:0032991]; spindle pole [GO:0000922]	cadherin binding [GO:0045296]; microtubule binding [GO:0008017]; microtubule plus end polymerase [GO:0061863]; microtubule plus-end binding [GO:0051010]; ribonucleoprotein complex binding [GO:0043021]
Q15691	Q15691	Microtubule-associated protein RP/EB family member 1	MAPRE1	0.00609047	1.20987	attachment of mitotic spindle microtubules to kinetochore [GO:0051315]; cell division [GO:0051301]; cell migration [GO:0016477]; establishment of mitotic spindle orientation [GO:0000132]; microtubule bundle formation [GO:0001578]; microtubule polymerization [GO:0046785]; negative regulation of microtubule polymerization [GO:0031115]; non-motile cilium assembly [GO:1905515]; positive regulation of…	cell projection membrane [GO:0031253]; centrosome [GO:0005813]; ciliary basal body [GO:0036064]; cortical microtubule cytoskeleton [GO:0030981]; cytoplasmic microtubule [GO:0005881]; cytosol [GO:0005829]; focal adhesion [GO:0005925]; Golgi apparatus [GO:0005794]; microtubule [GO:0005874]; microtubule organizing center [GO:0005815]; microtubule plus-end [GO:0035371]; mitotic spindle astral microtu…	cadherin binding [GO:0045296]; identical protein binding [GO:0042802]; microtubule plus-end binding [GO:0051010]; molecular adaptor activity [GO:0060090]; protein C-terminus binding [GO:0008022]; protein kinase binding [GO:0019901]; RNA binding [GO:0003723]
Inflammation and oxidative stress
P00738;J3QLC9;H3BS21;J3KRH2;J3KSV1;J3QQI8;H3BMJ7	P00738;J3QLC9;H3BS21	Haptoglobin;Haptoglobin alpha chain;Haptoglobin beta chain	HP	0.00572637	8.41931	acute inflammatory response [GO:0002526]; acute-phase response [GO:0006953]; defense response [GO:0006952]; defense response to bacterium [GO:0042742]; immune system process [GO:0002376]; negative regulation of hydrogen peroxide catabolic process [GO:2000296]; negative regulation of oxidoreductase activity [GO:0051354]; positive regulation of cell death [GO:0010942]; response to hydrogen peroxide…	blood microparticle [GO:0072562]; endocytic vesicle lumen [GO:0071682]; extracellular exosome [GO:0070062]; extracellular region [GO:0005576]; extracellular space [GO:0005615]; haptoglobin-hemoglobin complex [GO:0031838]; specific granule lumen [GO:0035580]; tertiary granule lumen [GO:1904724]	antioxidant activity [GO:0016209]; hemoglobin binding [GO:0030492]; serine-type endopeptidase activity [GO:0004252]
C9JEU5;C9JC84;P02679;C9JPQ9;C9JU00	C9JEU5;C9JC84;P02679	Fibrinogen gamma chain	FGG	0.036275	5.82179	platelet activation [GO:0030168]; protein polymerization [GO:0051258]	fibrinogen complex [GO:0005577]	metal ion binding [GO:0046872]; signaling receptor binding [GO:0005102]
P02675;D6REL8	P02675;D6REL8	Fibrinogen beta chain;Fibrinopeptide B;Fibrinogen beta chain	FGB	0.041506	4.13032	adaptive immune response [GO:0002250]; blood coagulation, fibrin clot formation [GO:0072378]; cell adhesion [GO:0007155]; cell-matrix adhesion [GO:0007160]; cellular response to interleukin-1 [GO:0071347]; cellular response to leptin stimulus [GO:0044320]; fibrinolysis [GO:0042730]; induction of bacterial agglutination [GO:0043152]; innate immune response [GO:0045087]; negative regulation of endo…	blood microparticle [GO:0072562]; cell cortex [GO:0005938]; cell surface [GO:0009986]; collagen-containing extracellular matrix [GO:0062023]; endoplasmic reticulum [GO:0005783]; external side of plasma membrane [GO:0009897]; extracellular exosome [GO:0070062]; extracellular region [GO:0005576]; extracellular space [GO:0005615]; extracellular vesicle [GO:1903561]; fibrinogen complex [GO:0005577]; …	chaperone binding [GO:0051087]; extracellular matrix structural constituent [GO:0005201]; signaling receptor binding [GO:0005102]; structural molecule activity [GO:0005198]
A0A024R6I7;P01009;A0A0G2JRN3;G3V2B9;G3V544;G3V5R8;G3V387;A0A0B4J278	A0A024R6I7;P01009;A0A0G2JRN3	Alpha-1-antitrypsin;Short peptide from AAT	SERPINA1	0.033722	4.08512		extracellular space [GO:0005615]	serine-type endopeptidase inhibitor activity [GO:0004867]
P01024;M0QYC8;M0QXZ3;CON__Q2UVX4;M0R0Q9	P01024	Complement C3;Complement C3 beta chain;C3-beta-c;Complement C3 alpha chain;C3a anaphylatoxin;Acylation stimulating protein;Complement C3b alpha chain;Complement C3c alpha chain fragment 1;Complement C3dg fragment;Complement C3g fragment;Complement C3d fragment;Complement C3f fragment;Complement C3c alpha chain fragment 2	C3	0.0394468	3.86896	amyloid-beta clearance [GO:0097242]; cell surface receptor signaling pathway involved in cell-cell signaling [GO:1905114]; complement activation [GO:0006956]; complement activation, alternative pathway [GO:0006957]; complement activation, classical pathway [GO:0006958]; complement-dependent cytotoxicity [GO:0097278]; complement-mediated synapse pruning [GO:0150062]; fatty acid metabolic process […	azurophil granule lumen [GO:0035578]; blood microparticle [GO:0072562]; cell surface [GO:0009986]; endoplasmic reticulum lumen [GO:0005788]; extracellular exosome [GO:0070062]; extracellular region [GO:0005576]; extracellular space [GO:0005615]; plasma membrane [GO:0005886]; protein-containing complex [GO:0032991]; secretory granule lumen [GO:0034774]; serine-type endopeptidase complex [GO:190537…	C5L2 anaphylatoxin chemotactic receptor binding [GO:0031715]; endopeptidase inhibitor activity [GO:0004866]; signaling receptor binding [GO:0005102]
Q14019;H3BT58	Q14019	Coactosin-like protein	COTL1	0.0355775	1.72175	defense response to fungus [GO:0050832]; regulation of actin filament polymerization [GO:0030833]	cortical actin cytoskeleton [GO:0030864]; cytosol [GO:0005829]; extracellular exosome [GO:0070062]; extracellular region [GO:0005576]; ficolin-1-rich granule lumen [GO:1904813]; nucleus [GO:0005634]; plasma membrane [GO:0005886]; secretory granule lumen [GO:0034774]	actin binding [GO:0003779]; actin filament binding [GO:0051015]; enzyme binding [GO:0019899]
P30041	P30041	Peroxiredoxin-6	PRDX6	0.0269632	1.66919	cell redox homeostasis [GO:0045454]; cellular oxidant detoxification [GO:0098869]; glycerophospholipid catabolic process [GO:0046475]; positive regulation of mRNA splicing, via spliceosome [GO:0048026]; response to oxidative stress [GO:0006979]	azurophil granule lumen [GO:0035578]; cytoplasm [GO:0005737]; cytosol [GO:0005829]; extracellular exosome [GO:0070062]; extracellular region [GO:0005576]; extracellular space [GO:0005615]; membrane [GO:0016020]; mitochondrion [GO:0005739]; nucleus [GO:0005634]; perinuclear region of cytoplasm [GO:0048471]	1-acylglycerophosphocholine O-acyltransferase activity [GO:0047184]; cadherin binding [GO:0045296]; calcium-independent phospholipase A2 activity [GO:0047499]; glutathione peroxidase activity [GO:0004602]; identical protein binding [GO:0042802]; peroxiredoxin activity [GO:0051920]; phospholipase A2 activity [GO:0004623]; ubiquitin protein ligase binding [GO:0031625]
Q06830;A0A0A0MSI0;A0A0A0MRQ5	Q06830;A0A0A0MSI0	Peroxiredoxin-1	PRDX1	0.0139412	1.39477	cell population proliferation [GO:0008283]; cell redox homeostasis [GO:0045454]; cellular response to chemical stress [GO:0062197]; erythrocyte homeostasis [GO:0034101]; fibroblast proliferation [GO:0048144]; hydrogen peroxide catabolic process [GO:0042744]; leukocyte activation [GO:0045321]; natural killer cell activation [GO:0030101]; natural killer cell mediated cytotoxicity [GO:0042267]; regu…	cytoplasm [GO:0005737]; cytosol [GO:0005829]; extracellular exosome [GO:0070062]; extracellular space [GO:0005615]; melanosome [GO:0042470]; nucleus [GO:0005634]	cadherin binding [GO:0045296]; identical protein binding [GO:0042802]; peroxidase activity [GO:0004601]; RNA binding [GO:0003723]; thioredoxin peroxidase activity [GO:0008379]
Other vesicle species and organelles
Q13228;A6PVX1;H0Y532;F2Z2W8;F8WCR4;C9JVL0	Q13228;A6PVX1	Selenium-binding protein 1	SELENBP1	0.0251231	2.53064	protein transport [GO:0015031]	cytosol [GO:0005829]; extracellular exosome [GO:0070062]; extracellular space [GO:0005615]; fibrillar center [GO:0001650]; membrane [GO:0016020]; nucleolus [GO:0005730]	methanethiol oxidase activity [GO:0018549]; selenium binding [GO:0008430]
A0A2R8YGD1;O14773;A0A2R8Y7U1;A0A2R8YD45;A0A2R8Y7I4;A0A2R8YD72;A0A2R8YDY1	A0A2R8YGD1;O14773;A0A2R8Y7U1;A0A2R8YD45	Tripeptidyl-peptidase 1	TPP1	0.00358095	2.06709	proteolysis [GO:0006508]	lysosome [GO:0005764]; melanosome [GO:0042470]	metal ion binding [GO:0046872]; serine-type endopeptidase activity [GO:0004252]; tripeptidyl-peptidase activity [GO:0008240]
Q13510;A0A1B0GTZ5;A0A1B0GTM3;A0A1B0GUA4;A0A1B0GW68;E7EMM4;A0A1B0GTP7;A0A1B0GUH5;A0A1B0GUW4;A0A1B0GUE3;A0A1B0GUG1;A0A1B0GVG2;A0A1B0GUB3;A0A1B0GV06;A0A1B0GU06;A0A1B0GU62;A0A1B0GVJ1;A0A1B0GW48;A0A1B0GVE7;A0A1B0GV95;A0A1B0GVA3;A0A1B0GUJ3;A0A1B0GW66;A0A1B0GVC9;A0A1B0GV88	Q13510;A0A1B0GTZ5;A0A1B0GTM3;A0A1B0GUA4;A0A1B0GW68;E7EMM4;A0A1B0GTP7;A0A1B0GUH5;A0A1B0GUW4;A0A1B0GUE3;A0A1B0GUG1;A0A1B0GVG2;A0A1B0GUB3;A0A1B0GV06	Acid ceramidase;Acid ceramidase subunit alpha;Acid ceramidase subunit beta	ASAH1	0.00528069	1.97308	cellular response to tumor necrosis factor [GO:0071356]; ceramide biosynthetic process [GO:0046513]; ceramide catabolic process [GO:0046514]; fatty acid metabolic process [GO:0006631]; keratinocyte differentiation [GO:0030216]; negative regulation of nucleic acid-templated transcription [GO:1903507]; regulation of programmed necrotic cell death [GO:0062098]; regulation of steroid biosynthetic pro…	extracellular exosome [GO:0070062]; extracellular region [GO:0005576]; extracellular space [GO:0005615]; ficolin-1-rich granule lumen [GO:1904813]; lysosomal lumen [GO:0043202]; lysosome [GO:0005764]; nucleus [GO:0005634]; tertiary granule lumen [GO:1904724]	ceramidase activity [GO:0102121]; fatty acid amide hydrolase activity [GO:0017064]; hydrolase activity, acting on carbon-nitrogen (but not peptide) bonds [GO:0016810]; hydrolase activity, acting on carbon-nitrogen (but not peptide) bonds, in linear amides [GO:0016811]; N-acylsphingosine amidohydrolase activity [GO:0017040]; nuclear receptor binding [GO:0016922]; transcription corepressor activity…
P50995;H0Y6E1	P50995;H0Y6E1	Annexin A11	ANXA11	0.010785	1.63816	cytokinetic process [GO:0032506]; phagocytosis [GO:0006909]; response to calcium ion [GO:0051592]	azurophil granule [GO:0042582]; collagen-containing extracellular matrix [GO:0062023]; cytoplasm [GO:0005737]; cytosol [GO:0005829]; extracellular exosome [GO:0070062]; melanosome [GO:0042470]; membrane [GO:0016020]; midbody [GO:0030496]; nuclear envelope [GO:0005635]; nucleoplasm [GO:0005654]; phagocytic vesicle [GO:0045335]; specific granule [GO:0042581]; spindle [GO:0005819]	calcium ion binding [GO:0005509]; calcium-dependent phospholipid binding [GO:0005544]; calcium-dependent protein binding [GO:0048306]; MHC class II protein complex binding [GO:0023026]; phosphatidylethanolamine binding [GO:0008429]; RNA binding [GO:0003723]; S100 protein binding [GO:0044548]
O75891;C9JYZ6;C9IZ36;D6RFJ7;C9JY00	O75891	Cytosolic 10-formyltetrahydrofolate dehydrogenase	ALDH1L1	0.0286043	1.63518	10-formyltetrahydrofolate catabolic process [GO:0009258]; biosynthetic process [GO:0009058]; NADPH regeneration [GO:0006740]; one-carbon metabolic process [GO:0006730]	cytosol [GO:0005829]; extracellular exosome [GO:0070062]	aldehyde dehydrogenase (NAD+) activity [GO:0004029]; formyltetrahydrofolate dehydrogenase activity [GO:0016155]; hydroxymethyl-, formyl- and related transferase activity [GO:0016742]
A0A2C9F2P4;A0A286YFF7;P50897;Q5T0S4;A0A286YFE3;A0A286YFL8;E9PIA8;E9PK48;E9PSE5;A0A286YFL6	A0A2C9F2P4;A0A286YFF7;P50897;Q5T0S4;A0A286YFE3;A0A286YFL8;E9PIA8	Palmitoyl-protein thioesterase 1	PPT1	0.0329609	1.62835	protein depalmitoylation [GO:0002084]	Golgi apparatus [GO:0005794]; intracellular membrane-bounded organelle [GO:0043231]	palmitoyl-(protein) hydrolase activity [GO:0008474]
A0A1B0GVD5;A0A1B0GWE8;P07339;A0A1B0GW44;A0A1B0GVP3;A0A1B0GV23;A0A1B0GU92;A0A1B0GU03;H7C469;C9JH19;H7C1V0;F8WD96;F8W787;A0A1B0GVF1;A0A1B0GV01	A0A1B0GVD5;A0A1B0GWE8;P07339;A0A1B0GW44;A0A1B0GVP3;A0A1B0GV23;A0A1B0GU92;A0A1B0GU03;H7C469;C9JH19	Cathepsin D;Cathepsin D light chain;Cathepsin D heavy chain	CTSD	0.0118573	1.40201	proteolysis [GO:0006508]	extracellular space [GO:0005615]; lysosome [GO:0005764]	aspartic-type endopeptidase activity [GO:0004190]
P30740	P30740	Leukocyte elastase inhibitor	SERPINB1	0.0347324	1.24615	negative regulation of endopeptidase activity [GO:0010951]; negative regulation of interleukin-1 beta production [GO:0032691]; type B pancreatic cell proliferation [GO:0044342]	collagen-containing extracellular matrix [GO:0062023]; cytolytic granule [GO:0044194]; cytoplasmic ribonucleoprotein granule [GO:0036464]; early endosome [GO:0005769]; extracellular exosome [GO:0070062]; extracellular region [GO:0005576]; extracellular space [GO:0005615]; membrane [GO:0016020]; secretory granule lumen [GO:0034774]	peptidase inhibitor activity [GO:0030414]; serine-type endopeptidase inhibitor activity [GO:0004867]
P20073	P20073	Annexin A7	ANXA7	0.0478302	1.21092	autophagy [GO:0006914]; epithelial cell differentiation [GO:0030855]; negative regulation of gene expression [GO:0010629]	collagen-containing extracellular matrix [GO:0062023]; endoplasmic reticulum membrane [GO:0005789]; extracellular exosome [GO:0070062]; membrane [GO:0016020]; nucleus [GO:0005634]	calcium ion binding [GO:0005509]; calcium-dependent phospholipid binding [GO:0005544]; calcium-dependent protein binding [GO:0048306]; integrin binding [GO:0005178]; RNA binding [GO:0003723]
P07384;E9PL37;E9PRM1;E9PLX0;E9PJJ3;E9PLC9;E9PMC6;E9PJA6;E9PSA6;E9PQB3;E9PIA9	P07384	Calpain-1 catalytic subunit	CAPN1	0.0357331	1.14037	mammary gland involution [GO:0060056]; positive regulation of cell population proliferation [GO:0008284]; proteolysis [GO:0006508]; receptor catabolic process [GO:0032801]; regulation of catalytic activity [GO:0050790]; regulation of macroautophagy [GO:0016241]; regulation of NMDA receptor activity [GO:2000310]; self proteolysis [GO:0097264]	calpain complex [GO:0110158]; cornified envelope [GO:0001533]; cytoplasm [GO:0005737]; cytosol [GO:0005829]; extracellular exosome [GO:0070062]; extracellular region [GO:0005576]; ficolin-1-rich granule lumen [GO:1904813]; focal adhesion [GO:0005925]; lysosome [GO:0005764]; membrane [GO:0016020]; mitochondrion [GO:0005739]; plasma membrane [GO:0005886]	calcium ion binding [GO:0005509]; calcium-dependent cysteine-type endopeptidase activity [GO:0004198]; peptidase activity [GO:0008233]
Mitochondria related processes
Q02252;G3V4Z4	Q02252;G3V4Z4	Methylmalonate-semialdehyde dehydrogenase [acylating], mitochondrial	ALDH6A1	0.0178213	1.49088	branched-chain amino acid catabolic process [GO:0009083]; brown fat cell differentiation [GO:0050873]; thymine catabolic process [GO:0006210]; thymine metabolic process [GO:0019859]; valine catabolic process [GO:0006574]; valine metabolic process [GO:0006573]	mitochondrial matrix [GO:0005759]; mitochondrion [GO:0005739]; nucleoplasm [GO:0005654]	fatty-acyl-CoA binding [GO:0000062]; malonate-semialdehyde dehydrogenase (acetylating) activity [GO:0018478]; malonate-semialdehyde dehydrogenase (acetylating, NAD+) activity [GO:0102662]; methylmalonate-semialdehyde dehydrogenase (acylating) activity [GO:0004491]; RNA binding [GO:0003723]
A0A0A0MT83;P26440;A0A0S2Z4K7;H7C4G6;H0YN10;H0YLC3;A0A087WVD3;H0YKV0	A0A0A0MT83;P26440;A0A0S2Z4K7;H7C4G6	Isovaleryl-CoA dehydrogenase, mitochondrial	IVD	0.0361587	1.40589	leucine catabolic process [GO:0006552]	mitochondrial matrix [GO:0005759]; mitochondrial membrane [GO:0031966]; mitochondrion [GO:0005739]; nucleoplasm [GO:0005654]	butyryl-CoA dehydrogenase activity [GO:0004085]; flavin adenine dinucleotide binding [GO:0050660]; identical protein binding [GO:0042802]; isovaleryl-CoA dehydrogenase activity [GO:0008470]
Q9UIJ7	Q9UIJ7	GTP:AMP phosphotransferase AK3, mitochondrial	AK3	0.0171009	1.37601	ADP biosynthetic process [GO:0006172]; AMP metabolic process [GO:0046033]; blood coagulation [GO:0007596]; GTP metabolic process [GO:0046039]; ITP metabolic process [GO:0046041]; nucleoside triphosphate biosynthetic process [GO:0009142]; phosphorylation [GO:0016310]; UTP metabolic process [GO:0046051]	cytoplasm [GO:0005737]; mitochondrial matrix [GO:0005759]; mitochondrion [GO:0005739]	ATP binding [GO:0005524]; GTP binding [GO:0005525]; nucleoside triphosphate adenylate kinase activity [GO:0046899]
P55084;F5GZQ3;B5MD38;C9JEY0;C9JE81;C9K0M0	P55084;F5GZQ3;B5MD38	Trifunctional enzyme subunit beta, mitochondrial;3-ketoacyl-CoA thiolase	HADHB	0.0251064	1.31529	cellular response to lipopolysaccharide [GO:0071222]; fatty acid beta-oxidation [GO:0006635]; gene expression [GO:0010467]	endoplasmic reticulum [GO:0005783]; mitochondrial envelope [GO:0005740]; mitochondrial fatty acid beta-oxidation multienzyme complex [GO:0016507]; mitochondrial inner membrane [GO:0005743]; mitochondrial nucleoid [GO:0042645]; mitochondrial outer membrane [GO:0005741]; mitochondrion [GO:0005739]	3-hydroxyacyl-CoA dehydrogenase activity [GO:0003857]; acetyl-CoA C-acetyltransferase activity [GO:0003985]; acetyl-CoA C-acyltransferase activity [GO:0003988]; acetyl-CoA C-myristoyltransferase activity [GO:0050633]; enoyl-CoA hydratase activity [GO:0004300]; lncRNA binding [GO:0106222]; RNA binding [GO:0003723]
H0YFD6;P40939;A0A2R8Y4F5;A0A2R8YG21;A0A2R8Y688	H0YFD6;P40939;A0A2R8Y4F5;A0A2R8YG21	Trifunctional enzyme subunit alpha, mitochondrial;Long-chain enoyl-CoA hydratase;Long chain 3-hydroxyacyl-CoA dehydrogenase	HADHA	0.0225148	1.31492	fatty acid beta-oxidation [GO:0006635]	mitochondrial fatty acid beta-oxidation multienzyme complex [GO:0016507]; mitochondrion [GO:0005739]	3-hydroxyacyl-CoA dehydrogenase activity [GO:0003857]; enoyl-CoA hydratase activity [GO:0004300]; NAD+ binding [GO:0070403]
P31937;H7BZL2	P31937;H7BZL2	3-hydroxyisobutyrate dehydrogenase, mitochondrial	HIBADH	0.038981	1.30205	valine catabolic process [GO:0006574]	mitochondrial matrix [GO:0005759]; mitochondrion [GO:0005739]	3-hydroxyisobutyrate dehydrogenase activity [GO:0008442]; NAD binding [GO:0051287]; NADP binding [GO:0050661]; oxidoreductase activity, acting on the CH-OH group of donors, NAD or NADP as acceptor [GO:0016616]
P11498;A0A494C016;A0A494C101;E9PRE7;A0A494C0T2	P11498	Pyruvate carboxylase, mitochondrial	PC	0.0138592	1.27914	gluconeogenesis [GO:0006094]; lipid metabolic process [GO:0006629]; NADH metabolic process [GO:0006734]; NADP metabolic process [GO:0006739]; negative regulation of gene expression [GO:0010629]; positive regulation by host of viral process [GO:0044794]; pyruvate metabolic process [GO:0006090]; viral release from host cell [GO:0019076]; viral RNA genome packaging [GO:0019074]	cytoplasm [GO:0005737]; cytosol [GO:0005829]; mitochondrial matrix [GO:0005759]; mitochondrion [GO:0005739]	ATP binding [GO:0005524]; biotin binding [GO:0009374]; identical protein binding [GO:0042802]; metal ion binding [GO:0046872]; pyruvate carboxylase activity [GO:0004736]
Lipid binding and transport
C9JF17;P05090;C9JX71;F8WBT9	C9JF17;P05090;C9JX71	Apolipoprotein D	APOD	0.00429681	2.08176	aging [GO:0007568]; lipid transport [GO:0006869]	extracellular region [GO:0005576]	lipid binding [GO:0008289]
J3KS22;J3QS36;Q7Z4W1;J3QS45;J3KRZ4;J3KSZ5;J3QL34	J3KS22;J3QS36;Q7Z4W1;J3QS45;J3KRZ4;J3KSZ5;J3QL34	L-xylulose reductase	DCXR	0.000564697	1.27406			oxidoreductase activity [GO:0016491]
F8VQX6;H0YI09;Q9H8H3	F8VQX6;H0YI09;Q9H8H3	Methyltransferase-like protein 7A	METTL7A	0.0245886	1.1722		lipid droplet [GO:0005811]; membrane [GO:0016020]	methyltransferase activity [GO:0008168]
Others
Q92542;Q5T205;H0Y3Z4;H0Y6T7;Q5T209	Q92542;Q5T205;H0Y3Z4;H0Y6T7	Nicastrin	NCSTN	0.0194183	1.44618	adult behavior [GO:0030534]; amyloid precursor protein biosynthetic process [GO:0042983]; amyloid precursor protein catabolic process [GO:0042987]; amyloid precursor protein metabolic process [GO:0042982]; amyloid-beta formation [GO:0034205]; cellular response to calcium ion [GO:0071277]; central nervous system myelination [GO:0022010]; cerebellum development [GO:0021549]; dopamine receptor signa…	azurophil granule membrane [GO:0035577]; early endosome [GO:0005769]; endoplasmic reticulum [GO:0005783]; endosome membrane [GO:0010008]; extracellular exosome [GO:0070062]; focal adhesion [GO:0005925]; gamma-secretase complex [GO:0070765]; Golgi apparatus [GO:0005794]; lysosomal membrane [GO:0005765]; melanosome [GO:0042470]; membrane [GO:0016020]; mitochondrion [GO:0005739]; plasma membrane [GO…	aspartic endopeptidase activity, intramembrane cleaving [GO:0042500]; ATPase binding [GO:0051117]; growth factor receptor binding [GO:0070851]; protein-macromolecule adaptor activity [GO:0030674]
A0A286YEY1;P01876;A0A0G2JMB2;A0A286YEY5;P01877	A0A286YEY1;P01876	Ig alpha-1 chain C region	IGHA1	0.0245773	3.69387
A0A0A0MTB9;H0YAK8;A0A0A0MQT0;P09455	A0A0A0MTB9;H0YAK8;A0A0A0MQT0;P09455	Retinol-binding protein 1	RBP1	0.0297535	3.03315			lipid binding [GO:0008289]
H0YD13;H0Y2P0;P16070;H0YDX6;H0YD17;H0YDW7;H0YCV9;H0Y5E4;E9PKC6;H0YE40;J3KN83	H0YD13;H0Y2P0;P16070;H0YDX6;H0YD17;H0YDW7;H0YCV9;H0Y5E4	CD44 antigen	CD44	0.0433343	2.05038	cell adhesion [GO:0007155]	microvillus [GO:0005902]; plasma membrane [GO:0005886]	hyaluronic acid binding [GO:0005540]
Q9Y617	Q9Y617	Phosphoserine aminotransferase	PSAT1	0.0341645	1.8763	L-serine biosynthetic process [GO:0006564]; pyridoxine biosynthetic process [GO:0008615]	cytoplasm [GO:0005737]; cytosol [GO:0005829]; extracellular exosome [GO:0070062]	identical protein binding [GO:0042802]; O-phospho-L-serine:2-oxoglutarate aminotransferase activity [GO:0004648]; pyridoxal phosphate binding [GO:0030170]
X6RA14;U3KQT1;P10768;H7BZT7	X6RA14;U3KQT1;P10768;H7BZT7	S-formylglutathione hydrolase	ESD	0.0478731	1.56576	formaldehyde catabolic process [GO:0046294]	cytoplasm [GO:0005737]	carboxylic ester hydrolase activity [GO:0052689]; S-formylglutathione hydrolase activity [GO:0018738]
O94819	O94819	Kelch repeat and BTB domain-containing protein 11	KBTBD11	0.00589874	1.48962
A0A1W2PPS1;Q00839;A0A1W2PP35;A0A1X7SBS1;Q5RI18;A0A1W2PQL0;A0A1W2PP34;A0A1W2PPL4;A0A1W2PPH7;A0A1W2PQ74;A0A1W2PRZ7;A0A1W2PQD4;A0A1W2PPE9;A0A1W2PRI6;A0A1W2PNG3;A0A1W2PP22	A0A1W2PPS1;Q00839;A0A1W2PP35;A0A1X7SBS1;Q5RI18;A0A1W2PQL0;A0A1W2PP34;A0A1W2PPL4;A0A1W2PPH7;A0A1W2PQ74;A0A1W2PRZ7;A0A1W2PQD4	Heterogeneous nuclear ribonucleoprotein U	HNRNPU	0.0260341	1.37796		nucleus [GO:0005634]
O76054;B3KRD8;H7C417;F8WEE7;C9JTM4;C9JZI9;Q9UDX4	O76054;B3KRD8;H7C417	SEC14-like protein 2	SEC14L2	0.0424989	1.36995	positive regulation of DNA-templated transcription [GO:0045893]; regulation of cholesterol biosynthetic process [GO:0045540]	cytoplasm [GO:0005737]; cytosol [GO:0005829]; extracellular exosome [GO:0070062]; nucleoplasm [GO:0005654]; nucleus [GO:0005634]	phospholipid binding [GO:0005543]; vitamin E binding [GO:0008431]
P14621;U3KPX8;U3KQL2;U3KPX1;E9PF46;F8WA34	P14621;U3KPX8;U3KQL2	Acylphosphatase-2	ACYP2	0.0196798	1.35466	phosphate-containing compound metabolic process [GO:0006796]		acylphosphatase activity [GO:0003998]; identical protein binding [GO:0042802]
Q6FI13;Q99878;A0A0U1RR32;A0A0U1RRH7;Q96KK5;Q16777;Q9BTM1;P0C0S8;P20671;H0YFX9;Q96QV6;A0A3B3IS11;P16104;C9J0D1;A0A494C189;Q8IUE6;C9J386	Q6FI13;Q99878;A0A0U1RR32;A0A0U1RRH7;Q96KK5;Q16777;Q9BTM1;P0C0S8;P20671;H0YFX9;Q96QV6;A0A3B3IS11;P16104	Histone H2A type 2-A;Histone H2A type 1-J;Histone H2A type 1-H;Histone H2A type 2-C;Histone H2A.J;Histone H2A type 1;Histone H2A type 1-D;Histone H2A;Histone H2A type 1-A;Histone H2AX	HIST2H2AA3;HIST1H2AJ;HIST1H2AH;HIST2H2AC;H2AFJ;HIST1H2AG;HIST1H2AD;HIST1H2AA;H2AFX	0.0460093	1.33807		extracellular exosome [GO:0070062]; nucleosome [GO:0000786]; nucleus [GO:0005634]	DNA binding [GO:0003677]; protein heterodimerization activity [GO:0046982]; structural constituent of chromatin [GO:0030527]

## Sheet: NMG higher in young
Supplementary table S2: Proteins (ordered by gene ontology based on biological process) identified as being higher abundant in young neuromelanin granules (NMGs) compared to old NMGs. Information on Protein ID (uniprot accession), protein name and corresponding gene name are given. Enrichment was verified by student's ttest, whereby a p-value < 0.05 was considered statistically significant. Degre…
Protein IDs	Majority protein IDs	Protein names	Gene names	p-value	fold change (Young/Old)	Gene Ontology (biological process)	Gene Ontology (cellular component)	Gene Ontology (molecular function)
Brain architecture, development and function
O15240;Q05BJ3	O15240;Q05BJ3	Neurosecretory protein VGF;Neuroendocrine regulatory peptide-1;Neuroendocrine regulatory peptide-2;Antimicrobial peptide VGF[554-577]	VGF	0.00070394	2.09959	carbohydrate homeostasis [GO:0033500]; defense response to bacterium [GO:0042742]; generation of precursor metabolites and energy [GO:0006091]; glucose homeostasis [GO:0042593]; insulin secretion [GO:0030073]; ovarian follicle development [GO:0001541]; penile erection [GO:0043084]; regulation of neuronal synaptic plasticity [GO:0048168]; regulation of synaptic plasticity [GO:0048167]; response to…	cytoplasmic vesicle [GO:0031410]; endoplasmic reticulum lumen [GO:0005788]; extracellular space [GO:0005615]; glutamatergic synapse [GO:0098978]; Golgi apparatus [GO:0005794]; intracellular membrane-bounded organelle [GO:0043231]; neuron projection [GO:0043005]; neuronal cell body [GO:0043025]; secretory granule membrane [GO:0030667]; transport vesicle [GO:0030133]	growth factor activity [GO:0008083]; hormone activity [GO:0005179]; neuropeptide hormone activity [GO:0005184]
P54920;M0R0Y2;M0R2M1;M0R058;M0R027;M0R213;M0R0I4;M0QZM9;M0QZN5;M0R031	P54920;M0R0Y2;M0R2M1	Alpha-soluble NSF attachment protein	NAPA	0.0317481	1.41644	apical protein localization [GO:0045176]; brain development [GO:0007420]; intra-Golgi vesicle-mediated transport [GO:0006891]; intracellular protein transport [GO:0006886]; membrane fusion [GO:0061025]; neuron differentiation [GO:0030182]; regulation of synaptic vesicle priming [GO:0010807]; SNARE complex disassembly [GO:0035494]; synaptic transmission, glutamatergic [GO:0035249]; synaptic vesicl…	cytosol [GO:0005829]; extracellular exosome [GO:0070062]; glutamatergic synapse [GO:0098978]; membrane [GO:0016020]; plasma membrane [GO:0005886]; presynapse [GO:0098793]; SNARE complex [GO:0031201]; synaptobrevin 2-SNAP-25-syntaxin-1a complex [GO:0070044]	protein-containing complex binding [GO:0044877]; SNARE binding [GO:0000149]; soluble NSF attachment protein activity [GO:0005483]; syntaxin binding [GO:0019905]
Ribosomal processes
E9PR30;P62861	E9PR30;P62861	40S ribosomal protein S30	FAU	0.0372017	3.33253	translation [GO:0006412]	ribonucleoprotein complex [GO:1990904]; ribosome [GO:0005840]	structural constituent of ribosome [GO:0003735]
Q8WVC2;P63220;Q9BYK1	Q8WVC2;P63220;Q9BYK1	40S ribosomal protein S21	RPS21	0.0199456	2.75682	translation [GO:0006412]	cytosol [GO:0005829]; ribonucleoprotein complex [GO:1990904]; ribosome [GO:0005840]; rough endoplasmic reticulum [GO:0005791]	structural constituent of ribosome [GO:0003735]
P62857	P62857	40S ribosomal protein S28	RPS28	0.0243779	2.49814	cytoplasmic translation [GO:0002181]; maturation of SSU-rRNA [GO:0030490]; ribosomal small subunit assembly [GO:0000028]; ribosomal small subunit biogenesis [GO:0042274]; ribosome biogenesis [GO:0042254]; rRNA processing [GO:0006364]; translation [GO:0006412]	cytoplasm [GO:0005737]; cytoplasmic side of rough endoplasmic reticulum membrane [GO:0098556]; cytosol [GO:0005829]; cytosolic small ribosomal subunit [GO:0022627]; extracellular exosome [GO:0070062]; nucleoplasm [GO:0005654]; polysomal ribosome [GO:0042788]; small ribosomal subunit [GO:0015935]; synapse [GO:0045202]	RNA binding [GO:0003723]; structural constituent of ribosome [GO:0003735]
H3BNC9;P08708;H0YN88;A0A075B716;H0YN73	H3BNC9;P08708;H0YN88;A0A075B716	40S ribosomal protein S17	RPS17	0.0324391	1.89199	mRNA processing [GO:0006397]; translation [GO:0006412]	ribonucleoprotein complex [GO:1990904]; ribosome [GO:0005840]	metal ion binding [GO:0046872]; mRNA 3'-UTR binding [GO:0003730]; structural constituent of ribosome [GO:0003735]; translation regulator activity [GO:0045182]
P05387;H0YDD8	P05387	60S acidic ribosomal protein P2	RPLP2	0.0235577	1.70208	cytoplasmic translation [GO:0002181]; cytoplasmic translational elongation [GO:0002182]; translation [GO:0006412]	cytoplasm [GO:0005737]; cytosol [GO:0005829]; cytosolic large ribosomal subunit [GO:0022625]; extracellular exosome [GO:0070062]; focal adhesion [GO:0005925]; membrane [GO:0016020]	structural constituent of ribosome [GO:0003735]
P15880;H0YEN5;E9PQD7;I3L404;E9PM36;E9PMM9;E9PPT0	P15880;H0YEN5;E9PQD7	40S ribosomal protein S2	RPS2	0.0198725	1.7001	cytoplasmic translation [GO:0002181]; positive regulation of ubiquitin-protein transferase activity [GO:0051443]; translation [GO:0006412]	cytoplasm [GO:0005737]; cytosol [GO:0005829]; cytosolic ribosome [GO:0022626]; cytosolic small ribosomal subunit [GO:0022627]; extracellular exosome [GO:0070062]; focal adhesion [GO:0005925]; membrane [GO:0016020]; nucleoplasm [GO:0005654]; nucleus [GO:0005634]	cadherin binding [GO:0045296]; enzyme binding [GO:0019899]; fibroblast growth factor binding [GO:0017134]; mRNA binding [GO:0003729]; RNA binding [GO:0003723]; structural constituent of ribosome [GO:0003735]
B7Z7P8;P62495;D6RCB3;D6RJE8;I3L492	B7Z7P8;P62495	Eukaryotic peptide chain release factor subunit 1	ETF1	0.0368384	1.47144	nuclear-transcribed mRNA catabolic process, nonsense-mediated decay [GO:0000184]	cytoplasm [GO:0005737]	translation release factor activity [GO:0003747]
Stress Granules
P11940;E7EQV3;A0A087WTT1;E7ERJ7;Q9H361;H0YAR2;H0YBN4;H0YAP2;E5RGH3;E5RJB9;E5RH24;H0YB86;A0A6Q8JFT6;H0YB75;H0YAS6;Q4VXU2;H0YAS7;E5RHG7;A0A6I8PS38;A0A6Q8JFV4;A0A6I8PLA1;E5RGC4;E5RFD8;Q96DU9;H0YC10	P11940;E7EQV3;A0A087WTT1;E7ERJ7	Polyadenylate-binding protein 1;Polyadenylate-binding protein	PABPC1	0.0347745	2.55615	CRD-mediated mRNA stabilization [GO:0070934]; mRNA polyadenylation [GO:0006378]; mRNA splicing, via spliceosome [GO:0000398]; mRNA stabilization [GO:0048255]; negative regulation of nuclear-transcribed mRNA catabolic process, deadenylation-dependent decay [GO:1900152]; negative regulation of nuclear-transcribed mRNA catabolic process, nonsense-mediated decay [GO:2000623]; nuclear-transcribed mRNA…	catalytic step 2 spliceosome [GO:0071013]; cell leading edge [GO:0031252]; cytoplasm [GO:0005737]; cytoplasmic ribonucleoprotein granule [GO:0036464]; cytoplasmic stress granule [GO:0010494]; cytosol [GO:0005829]; extracellular exosome [GO:0070062]; focal adhesion [GO:0005925]; lamellipodium [GO:0030027]; mCRD-mediated mRNA stability complex [GO:0106002]; membrane [GO:0016020]; nucleus [GO:000563…	mRNA 3'-UTR binding [GO:0003730]; mRNA binding [GO:0003729]; poly(A) binding [GO:0008143]; poly(U) RNA binding [GO:0008266]; protein C-terminus binding [GO:0008022]; RNA binding [GO:0003723]; translation activator activity [GO:0008494]
P61978;S4R359;S4R457	P61978	Heterogeneous nuclear ribonucleoprotein K	HNRNPK	0.013575	1.64788	mRNA splicing, via spliceosome [GO:0000398]; negative regulation of apoptotic process [GO:0043066]; negative regulation of DNA-templated transcription [GO:0045892]; negative regulation of mRNA splicing, via spliceosome [GO:0048025]; positive regulation of low-density lipoprotein receptor activity [GO:1905599]; positive regulation of receptor-mediated endocytosis [GO:0048260]; positive regulation …	catalytic step 2 spliceosome [GO:0071013]; cell projection [GO:0042995]; chromatin [GO:0000785]; cytoplasm [GO:0005737]; cytoplasmic stress granule [GO:0010494]; extracellular exosome [GO:0070062]; focal adhesion [GO:0005925]; membrane [GO:0016020]; nucleoplasm [GO:0005654]; nucleus [GO:0005634]; podosome [GO:0002102]; ribonucleoprotein complex [GO:1990904]	cadherin binding [GO:0045296]; DNA binding [GO:0003677]; identical protein binding [GO:0042802]; mRNA binding [GO:0003729]; protein domain specific binding [GO:0019904]; RNA binding [GO:0003723]
P51571;A6NLM8	P51571;A6NLM8	Translocon-associated protein subunit delta	SSR4	0.0388996	1.54285		endomembrane system [GO:0012505]; endoplasmic reticulum [GO:0005783]; extracellular exosome [GO:0070062]; Sec61 translocon complex [GO:0005784]
P20645;F5GX30;H0YGE9;H0YGT2;F5GXE0;F5GXU0;F5H883;H0YF90	P20645;F5GX30;H0YGE9;H0YGT2	Cation-dependent mannose-6-phosphate receptor	M6PR	0.0457733	1.40745	endosome to lysosome transport [GO:0008333]; lysosomal transport [GO:0007041]; protein targeting to lysosome [GO:0006622]; receptor-mediated endocytosis [GO:0006898]; secretion of lysosomal enzymes [GO:0033299]	clathrin-coated endocytic vesicle membrane [GO:0030669]; endosome [GO:0005768]; late endosome [GO:0005770]; lysosomal membrane [GO:0005765]; membrane [GO:0016020]; perinuclear region of cytoplasm [GO:0048471]; plasma membrane [GO:0005886]; trans-Golgi network [GO:0005802]; trans-Golgi network membrane [GO:0032588]; transport vesicle [GO:0030133]	protein domain specific binding [GO:0019904]; retromer complex binding [GO:1905394]; transmembrane signaling receptor activity [GO:0004888]
P55795	P55795	Heterogeneous nuclear ribonucleoprotein H2	HNRNPH2	0.0125956	1.26992	regulation of RNA splicing [GO:0043484]	cytosol [GO:0005829]; membrane [GO:0016020]; nucleoplasm [GO:0005654]; nucleus [GO:0005634]; postsynaptic density [GO:0014069]; ribonucleoprotein complex [GO:1990904]	RNA binding [GO:0003723]
O43390;A0A6Q8PEX7;A0A6Q8PH31;A0A6Q8PH35;B4DT28;A0A6Q8PHG0	O43390;A0A6Q8PEX7;A0A6Q8PH31;A0A6Q8PH35;B4DT28	Heterogeneous nuclear ribonucleoprotein R	HNRNPR	0.0388465	1.24032	mRNA processing [GO:0006397]; mRNA splicing, via spliceosome [GO:0000398]	catalytic step 2 spliceosome [GO:0071013]; endoplasmic reticulum [GO:0005783]; nucleoplasm [GO:0005654]; nucleus [GO:0005634]; ribonucleoprotein complex [GO:1990904]; spliceosomal complex [GO:0005681]	mRNA binding [GO:0003729]; RNA binding [GO:0003723]
Mitochondria-related processes
O75380;D6RBT3	O75380;D6RBT3	NADH dehydrogenase [ubiquinone] iron-sulfur protein 6, mitochondrial	NDUFS6	0.0386806	1.3485	aerobic respiration [GO:0009060]; mitochondrial electron transport, NADH to ubiquinone [GO:0006120]; proton motive force-driven mitochondrial ATP synthesis [GO:0042776]	mitochondrial inner membrane [GO:0005743]; mitochondrial respiratory chain complex I [GO:0005747]	electron transfer activity [GO:0009055]; NADH dehydrogenase (ubiquinone) activity [GO:0008137]
Proteasomes and Heat shock proteins
P11142;E9PKE3;E9PN89;E9PNE6;E9PLF4;A8K7Q2;E9PI65;E9PS65;E9PM13	P11142;E9PKE3;E9PN89;E9PNE6;E9PLF4	Heat shock cognate 71 kDa protein	HSPA8	0.00436205	1.3366	ATP metabolic process [GO:0046034]; cellular response to starvation [GO:0009267]; cellular response to steroid hormone stimulus [GO:0071383]; cellular response to unfolded protein [GO:0034620]; chaperone cofactor-dependent protein refolding [GO:0051085]; chaperone-mediated autophagy [GO:0061684]; chaperone-mediated autophagy translocation complex disassembly [GO:1904764]; late endosomal microauto…	autophagosome [GO:0005776]; blood microparticle [GO:0072562]; chaperone complex [GO:0101031]; clathrin-sculpted gamma-aminobutyric acid transport vesicle membrane [GO:0061202]; cytoplasm [GO:0005737]; cytosol [GO:0005829]; dendrite [GO:0030425]; extracellular exosome [GO:0070062]; extracellular region [GO:0005576]; extracellular space [GO:0005615]; ficolin-1-rich granule lumen [GO:1904813]; focal…	ATP binding [GO:0005524]; ATP hydrolysis activity [GO:0016887]; ATP-dependent protein disaggregase activity [GO:0140545]; ATP-dependent protein folding chaperone [GO:0140662]; C3HC4-type RING finger domain binding [GO:0055131]; cadherin binding [GO:0045296]; chaperone binding [GO:0051087]; clathrin-uncoating ATPase activity [GO:1990833]; enzyme binding [GO:0019899]; G protein-coupled receptor bin…
E9PM69;R4GNH3;P17980;E9PKD5;E9PMD8;E9PN50;E9PLG2	E9PM69;R4GNH3;P17980;E9PKD5;E9PMD8;E9PN50	26S protease regulatory subunit 6A	PSMC3	0.0140684	1.43414	protein catabolic process [GO:0030163]	cytoplasm [GO:0005737]; nucleus [GO:0005634]; proteasome complex [GO:0000502]	ATP binding [GO:0005524]; ATP hydrolysis activity [GO:0016887]; proteasome-activating activity [GO:0036402]
P62820;E7END7	P62820;E7END7	Ras-related protein Rab-1A	RAB1A	0.0389803	1.37188	autophagosome assembly [GO:0000045]; autophagy [GO:0006914]; cell migration [GO:0016477]; COPII-coated vesicle cargo loading [GO:0090110]; defense response to bacterium [GO:0042742]; endocytosis [GO:0006897]; endoplasmic reticulum to Golgi vesicle-mediated transport [GO:0006888]; Golgi organization [GO:0007030]; growth hormone secretion [GO:0030252]; intracellular protein transport [GO:0006886]; …	cytosol [GO:0005829]; early endosome [GO:0005769]; endoplasmic reticulum [GO:0005783]; extracellular exosome [GO:0070062]; Golgi apparatus [GO:0005794]; Golgi membrane [GO:0000139]; melanosome [GO:0042470]; transport vesicle membrane [GO:0030658]	cadherin binding [GO:0045296]; G protein activity [GO:0003925]; GTP binding [GO:0005525]; GTPase activity [GO:0003924]
Others
P81605	P81605	Dermcidin;Survival-promoting peptide;DCD-1	DCD	0.0402103	1.86561	antibacterial humoral response [GO:0019731]; antimicrobial humoral immune response mediated by antimicrobial peptide [GO:0061844]; defense response to bacterium [GO:0042742]; defense response to fungus [GO:0050832]; defense response to Gram-negative bacterium [GO:0050829]; defense response to Gram-positive bacterium [GO:0050830]; inorganic anion transport [GO:0015698]; killing by host of symbiont…	extracellular exosome [GO:0070062]; extracellular region [GO:0005576]; extracellular space [GO:0005615]; extrinsic component of membrane [GO:0019898]; membrane [GO:0016020]; pore complex [GO:0046930]	anion channel activity [GO:0005253]; metal ion binding [GO:0046872]; peptidase activity [GO:0008233]; RNA binding [GO:0003723]
Q03252	Q03252	Lamin-B2	LMNB2	0.0347493	1.50812	heterochromatin formation [GO:0031507]; nuclear envelope organization [GO:0006998]; nuclear migration [GO:0007097]; nuclear pore localization [GO:0051664]; protein localization to nuclear envelope [GO:0090435]	intermediate filament [GO:0005882]; nuclear envelope [GO:0005635]; nuclear lamina [GO:0005652]; nuclear membrane [GO:0031965]	identical protein binding [GO:0042802]; structural constituent of cytoskeleton [GO:0005200]
Q16531;F5GY55;F5GWI0;F5GZY8;F5H2L3	Q16531;F5GY55	DNA damage-binding protein 1	DDB1	0.0342448	1.41835	apoptotic process [GO:0006915]; biological process involved in interaction with symbiont [GO:0051702]; cellular response to DNA damage stimulus [GO:0006974]; cellular response to UV [GO:0034644]; DNA repair [GO:0006281]; ectopic germ cell programmed cell death [GO:0035234]; histone H2A monoubiquitination [GO:0035518]; negative regulation of apoptotic process [GO:0043066]; negative regulation of d…	chromosome, telomeric region [GO:0000781]; Cul4-RING E3 ubiquitin ligase complex [GO:0080008]; Cul4A-RING E3 ubiquitin ligase complex [GO:0031464]; Cul4B-RING E3 ubiquitin ligase complex [GO:0031465]; cytoplasm [GO:0005737]; extracellular exosome [GO:0070062]; extracellular space [GO:0005615]; nucleoplasm [GO:0005654]; nucleus [GO:0005634]; protein-containing complex [GO:0032991]; site of double-…	cullin family protein binding [GO:0097602]; damaged DNA binding [GO:0003684]; DNA binding [GO:0003677]; protein-containing complex binding [GO:0044877]; protein-macromolecule adaptor activity [GO:0030674]; WD40-repeat domain binding [GO:0071987]

## Sheet: NMG higher in old
Supplementary table S2: Proteins (ordered by gene ontology based on biological process) identified as being higher abundant in old neuromelanin granules (NMGs) compared to young NMGs. Information on Protein ID (uniprot accession), protein name and corresponding gene name are given. Enrichment was verified by student's ttest, whereby a p-value < 0.05 was considered statistically significant. Degre…
Protein IDs	Majority protein IDs	Protein names	Gene names	p-value	fold change (Old/Young)	Gene Ontology (biological process)	Gene Ontology (cellular component)	Gene Ontology (molecular function)
Brain architecture, development and function
P29966	P29966	Myristoylated alanine-rich C-kinase substrate	MARCKS	0.0454034	4.36879	actin crosslink formation [GO:0051764]; actin filament bundle assembly [GO:0051017]; actin filament organization [GO:0007015]; apoptotic process [GO:0006915]; central nervous system development [GO:0007417]; mitochondrion organization [GO:0007005]; neural tube development [GO:0021915]; neurogenesis [GO:0022008]; response to endoplasmic reticulum stress [GO:0034976]	actin cytoskeleton [GO:0015629]; actin filament bundle [GO:0032432]; cell cortex [GO:0005938]; centrosome [GO:0005813]; cytoplasm [GO:0005737]; extracellular exosome [GO:0070062]; focal adhesion [GO:0005925]; germinal vesicle [GO:0042585]; plasma membrane [GO:0005886]	actin filament binding [GO:0051015]; calmodulin binding [GO:0005516]; identical protein binding [GO:0042802]; protein kinase C binding [GO:0005080]
Q5T7Y6;P23297	Q5T7Y6;P23297	Protein S100;Protein S100-A1	S100A1	0.0379902	3.73848	regulation of heart contraction [GO:0008016]	cytosol [GO:0005829]; Golgi apparatus [GO:0005794]; mitochondrion [GO:0005739]; nucleoplasm [GO:0005654]	calcium ion binding [GO:0005509]; identical protein binding [GO:0042802]
Q9UEY8	Q9UEY8	Gamma-adducin	ADD3	0.00105284	3.21219	barbed-end actin filament capping [GO:0051016]	brush border [GO:0005903]; cell cortex [GO:0005938]; cell-cell junction [GO:0005911]; condensed nuclear chromosome [GO:0000794]; cytoskeleton [GO:0005856]; cytosol [GO:0005829]; membrane [GO:0016020]; plasma membrane [GO:0005886]; postsynaptic density [GO:0014069]	actin filament binding [GO:0051015]; calmodulin binding [GO:0005516]; structural constituent of cytoskeleton [GO:0005200]
P14136;A0A1X7SBR3;A0A1W2PR46;A0A1X7SCE1;A0A1W2PRT3;K7EKH9;K7EJU1;K7ELP4;B4DIR1;A0A1W2PS58;A0A1W2PPA3;K7EJK1;A0A1W2PQU7	P14136;A0A1X7SBR3;A0A1W2PR46;A0A1X7SCE1;A0A1W2PRT3;K7EKH9;K7EJU1	Glial fibrillary acidic protein	GFAP	0.00392309	3.12907	astrocyte development [GO:0014002]; Bergmann glial cell differentiation [GO:0060020]; D-aspartate import across plasma membrane [GO:0070779]; extracellular matrix organization [GO:0030198]; gene expression [GO:0010467]; intermediate filament organization [GO:0045109]; intracellular protein transport [GO:0006886]; long-term synaptic potentiation [GO:0060291]; negative regulation of neuron projecti…	astrocyte end-foot [GO:0097450]; cell body [GO:0044297]; cell projection [GO:0042995]; cytoplasm [GO:0005737]; cytoplasmic side of lysosomal membrane [GO:0098574]; cytosol [GO:0005829]; intermediate filament [GO:0005882]; intermediate filament cytoskeleton [GO:0045111]	identical protein binding [GO:0042802]; integrin binding [GO:0005178]; kinase binding [GO:0019900]; structural constituent of cytoskeleton [GO:0005200]
P21397	P21397	Amine oxidase [flavin-containing] A	MAOA	0.0125337	2.96903	cellular biogenic amine metabolic process [GO:0006576]; dopamine catabolic process [GO:0042420]; neurotransmitter catabolic process [GO:0042135]; positive regulation of signal transduction [GO:0009967]	cytosol [GO:0005829]; mitochondrial outer membrane [GO:0005741]; mitochondrion [GO:0005739]	aliphatic amine oxidase activity [GO:0052595]; flavin adenine dinucleotide binding [GO:0050660]; monoamine oxidase activity [GO:0097621]; phenethylamine:oxygen oxidoreductase (deaminating) activity [GO:0052596]; primary amine oxidase activity [GO:0008131]
A0A494C1N0;P26885	A0A494C1N0;P26885	Peptidyl-prolyl cis-trans isomerase FKBP2	FKBP2	0.0205702	2.88184	chaperone-mediated protein folding [GO:0061077]; protein peptidyl-prolyl isomerization [GO:0000413]	membrane [GO:0016020]	peptidyl-prolyl cis-trans isomerase activity [GO:0003755]
P27338	P27338	Amine oxidase [flavin-containing] B	MAOB	0.0299506	2.85709	dopamine catabolic process [GO:0042420]; hydrogen peroxide biosynthetic process [GO:0050665]; negative regulation of serotonin secretion [GO:0014063]; neurotransmitter catabolic process [GO:0042135]; positive regulation of dopamine metabolic process [GO:0045964]; response to aluminum ion [GO:0010044]; response to corticosterone [GO:0051412]; response to ethanol [GO:0045471]; response to lipopolys…	mitochondrial envelope [GO:0005740]; mitochondrial outer membrane [GO:0005741]; mitochondrion [GO:0005739]	aliphatic amine oxidase activity [GO:0052595]; electron transfer activity [GO:0009055]; flavin adenine dinucleotide binding [GO:0050660]; identical protein binding [GO:0042802]; monoamine oxidase activity [GO:0097621]; phenethylamine:oxygen oxidoreductase (deaminating) activity [GO:0052596]; primary amine oxidase activity [GO:0008131]
Q14CZ8	Q14CZ8	Hepatocyte cell adhesion molecule	HEPACAM	0.0331011	2.64397	cell adhesion [GO:0007155]; cell cycle [GO:0007049]; protein localization [GO:0008104]; regulation of cell cycle [GO:0051726]	axon [GO:0030424]; cell-cell junction [GO:0005911]; cytoplasm [GO:0005737]; membrane [GO:0016020]
Q9P121;F8VTR5;F6WFR7;F8W8Y1	Q9P121;F8VTR5	Neurotrimin	NTM	0.0492269	2.20382	cell adhesion [GO:0007155]; neuron recognition [GO:0008038]	extracellular region [GO:0005576]; plasma membrane [GO:0005886]
Q9BRX8	Q9BRX8	Redox-regulatory protein FAM213A	FAM213A	0.00187189	2.09878	regulation of osteoclast differentiation [GO:0045670]	cytoplasm [GO:0005737]; extracellular region [GO:0005576]	antioxidant activity [GO:0016209]
B1AKY9;P50993;H0Y7C1;P20648;A0A669K9X0	B1AKY9;P50993;H0Y7C1	Sodium/potassium-transporting ATPase subunit alpha-2	ATP1A2	0.0271004	2.02084		plasma membrane [GO:0005886]	ATP binding [GO:0005524]; ATP hydrolysis activity [GO:0016887]; metal ion binding [GO:0046872]; P-type potassium transmembrane transporter activity [GO:0008556]
P04899;P11488;P19087;A8MTJ3	P04899	Guanine nucleotide-binding protein G(i) subunit alpha-2	GNAI2	0.040454	1.98105	adenylate cyclase-activating G protein-coupled receptor signaling pathway [GO:0007189]; adenylate cyclase-inhibiting G protein-coupled receptor signaling pathway [GO:0007193]; adenylate cyclase-modulating G protein-coupled receptor signaling pathway [GO:0007188]; cell cycle [GO:0007049]; cell division [GO:0051301]; cell population proliferation [GO:0008283]; G protein-coupled acetylcholine recept…	cell body [GO:0044297]; centrosome [GO:0005813]; cytoplasm [GO:0005737]; cytosol [GO:0005829]; dendrite [GO:0030425]; extracellular exosome [GO:0070062]; extracellular vesicle [GO:1903561]; heterotrimeric G-protein complex [GO:0005834]; membrane [GO:0016020]; membrane raft [GO:0045121]; midbody [GO:0030496]; neuronal dense core vesicle [GO:0098992]; nucleoplasm [GO:0005654]; plasma membrane [GO:0…	G protein-coupled receptor binding [GO:0001664]; G-protein beta/gamma-subunit complex binding [GO:0031683]; GTP binding [GO:0005525]; GTPase activity [GO:0003924]; metal ion binding [GO:0046872]
O75891;C9JYZ6;C9IZ36;D6RFJ7;C9JY00	O75891	Cytosolic 10-formyltetrahydrofolate dehydrogenase	ALDH1L1	0.00398866	1.94119	10-formyltetrahydrofolate catabolic process [GO:0009258]; biosynthetic process [GO:0009058]; NADPH regeneration [GO:0006740]; one-carbon metabolic process [GO:0006730]	cytosol [GO:0005829]; extracellular exosome [GO:0070062]	aldehyde dehydrogenase (NAD+) activity [GO:0004029]; formyltetrahydrofolate dehydrogenase activity [GO:0016155]; hydroxymethyl-, formyl- and related transferase activity [GO:0016742]
H3BLU7;O43488;A0A499FJT0;Q8NHP1	H3BLU7;O43488	Aflatoxin B1 aldehyde reductase member 2	AKR7A2	0.0437974	1.81419
E7EV99;E7ENY0;P35611;A0A0A0MSR2;H0Y9H2;D6RF25;D6RAH3;D6RJE2;H0YFD8	E7EV99;E7ENY0;P35611;A0A0A0MSR2;H0Y9H2	Alpha-adducin	ADD1	0.0476893	1.74605		cytoskeleton [GO:0005856]
P30043;A0A2R8YEP4;A0A2R8Y7Y9;M0QZL1;M0R192	P30043;A0A2R8YEP4;A0A2R8Y7Y9;M0QZL1;M0R192	Flavin reductase (NADPH)	BLVRB	0.0045169	1.73352	heme catabolic process [GO:0042167]	cytosol [GO:0005829]; extracellular exosome [GO:0070062]; intracellular membrane-bounded organelle [GO:0043231]; nucleoplasm [GO:0005654]; plasma membrane [GO:0005886]	biliberdin reductase NAD+ activity [GO:0106276]; biliverdin reductase (NAD(P)+) activity [GO:0004074]; biliverdin reductase (NADP+) activity [GO:0106277]; oxidoreductase activity, acting on the CH-NH group of donors, NAD or NADP as acceptor [GO:0016646]; riboflavin reductase (NADPH) activity [GO:0042602]
J3KPF9;A0A087X011;E9PES4;Q9Y496;H7C2F6;Q5JRK0;H0Y718;Q6ZMV9;O95239;Q2VIQ3	J3KPF9;A0A087X011;E9PES4;Q9Y496	Kinesin-like protein;Kinesin-like protein KIF3A	KIF3A	0.0439555	1.71349	microtubule-based movement [GO:0007018]	cytoplasm [GO:0005737]; microtubule [GO:0005874]	ATP binding [GO:0005524]; microtubule binding [GO:0008017]; microtubule motor activity [GO:0003777]
P60891;B1ALA9;A0A2R8Y7H4;P11908;P21108;A0A0B4J207;A0A6Q8PG82;A0A6Q8PEU0;A0A6Q8PHI4;A0A6Q8PGP2;A0A6Q8PHK9;B1ALA7;H7C540;A0A0A0MRQ9;Q15244;A0A6Q8PGF9;A6NMS2;D3YTJ7;A0A6Q8PG31;A0A6Q8PFD7;A0A6Q8PGX9;A0A6Q8PG13;A0A6Q8PFD1	P60891;B1ALA9;A0A2R8Y7H4;P11908	Ribose-phosphate pyrophosphokinase 1;Ribose-phosphate pyrophosphokinase 2	PRPS1;PRPS2	0.00396732	1.68898	5-phosphoribose 1-diphosphate biosynthetic process [GO:0006015]; hypoxanthine biosynthetic process [GO:0046101]; nervous system development [GO:0007399]; phosphorylation [GO:0016310]; purine nucleobase metabolic process [GO:0006144]; purine nucleotide biosynthetic process [GO:0006164]; pyrimidine nucleotide biosynthetic process [GO:0006221]; ribonucleoside monophosphate biosynthetic process [GO:0…	cytoplasm [GO:0005737]; cytosol [GO:0005829]; ribose phosphate diphosphokinase complex [GO:0002189]	ATP binding [GO:0005524]; identical protein binding [GO:0042802]; kinase activity [GO:0016301]; magnesium ion binding [GO:0000287]; protein homodimerization activity [GO:0042803]; ribose phosphate diphosphokinase activity [GO:0004749]
Q8TAM6;C9JN04;C9J6B4;B4DIZ1;C9J8X3;B8ZZ94;F8WAQ2	Q8TAM6;C9JN04;C9J6B4;B4DIZ1;C9J8X3;B8ZZ94;F8WAQ2	Ermin	ERMN	0.0432536	1.64922	actin filament organization [GO:0007015]; morphogenesis of a branching structure [GO:0001763]; regulation of cell projection organization [GO:0031344]; regulation of cell shape [GO:0008360]	cell cortex [GO:0005938]; cytoplasm [GO:0005737]; cytoskeleton [GO:0005856]; extracellular exosome [GO:0070062]; filopodium [GO:0030175]; glial cell projection [GO:0097386]; internode region of axon [GO:0033269]; myelin sheath [GO:0043209]; neuronal cell body [GO:0043025]; paranode region of axon [GO:0033270]	actin filament binding [GO:0051015]
P21291;E9PS42;E9PP21	P21291;E9PS42;E9PP21	Cysteine and glycine-rich protein 1	CSRP1	0.0117435	1.5921	actin cytoskeleton organization [GO:0030036]; muscle tissue development [GO:0060537]; platelet aggregation [GO:0070527]; sarcomere organization [GO:0045214]	cytoplasm [GO:0005737]; extracellular exosome [GO:0070062]; focal adhesion [GO:0005925]; nucleus [GO:0005634]; Z disc [GO:0030018]	actinin binding [GO:0042805]; RNA binding [GO:0003723]; structural constituent of muscle [GO:0008307]; zinc ion binding [GO:0008270]
P20020;E7ERY9;F8W1V5;H0YHH6	P20020;E7ERY9	Plasma membrane calcium-transporting ATPase 1;Calcium-transporting ATPase	ATP2B1	0.0168365	1.56825	aging [GO:0007568]; brain development [GO:0007420]; calcium ion export [GO:1901660]; calcium ion export across plasma membrane [GO:1990034]; cellular calcium ion homeostasis [GO:0006874]; cellular response to corticosterone stimulus [GO:0071386]; cellular response to vitamin D [GO:0071305]; ion transmembrane transport [GO:0034220]; negative regulation of cytokine production [GO:0001818]; negative…	apical plasma membrane [GO:0016324]; basolateral plasma membrane [GO:0016323]; cytoplasmic side of plasma membrane [GO:0009898]; dendritic spine membrane [GO:0032591]; extracellular exosome [GO:0070062]; GABA-ergic synapse [GO:0098982]; glutamatergic synapse [GO:0098978]; immunological synapse [GO:0001772]; intracellular membrane-bounded organelle [GO:0043231]; membrane [GO:0016020]; membrane raf…	ATP binding [GO:0005524]; ATP hydrolysis activity [GO:0016887]; ATPase-coupled cation transmembrane transporter activity [GO:0019829]; calcium ion transmembrane transporter activity [GO:0015085]; calmodulin binding [GO:0005516]; metal ion binding [GO:0046872]; P-type calcium transporter activity [GO:0005388]; PDZ domain binding [GO:0030165]
Q9Y2Q3;E9PFN5;C9JNT3	Q9Y2Q3;E9PFN5;C9JNT3	Glutathione S-transferase kappa 1	GSTK1	0.0335529	1.48993	epithelial cell differentiation [GO:0030855]; glutathione metabolic process [GO:0006749]	cytosol [GO:0005829]; extracellular exosome [GO:0070062]; membrane [GO:0016020]; mitochondrial matrix [GO:0005759]; mitochondrion [GO:0005739]; peroxisomal matrix [GO:0005782]; peroxisome [GO:0005777]	glutathione peroxidase activity [GO:0004602]; glutathione transferase activity [GO:0004364]
P14415;I3L1V9;I3L3J8	P14415	Sodium/potassium-transporting ATPase subunit beta-2	ATP1B2	0.0172897	1.47295	cell communication by electrical coupling involved in cardiac conduction [GO:0086064]; cell-substrate adhesion [GO:0031589]; cellular potassium ion homeostasis [GO:0030007]; cellular sodium ion homeostasis [GO:0006883]; lateral ventricle development [GO:0021670]; membrane repolarization [GO:0086009]; motor behavior [GO:0061744]; negative regulation of glial cell migration [GO:1903976]; neuronal-g…	apical plasma membrane [GO:0016324]; astrocyte end-foot [GO:0097450]; astrocyte projection [GO:0097449]; cell body membrane [GO:0044298]; cell periphery [GO:0071944]; cell projection membrane [GO:0031253]; cytoplasm [GO:0005737]; external side of plasma membrane [GO:0009897]; lateral plasma membrane [GO:0016328]; membrane [GO:0016020]; neuron to neuron synapse [GO:0098984]; photoreceptor inner se…	ATPase activator activity [GO:0001671]; ATPase binding [GO:0051117]; protein heterodimerization activity [GO:0046982]; protein-macromolecule adaptor activity [GO:0030674]
P67775;P62714;E5RHC1;E5RFI3;E5RHP4;E7ESG8;H0YC23;H0YBN9;H3BV22;H3BTA2;P60510	P67775;P62714;E5RHC1;E5RFI3;E5RHP4;E7ESG8	Serine/threonine-protein phosphatase 2A catalytic subunit alpha isoform;Serine/threonine-protein phosphatase 2A catalytic subunit beta isoform;Serine/threonine-protein phosphatase	PPP2CA;PPP2CB	0.00805544	1.46905	apoptotic process [GO:0006915]; ceramide metabolic process [GO:0006672]; meiotic cell cycle [GO:0051321]; mesoderm development [GO:0007498]; mitotic cell cycle [GO:0000278]; negative regulation of cell growth [GO:0030308]; negative regulation of epithelial to mesenchymal transition [GO:0010719]; negative regulation of protein kinase B signaling [GO:0051898]; negative regulation of tyrosine phosph…	chromosome, centromeric region [GO:0000775]; cytosol [GO:0005829]; extracellular exosome [GO:0070062]; membrane [GO:0016020]; membrane raft [GO:0045121]; microtubule cytoskeleton [GO:0015630]; mitochondrion [GO:0005739]; nucleus [GO:0005634]; plasma membrane [GO:0005886]; protein phosphatase type 2A complex [GO:0000159]; spindle pole [GO:0000922]; synapse [GO:0045202]	GABA receptor binding [GO:0050811]; metal ion binding [GO:0046872]; myosin phosphatase activity [GO:0017018]; phosphoprotein phosphatase activity [GO:0004721]; protein C-terminus binding [GO:0008022]; protein heterodimerization activity [GO:0046982]; protein serine/threonine phosphatase activity [GO:0004722]; protein tyrosine phosphatase activity [GO:0004725]; tau protein binding [GO:0048156]
P27348;E9PG15	P27348;E9PG15	14-3-3 protein theta	YWHAQ	0.0103563	1.46882	negative regulation of DNA-templated transcription [GO:0045892]; protein localization [GO:0008104]; protein targeting [GO:0006605]; signal transduction [GO:0007165]; small GTPase mediated signal transduction [GO:0007264]; substantia nigra development [GO:0021762]	cytoplasm [GO:0005737]; cytosol [GO:0005829]; extracellular exosome [GO:0070062]; focal adhesion [GO:0005925]; membrane [GO:0016020]; protein-containing complex [GO:0032991]	identical protein binding [GO:0042802]; protein domain specific binding [GO:0019904]; protein N-terminus binding [GO:0047485]
P62258;B4DJF2;I3L3T1;K7EIT4;K7EM20;I3L0W5	P62258	14-3-3 protein epsilon	YWHAE	0.000573374	1.46392	cellular response to heat [GO:0034605]; cerebral cortex development [GO:0021987]; hippocampus development [GO:0021766]; intracellular signal transduction [GO:0035556]; MAPK cascade [GO:0000165]; membrane repolarization during cardiac muscle cell action potential [GO:0086013]; negative regulation of calcium ion export across plasma membrane [GO:1905913]; negative regulation of calcium ion transmem…	cytoplasm [GO:0005737]; cytosol [GO:0005829]; extracellular exosome [GO:0070062]; focal adhesion [GO:0005925]; melanosome [GO:0042470]; membrane [GO:0016020]; nucleus [GO:0005634]	cadherin binding [GO:0045296]; calcium channel regulator activity [GO:0005246]; enzyme binding [GO:0019899]; histone deacetylase binding [GO:0042826]; identical protein binding [GO:0042802]; MHC class II protein complex binding [GO:0023026]; phosphoprotein binding [GO:0051219]; phosphoserine residue binding [GO:0050815]; potassium channel regulator activity [GO:0015459]; protein domain specific b…
Other vesicle species
Q13228;A6PVX1;H0Y532;F2Z2W8;F8WCR4;C9JVL0	Q13228;A6PVX1	Selenium-binding protein 1	SELENBP1	0.00142252	5.36589	protein transport [GO:0015031]	cytosol [GO:0005829]; extracellular exosome [GO:0070062]; extracellular space [GO:0005615]; fibrillar center [GO:0001650]; membrane [GO:0016020]; nucleolus [GO:0005730]	methanethiol oxidase activity [GO:0018549]; selenium binding [GO:0008430]
Q8NHP8;H0YIX0	Q8NHP8	Putative phospholipase B-like 2;Putative phospholipase B-like 2 32 kDa form;Putative phospholipase B-like 2 45 kDa form	PLBD2	6.29054e-05	4.69659	phospholipid catabolic process [GO:0009395]	extracellular exosome [GO:0070062]; extracellular region [GO:0005576]; lysosomal lumen [GO:0043202]	phospholipase activity [GO:0004620]
A0A2C9F2P4;A0A286YFF7;P50897;Q5T0S4;A0A286YFE3;A0A286YFL8;E9PIA8;E9PK48;E9PSE5;A0A286YFL6	A0A2C9F2P4;A0A286YFF7;P50897;Q5T0S4;A0A286YFE3;A0A286YFL8;E9PIA8	Palmitoyl-protein thioesterase 1	PPT1	0.0448307	3.89371	protein depalmitoylation [GO:0002084]	Golgi apparatus [GO:0005794]; intracellular membrane-bounded organelle [GO:0043231]	palmitoyl-(protein) hydrolase activity [GO:0008474]
Q12765;C9K052;B8ZZP4;C9J7U9	Q12765	Secernin-1	SCRN1	0.0338046	3.23064	exocytosis [GO:0006887]; proteolysis [GO:0006508]; regulation of synaptic vesicle cycle [GO:0098693]	cytoplasm [GO:0005737]; nuclear membrane [GO:0031965]; nucleus [GO:0005634]; presynapse [GO:0098793]	cysteine-type exopeptidase activity [GO:0070004]; dipeptidase activity [GO:0016805]
P42785;E9PIG4;E9PQB5;E9PL85;E9PQN3;E9PKN6;E9PNF7;E9PNJ1;E9PL49;E9PLY4;E9PR42	P42785;E9PIG4;E9PQB5;E9PL85;E9PQN3;E9PKN6	Lysosomal Pro-X carboxypeptidase	PRCP	0.0451609	2.35539	angiogenesis involved in wound healing [GO:0060055]; energy homeostasis [GO:0097009]; glucose homeostasis [GO:0042593]; negative regulation of systemic arterial blood pressure [GO:0003085]; plasma kallikrein-kinin cascade [GO:0002353]; proteolysis [GO:0006508]; regulation of blood vessel endothelial cell migration [GO:0043535]; regulation of reactive oxygen species metabolic process [GO:2000377];…	azurophil granule membrane [GO:0035577]; basal part of cell [GO:0045178]; extracellular exosome [GO:0070062]; ficolin-1-rich granule membrane [GO:0101003]; intracellular membrane-bounded organelle [GO:0043231]; plasma membrane [GO:0005886]	dipeptidyl-peptidase activity [GO:0008239]; serine-type carboxypeptidase activity [GO:0004185]
A0A1B0GVD5;A0A1B0GWE8;P07339;A0A1B0GW44;A0A1B0GVP3;A0A1B0GV23;A0A1B0GU92;A0A1B0GU03;H7C469;C9JH19;H7C1V0;F8WD96;F8W787;A0A1B0GVF1;A0A1B0GV01	A0A1B0GVD5;A0A1B0GWE8;P07339;A0A1B0GW44;A0A1B0GVP3;A0A1B0GV23;A0A1B0GU92;A0A1B0GU03;H7C469;C9JH19	Cathepsin D;Cathepsin D light chain;Cathepsin D heavy chain	CTSD	0.00952196	2.27759	proteolysis [GO:0006508]	extracellular space [GO:0005615]; lysosome [GO:0005764]	aspartic-type endopeptidase activity [GO:0004190]
P02794;G3V192;G3V1D1;E9PPQ4;E9PRK8;E9PKY7;E9PQR3;E9PKM5;E9PK45	P02794;G3V192;G3V1D1	Ferritin heavy chain;Ferritin heavy chain, N-terminally processed;Ferritin	FTH1	0.0342449	2.0884	cellular iron ion homeostasis [GO:0006879]; immune response [GO:0006955]; intracellular sequestering of iron ion [GO:0006880]; iron ion transport [GO:0006826]; negative regulation of cell population proliferation [GO:0008285]; negative regulation of fibroblast proliferation [GO:0048147]	autolysosome [GO:0044754]; cytoplasm [GO:0005737]; cytosol [GO:0005829]; extracellular exosome [GO:0070062]; extracellular region [GO:0005576]; ficolin-1-rich granule lumen [GO:1904813]; intracellular ferritin complex [GO:0008043]; nucleus [GO:0005634]; tertiary granule lumen [GO:1904724]	ferric iron binding [GO:0008199]; ferrous iron binding [GO:0008198]; ferroxidase activity [GO:0004322]; identical protein binding [GO:0042802]; iron ion binding [GO:0005506]
Q15019;B5MCX3;C9J2Q4;C9J938;C9JB25;H7C2Y0;C9IZU3;C9IY94;C9JQJ4;H7C310;C9JZI2;B5MD47;F8WB65;C9JFT1;A0A1B0GXJ2;C9JT15;C9JSE7;H7C1T1	Q15019;B5MCX3;C9J2Q4	Septin-2	SEPTIN2	0.0469762	1.76668	cell differentiation [GO:0030154]; cilium assembly [GO:0060271]; cytoskeleton-dependent cytokinesis [GO:0061640]; protein localization [GO:0008104]; regulation of exocytosis [GO:0017157]; smoothened signaling pathway [GO:0007224]; spermatogenesis [GO:0007283]	actin cytoskeleton [GO:0015629]; axoneme [GO:0005930]; cell division site [GO:0032153]; ciliary membrane [GO:0060170]; cleavage furrow [GO:0032154]; cytoplasm [GO:0005737]; extracellular exosome [GO:0070062]; intercellular bridge [GO:0045171]; kinetochore [GO:0000776]; microtubule cytoskeleton [GO:0015630]; midbody [GO:0030496]; non-motile cilium [GO:0097730]; nucleoplasm [GO:0005654]; nucleus [G…	cadherin binding [GO:0045296]; GTP binding [GO:0005525]; GTPase activity [GO:0003924]; identical protein binding [GO:0042802]; molecular adaptor activity [GO:0060090]
Q93050;B7Z641;B7Z2A9;K7EN36;K7EPG4;K7EM24;F5H1T6;K7ELZ6;K7EQW2;K7ERA0;K7ERA6;Q9Y487	Q93050;B7Z641;B7Z2A9	V-type proton ATPase 116 kDa subunit a isoform 1;V-type proton ATPase subunit a	ATP6V0A1	0.0105758	1.60708	endosomal lumen acidification [GO:0048388]; lysosomal lumen acidification [GO:0007042]; proton transmembrane transport [GO:1902600]; regulation of macroautophagy [GO:0016241]; synaptic vesicle lumen acidification [GO:0097401]; toxin transport [GO:1901998]; vacuolar acidification [GO:0007035]	clathrin-coated vesicle membrane [GO:0030665]; cytosol [GO:0005829]; endosome membrane [GO:0010008]; extracellular exosome [GO:0070062]; ficolin-1-rich granule membrane [GO:0101003]; Golgi apparatus [GO:0005794]; intracellular membrane-bounded organelle [GO:0043231]; lysosomal membrane [GO:0005765]; melanosome [GO:0042470]; membrane [GO:0016020]; nuclear speck [GO:0016607]; perinuclear region of …	ATPase binding [GO:0051117]; proton-transporting ATPase activity, rotational mechanism [GO:0046961]
H0YNE9;Q92930	H0YNE9;Q92930	Ras-related protein Rab-8B	RAB8B	0.035563	1.60128			GTP binding [GO:0005525]; GTPase activity [GO:0003924]
Q96QK1;I3L4S0;A0A1W2PP10;A0A3B3ITD4	Q96QK1	Vacuolar protein sorting-associated protein 35	VPS35	0.0262893	1.51533	endocytic recycling [GO:0032456]; intracellular protein transport [GO:0006886]; lysosome organization [GO:0007040]; mitochondrial fragmentation involved in apoptotic process [GO:0043653]; mitochondrion to lysosome transport [GO:0099074]; modulation of chemical synaptic transmission [GO:0050804]; negative regulation of cell death [GO:0060548]; negative regulation of gene expression [GO:0010629]; n…	cytosol [GO:0005829]; dopaminergic synapse [GO:0098691]; early endosome [GO:0005769]; endosome [GO:0005768]; endosome membrane [GO:0010008]; extracellular exosome [GO:0070062]; glutamatergic synapse [GO:0098978]; late endosome [GO:0005770]; lysosomal membrane [GO:0005765]; lysosome [GO:0005764]; mitochondrion-derived vesicle [GO:0099073]; neuron projection [GO:0043005]; neuronal cell body [GO:004…	D1 dopamine receptor binding [GO:0031748]
H3BTL1;Q9GZQ8;A6NCE7;H3BTE7	H3BTL1;Q9GZQ8;A6NCE7	Microtubule-associated proteins 1A/1B light chain 3B;Microtubule-associated proteins 1A/1B light chain 3 beta 2	MAP1LC3B;MAP1LC3B2	0.0246779	1.3699	autophagy [GO:0006914]	membrane [GO:0016020]
P11233;H7C3P7;P11234;C9JPE8;C9JYR1;C9J6B1;C9JQB3;F8WEQ6	P11233;H7C3P7;P11234;C9JPE8;C9JYR1;C9J6B1;C9JQB3	Ras-related protein Ral-A;Ras-related protein Ral-B	RALA;RALB	0.0325921	1.28054	actin cytoskeleton reorganization [GO:0031532]; cell cycle [GO:0007049]; cell division [GO:0051301]; chemotaxis [GO:0006935]; establishment of protein localization to mitochondrion [GO:0072655]; exocytosis [GO:0006887]; membrane raft localization [GO:0051665]; neural tube closure [GO:0001843]; positive regulation of epidermal growth factor receptor signaling pathway [GO:0045742]; positive regulat…	cell surface [GO:0009986]; cleavage furrow [GO:0032154]; cytoplasmic vesicle membrane [GO:0030659]; extracellular exosome [GO:0070062]; Flemming body [GO:0090543]; focal adhesion [GO:0005925]; mitochondrion [GO:0005739]; plasma membrane [GO:0005886]; Schaffer collateral - CA1 synapse [GO:0098685]; synaptic membrane [GO:0097060]	ATPase binding [GO:0051117]; Edg-2 lysophosphatidic acid receptor binding [GO:0031755]; G protein activity [GO:0003925]; GDP binding [GO:0019003]; GTP binding [GO:0005525]; GTPase activity [GO:0003924]; myosin binding [GO:0017022]; ubiquitin protein ligase binding [GO:0031625]
Inflammation and oxidative stress
P01023;P20742;F8W7L3;CON__ENSEMBL:ENSBTAP00000024146;H0YFH1	P01023	Alpha-2-macroglobulin	A2M	0.0282448	6.10997	acute inflammatory response to antigenic stimulus [GO:0002438]; acute-phase response [GO:0006953]; embryonic liver development [GO:1990402]; luteinization [GO:0001553]; negative regulation of complement activation, lectin pathway [GO:0001869]; response to carbon dioxide [GO:0010037]; response to glucocorticoid [GO:0051384]; response to nutrient [GO:0007584]; response to prostaglandin E [GO:003469…	blood microparticle [GO:0072562]; collagen-containing extracellular matrix [GO:0062023]; extracellular exosome [GO:0070062]; extracellular region [GO:0005576]; extracellular space [GO:0005615]; platelet alpha granule lumen [GO:0031093]	brain-derived neurotrophic factor binding [GO:0048403]; calcium-dependent protein binding [GO:0048306]; endopeptidase inhibitor activity [GO:0004866]; enzyme binding [GO:0019899]; growth factor binding [GO:0019838]; identical protein binding [GO:0042802]; interleukin-1 binding [GO:0019966]; interleukin-8 binding [GO:0019959]; nerve growth factor binding [GO:0048406]; protease binding [GO:0002020]…
P00441;H7BYH4	P00441;H7BYH4	Superoxide dismutase [Cu-Zn]	SOD1	0.0255779	2.67147	aging [GO:0007568]; anterograde axonal transport [GO:0008089]; apoptotic process [GO:0006915]; auditory receptor cell stereocilium organization [GO:0060088]; cellular iron ion homeostasis [GO:0006879]; cellular response to ATP [GO:0071318]; cellular response to cadmium ion [GO:0071276]; cellular response to potassium ion [GO:0035865]; ectopic germ cell programmed cell death [GO:0035234]; embryo i…	axon cytoplasm [GO:1904115]; cytoplasm [GO:0005737]; cytoplasmic vesicle [GO:0031410]; cytosol [GO:0005829]; dendrite cytoplasm [GO:0032839]; dense core granule [GO:0031045]; extracellular exosome [GO:0070062]; extracellular region [GO:0005576]; extracellular space [GO:0005615]; lysosome [GO:0005764]; mitochondrial intermembrane space [GO:0005758]; mitochondrial matrix [GO:0005759]; mitochondrion…	chaperone binding [GO:0051087]; copper ion binding [GO:0005507]; identical protein binding [GO:0042802]; ion binding [GO:0043167]; protein phosphatase 2B binding [GO:0030346]; small GTPase binding [GO:0031267]; superoxide dismutase activity [GO:0004784]; zinc ion binding [GO:0008270]
P02511;A0A024R3B9;E9PNH7;E9PJL7;E9PRA8;E9PS12	P02511;A0A024R3B9;E9PNH7;E9PJL7;E9PRA8	Alpha-crystallin B chain	CRYAB	0.0294098	2.35246	apoptotic process involved in morphogenesis [GO:0060561]; cellular response to gamma radiation [GO:0071480]; lens development in camera-type eye [GO:0002088]; microtubule polymerization or depolymerization [GO:0031109]; multicellular organism aging [GO:0010259]; muscle contraction [GO:0006936]; muscle organ development [GO:0007517]; negative regulation of amyloid fibril formation [GO:1905907]; ne…	actin filament bundle [GO:0032432]; axon [GO:0030424]; cardiac myofibril [GO:0097512]; cell surface [GO:0009986]; cytoplasm [GO:0005737]; cytosol [GO:0005829]; dendritic spine [GO:0043197]; extracellular exosome [GO:0070062]; Golgi apparatus [GO:0005794]; lysosome [GO:0005764]; M band [GO:0031430]; microtubule cytoskeleton [GO:0015630]; mitochondrion [GO:0005739]; nucleoplasm [GO:0005654]; nucleu…	amyloid-beta binding [GO:0001540]; identical protein binding [GO:0042802]; metal ion binding [GO:0046872]; microtubule binding [GO:0008017]; protein homodimerization activity [GO:0042803]; protein-containing complex binding [GO:0044877]; structural constituent of eye lens [GO:0005212]; structural molecule activity [GO:0005198]; unfolded protein binding [GO:0051082]
P08758;E9PHT9;D6RBL5;D6RBE9;D6RCN3	P08758;E9PHT9;D6RBL5;D6RBE9	Annexin A5;Annexin	ANXA5	0.00308448	2.17688	blood coagulation [GO:0007596]; negative regulation of apoptotic process [GO:0043066]; negative regulation of coagulation [GO:0050819]; response to organic substance [GO:0010033]; signal transduction [GO:0007165]	collagen-containing extracellular matrix [GO:0062023]; cytoplasm [GO:0005737]; cytosol [GO:0005829]; endothelial microparticle [GO:0072563]; external side of plasma membrane [GO:0009897]; extracellular exosome [GO:0070062]; extracellular region [GO:0005576]; focal adhesion [GO:0005925]; membrane [GO:0016020]	calcium ion binding [GO:0005509]; calcium-dependent phospholipid binding [GO:0005544]; phosphatidylserine binding [GO:0001786]; phospholipase inhibitor activity [GO:0004859]; phospholipid binding [GO:0005543]
A0A024RBT2;Q9NR28;H7BZQ7;H7BZK7;A0A2U3TZH2	A0A024RBT2;Q9NR28;H7BZQ7;H7BZK7;A0A2U3TZH2	Diablo homolog, mitochondrial	DIABLO	0.0184233	2.00903	activation of cysteine-type endopeptidase activity involved in apoptotic process [GO:0006919]; apoptotic process [GO:0006915]	mitochondrion [GO:0005739]
P50502;Q8NFI4;H7C3I1;Q3KNR6;F6VDH7;Q8IZP2;F8WAQ7	P50502;Q8NFI4;H7C3I1;Q3KNR6;F6VDH7;Q8IZP2	Hsc70-interacting protein;Putative protein FAM10A5;Putative protein FAM10A4	ST13;ST13P5;ST13P4	0.0341442	1.92346	chaperone cofactor-dependent protein refolding [GO:0051085]; protein folding [GO:0006457]; response to bacterium [GO:0009617]	cytoplasm [GO:0005737]; cytosol [GO:0005829]; extracellular exosome [GO:0070062]	Hsp70 protein binding [GO:0030544]; protein dimerization activity [GO:0046983]; protein-macromolecule adaptor activity [GO:0030674]
P10909;H0YC35;H0YAS8;E7ERK6;H0YLK8;E7ETB4	P10909;H0YC35;H0YAS8	Clusterin;Clusterin beta chain;Clusterin alpha chain;Clusterin	CLU	0.00758077	1.8451	cell morphogenesis [GO:0000902]; central nervous system myelin maintenance [GO:0032286]; chaperone-mediated protein complex assembly [GO:0051131]; chaperone-mediated protein folding [GO:0061077]; complement activation [GO:0006956]; complement activation, classical pathway [GO:0006958]; immune complex clearance [GO:0002434]; innate immune response [GO:0045087]; intrinsic apoptotic signaling pathwa…	apical dendrite [GO:0097440]; blood microparticle [GO:0072562]; cell surface [GO:0009986]; chromaffin granule [GO:0042583]; collagen-containing extracellular matrix [GO:0062023]; cytoplasm [GO:0005737]; cytosol [GO:0005829]; extracellular exosome [GO:0070062]; extracellular region [GO:0005576]; extracellular space [GO:0005615]; Golgi apparatus [GO:0005794]; intracellular membrane-bounded organell…	amyloid-beta binding [GO:0001540]; chaperone binding [GO:0051087]; low-density lipoprotein particle receptor binding [GO:0050750]; misfolded protein binding [GO:0051787]; protein carrier chaperone [GO:0140597]; protein heterodimerization activity [GO:0046982]; protein-containing complex binding [GO:0044877]; signaling receptor binding [GO:0005102]; tau protein binding [GO:0048156]; ubiquitin prot…
A6NNI4;A0A2R8Y478;G8JLH6;P21926;A0A087WU13	A6NNI4;A0A2R8Y478;G8JLH6;P21926	Tetraspanin;CD9 antigen	CD9	0.00485044	1.83467		membrane [GO:0016020]
P13716;B7ZBK6	P13716	Delta-aminolevulinic acid dehydratase	ALAD	0.0146435	1.80413	cellular response to interleukin-4 [GO:0071353]; cellular response to lead ion [GO:0071284]; heme biosynthetic process [GO:0006783]; negative regulation of proteasomal protein catabolic process [GO:1901799]; protein homooligomerization [GO:0051260]; protoporphyrinogen IX biosynthetic process [GO:0006782]; response to activity [GO:0014823]; response to aluminum ion [GO:0010044]; response to amino …	cytosol [GO:0005829]; extracellular exosome [GO:0070062]; extracellular region [GO:0005576]; ficolin-1-rich granule lumen [GO:1904813]; nucleus [GO:0005634]; secretory granule lumen [GO:0034774]	catalytic activity [GO:0003824]; identical protein binding [GO:0042802]; porphobilinogen synthase activity [GO:0004655]; proteasome core complex binding [GO:1904854]; zinc ion binding [GO:0008270]
Q08380;K7ESM3;K7EKQ5;K7EP36;K7EJY8;K7ERZ6;K7EJD3	Q08380;K7ESM3;K7EKQ5;K7EP36;K7EJY8	Galectin-3-binding protein	LGALS3BP	0.0190036	1.50957	cell adhesion [GO:0007155]; cellular defense response [GO:0006968]; signal transduction [GO:0007165]	blood microparticle [GO:0072562]; collagen-containing extracellular matrix [GO:0062023]; extracellular exosome [GO:0070062]; extracellular region [GO:0005576]; extracellular space [GO:0005615]; membrane [GO:0016020]; platelet dense granule lumen [GO:0031089]	scavenger receptor activity [GO:0005044]
Q99497;K7ELW0;K7EN27	Q99497;K7ELW0	Protein deglycase DJ-1	PARK7	0.0479823	1.36801	activation of protein kinase B activity [GO:0032148]; adult locomotory behavior [GO:0008344]; autophagy [GO:0006914]; cellular detoxification of aldehyde [GO:0110095]; cellular detoxification of methylglyoxal [GO:0140041]; cellular response to glyoxal [GO:0036471]; cellular response to hydrogen peroxide [GO:0070301]; cellular response to oxidative stress [GO:0034599]; detection of oxidative stres…	adherens junction [GO:0005912]; axon [GO:0030424]; cell body [GO:0044297]; chromatin [GO:0000785]; cytoplasm [GO:0005737]; cytosol [GO:0005829]; endoplasmic reticulum [GO:0005783]; extracellular exosome [GO:0070062]; membrane raft [GO:0045121]; mitochondrial intermembrane space [GO:0005758]; mitochondrial matrix [GO:0005759]; mitochondrion [GO:0005739]; nucleoplasm [GO:0005654]; nucleus [GO:00056…	cadherin binding [GO:0045296]; copper ion binding [GO:0005507]; cupric ion binding [GO:1903135]; cuprous ion binding [GO:1903136]; cytokine binding [GO:0019955]; DNA-binding transcription factor binding [GO:0140297]; enzyme binding [GO:0019899]; glyoxalase (glycolic acid-forming) activity [GO:1990422]; identical protein binding [GO:0042802]; kinase binding [GO:0019900]; L-dopa decarboxylase activ…
Q86VP6;A0A0C4DGH5;H0YH27;O75155	Q86VP6;A0A0C4DGH5	Cullin-associated NEDD8-dissociated protein 1	CAND1	0.0169642	1.26038	cell differentiation [GO:0030154]; negative regulation of catalytic activity [GO:0043086]; positive regulation of RNA polymerase II transcription preinitiation complex assembly [GO:0045899]; protein ubiquitination [GO:0016567]; SCF complex assembly [GO:0010265]	cullin-RING ubiquitin ligase complex [GO:0031461]; cytoplasm [GO:0005737]; cytosol [GO:0005829]; extracellular exosome [GO:0070062]; extracellular region [GO:0005576]; ficolin-1-rich granule lumen [GO:1904813]; Golgi apparatus [GO:0005794]; membrane [GO:0016020]; nucleoplasm [GO:0005654]; nucleus [GO:0005634]; secretory granule lumen [GO:0034774]; ubiquitin ligase complex [GO:0000151]	TBP-class protein binding [GO:0017025]
Mitochondria related processes
Q9H845;H0Y8Z9	Q9H845;H0Y8Z9	Acyl-CoA dehydrogenase family member 9, mitochondrial	ACAD9	0.0018281	3.02682	long-chain fatty acid metabolic process [GO:0001676]; medium-chain fatty acid metabolic process [GO:0051791]; mitochondrial respiratory chain complex I assembly [GO:0032981]	dendrite [GO:0030425]; mitochondrial inner membrane [GO:0005743]; mitochondrial membrane [GO:0031966]; mitochondrion [GO:0005739]; nucleus [GO:0005634]	acyl-CoA dehydrogenase activity [GO:0003995]; fatty-acyl-CoA binding [GO:0000062]; flavin adenine dinucleotide binding [GO:0050660]; long-chain-acyl-CoA dehydrogenase activity [GO:0004466]; medium-chain-acyl-CoA dehydrogenase activity [GO:0070991]; very-long-chain-acyl-CoA dehydrogenase activity [GO:0017099]
Q9Y305;H7C5Q2;C9J7L8	Q9Y305;H7C5Q2	Acyl-coenzyme A thioesterase 9, mitochondrial	ACOT9	0.0189828	2.94989	acyl-CoA metabolic process [GO:0006637]	mitochondrial matrix [GO:0005759]; mitochondrion [GO:0005739]	acetyl-CoA hydrolase activity [GO:0003986]; acyl-CoA hydrolase activity [GO:0047617]; carboxylic ester hydrolase activity [GO:0052689]; palmitoyl-CoA hydrolase activity [GO:0016290]
Q13510;A0A1B0GTZ5;A0A1B0GTM3;A0A1B0GUA4;A0A1B0GW68;E7EMM4;A0A1B0GTP7;A0A1B0GUH5;A0A1B0GUW4;A0A1B0GUE3;A0A1B0GUG1;A0A1B0GVG2;A0A1B0GUB3;A0A1B0GV06;A0A1B0GU06;A0A1B0GU62;A0A1B0GVJ1;A0A1B0GW48;A0A1B0GVE7;A0A1B0GV95;A0A1B0GVA3;A0A1B0GUJ3;A0A1B0GW66;A0A1B0GVC9;A0A1B0GV88	Q13510;A0A1B0GTZ5;A0A1B0GTM3;A0A1B0GUA4;A0A1B0GW68;E7EMM4;A0A1B0GTP7;A0A1B0GUH5;A0A1B0GUW4;A0A1B0GUE3;A0A1B0GUG1;A0A1B0GVG2;A0A1B0GUB3;A0A1B0GV06	Acid ceramidase;Acid ceramidase subunit alpha;Acid ceramidase subunit beta	ASAH1	0.0155657	2.90931	cellular response to tumor necrosis factor [GO:0071356]; ceramide biosynthetic process [GO:0046513]; ceramide catabolic process [GO:0046514]; fatty acid metabolic process [GO:0006631]; keratinocyte differentiation [GO:0030216]; negative regulation of nucleic acid-templated transcription [GO:1903507]; regulation of programmed necrotic cell death [GO:0062098]; regulation of steroid biosynthetic pro…	extracellular exosome [GO:0070062]; extracellular region [GO:0005576]; extracellular space [GO:0005615]; ficolin-1-rich granule lumen [GO:1904813]; lysosomal lumen [GO:0043202]; lysosome [GO:0005764]; nucleus [GO:0005634]; tertiary granule lumen [GO:1904724]	ceramidase activity [GO:0102121]; fatty acid amide hydrolase activity [GO:0017064]; hydrolase activity, acting on carbon-nitrogen (but not peptide) bonds [GO:0016810]; hydrolase activity, acting on carbon-nitrogen (but not peptide) bonds, in linear amides [GO:0016811]; N-acylsphingosine amidohydrolase activity [GO:0017040]; nuclear receptor binding [GO:0016922]; transcription corepressor activity…
P04181	P04181	Ornithine aminotransferase, mitochondrial;Ornithine aminotransferase, hepatic form;Ornithine aminotransferase, renal form	OAT	0.0348578	2.90393	arginine catabolic process to glutamate [GO:0019544]; arginine catabolic process to proline via ornithine [GO:0010121]; L-proline biosynthetic process [GO:0055129]; visual perception [GO:0007601]	cytoplasm [GO:0005737]; mitochondrial matrix [GO:0005759]; mitochondrion [GO:0005739]; nucleoplasm [GO:0005654]	identical protein binding [GO:0042802]; ornithine(lysine) transaminase activity [GO:0050155]; ornithine-oxo-acid transaminase activity [GO:0004587]; pyridoxal phosphate binding [GO:0030170]
Q16718;A0A087X1G1;H7BYD0;F8WAS3;C9IZN5;A0A087WXR5	Q16718;A0A087X1G1;H7BYD0;F8WAS3;C9IZN5	NADH dehydrogenase [ubiquinone] 1 alpha subcomplex subunit 5	NDUFA5	0.0331916	2.20969	aerobic respiration [GO:0009060]; mitochondrial electron transport, NADH to ubiquinone [GO:0006120]; mitochondrial respiratory chain complex I assembly [GO:0032981]; proton motive force-driven mitochondrial ATP synthesis [GO:0042776]; respiratory electron transport chain [GO:0022904]	mitochondrial inner membrane [GO:0005743]; mitochondrial respiratory chain complex I [GO:0005747]	NADH dehydrogenase (ubiquinone) activity [GO:0008137]
Q9ULD0	Q9ULD0	2-oxoglutarate dehydrogenase-like, mitochondrial	OGDHL	0.0156887	2.04205	2-oxoglutarate metabolic process [GO:0006103]; glycolytic process [GO:0006096]; tricarboxylic acid cycle [GO:0006099]	mitochondrial matrix [GO:0005759]; mitochondrion [GO:0005739]; oxoglutarate dehydrogenase complex [GO:0045252]	metal ion binding [GO:0046872]; oxoglutarate dehydrogenase (succinyl-transferring) activity [GO:0004591]; thiamine pyrophosphate binding [GO:0030976]
O94925;H7BZD1;C9JIJ6;B7Z509;B8ZZA8;H7C201;A0A087X004;Q9UI32	O94925	Glutaminase kidney isoform, mitochondrial	GLS	0.0409992	2.00801	chemical synaptic transmission [GO:0007268]; glutamate biosynthetic process [GO:0006537]; glutamate homeostasis [GO:0090461]; glutamine catabolic process [GO:0006543]; protein homotetramerization [GO:0051289]; regulation of respiratory gaseous exchange by nervous system process [GO:0002087]; suckling behavior [GO:0001967]	cytosol [GO:0005829]; mitochondrial matrix [GO:0005759]; mitochondrion [GO:0005739]; synapse [GO:0045202]	glutaminase activity [GO:0004359]
P50213;H0YL72;H0YLI6;H0YMU3;H0YKD0;H0YNF5;H0YM64;H0YM46	P50213;H0YL72;H0YLI6;H0YMU3;H0YKD0	Isocitrate dehydrogenase [NAD] subunit alpha, mitochondrial	IDH3A	0.0331991	1.77688	carbohydrate metabolic process [GO:0005975]; isocitrate metabolic process [GO:0006102]; tricarboxylic acid cycle [GO:0006099]	mitochondrial isocitrate dehydrogenase complex (NAD+) [GO:0005962]; mitochondrial matrix [GO:0005759]; mitochondrion [GO:0005739]; nucleus [GO:0005634]	isocitrate dehydrogenase (NAD+) activity [GO:0004449]; magnesium ion binding [GO:0000287]; NAD binding [GO:0051287]
Q04837;C9K0U8;A0A0G2JLD8;E7EUY5;C9J8J0	Q04837;C9K0U8;A0A0G2JLD8;E7EUY5	Single-stranded DNA-binding protein, mitochondrial	SSBP1	0.0171523	1.77589	DNA unwinding involved in DNA replication [GO:0006268]; mitochondrial DNA replication [GO:0006264]; mitochondrion morphogenesis [GO:0070584]; positive regulation of DNA helicase activity [GO:1905776]; positive regulation of helicase activity [GO:0051096]; positive regulation of mitochondrial DNA replication [GO:0090297]; protein homotetramerization [GO:0051289]	extracellular exosome [GO:0070062]; mitochondrial matrix [GO:0005759]; mitochondrial nucleoid [GO:0042645]; mitochondrion [GO:0005739]; nucleoid [GO:0009295]; nucleus [GO:0005634]	chromatin binding [GO:0003682]; identical protein binding [GO:0042802]; protein homodimerization activity [GO:0042803]; RNA binding [GO:0003723]; single-stranded DNA binding [GO:0003697]
P42704;A0A0C4DG06;B8ZZ38;C9JCA9;H7C3W8	P42704	Leucine-rich PPR motif-containing protein, mitochondrial	LRPPRC	0.0476014	1.75297	mitochondrial RNA catabolic process [GO:0000957]; mitochondrion transport along microtubule [GO:0047497]; mRNA transport [GO:0051028]; negative regulation of mitochondrial RNA catabolic process [GO:0000961]; regulation of mitochondrial translation [GO:0070129]	condensed nuclear chromosome [GO:0000794]; cytoskeleton [GO:0005856]; membrane [GO:0016020]; microtubule [GO:0005874]; mitochondrial nucleoid [GO:0042645]; mitochondrion [GO:0005739]; nuclear inner membrane [GO:0005637]; nuclear outer membrane [GO:0005640]; nucleoplasm [GO:0005654]; nucleus [GO:0005634]; perinuclear region of cytoplasm [GO:0048471]; ribonucleoprotein complex [GO:1990904]	beta-tubulin binding [GO:0048487]; microtubule binding [GO:0008017]; mRNA 3'-UTR binding [GO:0003730]; RNA binding [GO:0003723]; single-stranded DNA binding [GO:0003697]; ubiquitin protein ligase binding [GO:0031625]
P05091;S4R3S4;F8VP50;H0Y2X5;H0YMG7;P47895;P30837;O94788	P05091	Aldehyde dehydrogenase, mitochondrial	ALDH2	0.00433868	1.75164	alcohol metabolic process [GO:0006066]; aldehyde catabolic process [GO:0046185]; carbohydrate metabolic process [GO:0005975]; ethanol catabolic process [GO:0006068]; regulation of dopamine biosynthetic process [GO:1903179]; regulation of serotonin biosynthetic process [GO:1905627]	extracellular exosome [GO:0070062]; mitochondrial matrix [GO:0005759]; mitochondrion [GO:0005739]	aldehyde dehydrogenase (NAD+) activity [GO:0004029]; aldehyde dehydrogenase [NAD(P)+] activity [GO:0004030]; carboxylic ester hydrolase activity [GO:0052689]; electron transfer activity [GO:0009055]; glyceraldehyde-3-phosphate dehydrogenase (NAD+) (non-phosphorylating) activity [GO:0043878]; NAD binding [GO:0051287]; nitroglycerin reductase activity [GO:0018547]; phenylacetaldehyde dehydrogenase …
K7EJE8;K7EKE6;P36776;K7ER27;K7ERR6;K7EQF8;K7ER56	K7EJE8;K7EKE6;P36776	Lon protease homolog, mitochondrial	LONP1	0.0137172	1.73972	cellular response to oxidative stress [GO:0034599]; chaperone-mediated protein complex assembly [GO:0051131]; oxidation-dependent protein catabolic process [GO:0070407]; protein quality control for misfolded or incompletely synthesized proteins [GO:0006515]	cytosol [GO:0005829]; mitochondrial matrix [GO:0005759]; mitochondrion [GO:0005739]; nucleoplasm [GO:0005654]	ATP binding [GO:0005524]; ATP hydrolysis activity [GO:0016887]; ATP-dependent peptidase activity [GO:0004176]; sequence-specific DNA binding [GO:0043565]; serine-type endopeptidase activity [GO:0004252]
G3V325;C9JJT5;C9JU26;P56134;C9JWL7;C9JQN9;C9JGL8;O75127	G3V325;C9JJT5;C9JU26;P56134	ATP synthase subunit f, mitochondrial	ATP5J2-PTCD1;ATP5J2	0.0285343	1.72116
P29401;A0A0B4J1R6;E9PFF2;F8W888	P29401;A0A0B4J1R6	Transketolase	TKT	0.00289518	1.71676	glyceraldehyde-3-phosphate biosynthetic process [GO:0046166]; pentose-phosphate shunt [GO:0006098]; pentose-phosphate shunt, non-oxidative branch [GO:0009052]; regulation of growth [GO:0040008]; ribose phosphate biosynthetic process [GO:0046390]	cytosol [GO:0005829]; endoplasmic reticulum membrane [GO:0005789]; extracellular exosome [GO:0070062]; nuclear body [GO:0016604]; nucleoplasm [GO:0005654]; peroxisome [GO:0005777]; vesicle [GO:0031982]	calcium ion binding [GO:0005509]; magnesium ion binding [GO:0000287]; protein homodimerization activity [GO:0042803]; thiamine pyrophosphate binding [GO:0030976]; transketolase activity [GO:0004802]
P10515;H0YDD4;E9PEJ4	P10515;H0YDD4;E9PEJ4	Dihydrolipoyllysine-residue acetyltransferase component of pyruvate dehydrogenase complex, mitochondrial;Acetyltransferase component of pyruvate dehydrogenase complex	DLAT	0.0257278	1.70684	acetyl-CoA biosynthetic process from pyruvate [GO:0006086]; glucose metabolic process [GO:0006006]; tricarboxylic acid cycle [GO:0006099]	intracellular membrane-bounded organelle [GO:0043231]; mitochondrial matrix [GO:0005759]; mitochondrial pyruvate dehydrogenase complex [GO:0005967]; mitochondrion [GO:0005739]; pyruvate dehydrogenase complex [GO:0045254]	dihydrolipoyllysine-residue acetyltransferase activity [GO:0004742]; identical protein binding [GO:0042802]
Q02252;G3V4Z4	Q02252;G3V4Z4	Methylmalonate-semialdehyde dehydrogenase [acylating], mitochondrial	ALDH6A1	0.00956525	1.68788	branched-chain amino acid catabolic process [GO:0009083]; brown fat cell differentiation [GO:0050873]; thymine catabolic process [GO:0006210]; thymine metabolic process [GO:0019859]; valine catabolic process [GO:0006574]; valine metabolic process [GO:0006573]	mitochondrial matrix [GO:0005759]; mitochondrion [GO:0005739]; nucleoplasm [GO:0005654]	fatty-acyl-CoA binding [GO:0000062]; malonate-semialdehyde dehydrogenase (acetylating) activity [GO:0018478]; malonate-semialdehyde dehydrogenase (acetylating, NAD+) activity [GO:0102662]; methylmalonate-semialdehyde dehydrogenase (acylating) activity [GO:0004491]; RNA binding [GO:0003723]
H0YFD6;P40939;A0A2R8Y4F5;A0A2R8YG21;A0A2R8Y688	H0YFD6;P40939;A0A2R8Y4F5;A0A2R8YG21	Trifunctional enzyme subunit alpha, mitochondrial;Long-chain enoyl-CoA hydratase;Long chain 3-hydroxyacyl-CoA dehydrogenase	HADHA	0.000708626	1.68337	fatty acid beta-oxidation [GO:0006635]	mitochondrial fatty acid beta-oxidation multienzyme complex [GO:0016507]; mitochondrion [GO:0005739]	3-hydroxyacyl-CoA dehydrogenase activity [GO:0003857]; enoyl-CoA hydratase activity [GO:0004300]; NAD+ binding [GO:0070403]
P49419;A0A1B0GW77;A0A1B0GW82;A0A1B0GTG2;A0A1B0GUA1;A0A1B0GTY9;A0A1B0GTJ4;A0A1B0GV49;A0A0J9YWF7;A0A1B0GUY0;H0YHM6;F8VVF2;F8WDY6;A0A1B0GVU0;A0A1B0GW65;F8WD33;A0A0J9YWM6	P49419;A0A1B0GW77;A0A1B0GW82;A0A1B0GTG2;A0A1B0GUA1;A0A1B0GTY9;A0A1B0GTJ4;A0A1B0GV49;A0A0J9YWF7;A0A1B0GUY0	Alpha-aminoadipic semialdehyde dehydrogenase	ALDH7A1	0.0213952	1.67091	cellular aldehyde metabolic process [GO:0006081]; choline catabolic process [GO:0042426]; glycine betaine biosynthetic process from choline [GO:0019285]; sensory perception of sound [GO:0007605]	cytosol [GO:0005829]; extracellular exosome [GO:0070062]; mitochondrial matrix [GO:0005759]; mitochondrion [GO:0005739]; nucleus [GO:0005634]	aldehyde dehydrogenase (NAD+) activity [GO:0004029]; betaine-aldehyde dehydrogenase activity [GO:0008802]; glyceraldehyde-3-phosphate dehydrogenase (NAD+) (non-phosphorylating) activity [GO:0043878]; identical protein binding [GO:0042802]; L-aminoadipate-semialdehyde dehydrogenase activity [GO:0004043]
Q9UJZ1;A0A087WYB4;F2Z2I8	Q9UJZ1;A0A087WYB4	Stomatin-like protein 2, mitochondrial	STOML2	0.0113854	1.64343	CD4-positive, alpha-beta T cell activation [GO:0035710]; cellular calcium ion homeostasis [GO:0006874]; lipid localization [GO:0010876]; mitochondrial calcium ion transmembrane transport [GO:0006851]; mitochondrial protein processing [GO:0034982]; mitochondrion organization [GO:0007005]; positive regulation of cardiolipin metabolic process [GO:1900210]; positive regulation of interleukin-2 produc…	cell cortex [GO:0005938]; cytoskeleton [GO:0005856]; extrinsic component of plasma membrane [GO:0019897]; immunological synapse [GO:0001772]; membrane raft [GO:0045121]; mitochondrial inner membrane [GO:0005743]; mitochondrial intermembrane space [GO:0005758]; mitochondrion [GO:0005739]; plasma membrane [GO:0005886]	cardiolipin binding [GO:1901612]; GTPase binding [GO:0051020]; signaling receptor binding [GO:0005102]
P49748;G3V1M7;J3QRJ8;J3KSR4;K7EQP4;K7EJW8;K7EMF8;J3KS89;J3QKU9	P49748	Very long-chain specific acyl-CoA dehydrogenase, mitochondrial	ACADVL	0.00965697	1.55356	energy derivation by oxidation of organic compounds [GO:0015980]; epithelial cell differentiation [GO:0030855]; fatty acid beta-oxidation using acyl-CoA dehydrogenase [GO:0033539]; negative regulation of fatty acid biosynthetic process [GO:0045717]; negative regulation of fatty acid oxidation [GO:0046322]; regulation of cholesterol metabolic process [GO:0090181]; response to cold [GO:0009409]; te…	extrinsic component of mitochondrial inner membrane [GO:0031314]; mitochondrial matrix [GO:0005759]; mitochondrial membrane [GO:0031966]; mitochondrial nucleoid [GO:0042645]; mitochondrion [GO:0005739]; nucleolus [GO:0005730]; nucleoplasm [GO:0005654]	acyl-CoA dehydrogenase activity [GO:0003995]; fatty-acyl-CoA binding [GO:0000062]; flavin adenine dinucleotide binding [GO:0050660]; identical protein binding [GO:0042802]; long-chain-acyl-CoA dehydrogenase activity [GO:0004466]; very-long-chain-acyl-CoA dehydrogenase activity [GO:0017099]
P21796	P21796	Voltage-dependent anion-selective channel protein 1	VDAC1	0.0402044	1.53852	anion transport [GO:0006820]; apoptotic process [GO:0006915]; behavioral fear response [GO:0001662]; epithelial cell differentiation [GO:0030855]; learning [GO:0007612]; negative regulation of apoptotic process [GO:0043066]; negative regulation of calcium import into the mitochondrion [GO:0110099]; negative regulation of reactive oxygen species metabolic process [GO:2000378]; neuron-neuron synapt…	extracellular exosome [GO:0070062]; membrane [GO:0016020]; membrane raft [GO:0045121]; mitochondrial membrane [GO:0031966]; mitochondrial nucleoid [GO:0042645]; mitochondrial outer membrane [GO:0005741]; mitochondrial permeability transition pore complex [GO:0005757]; mitochondrion [GO:0005739]; nucleus [GO:0005634]; plasma membrane [GO:0005886]; pore complex [GO:0046930]; synapse [GO:0045202]	ceramide binding [GO:0097001]; cholesterol binding [GO:0015485]; identical protein binding [GO:0042802]; phosphatidylcholine binding [GO:0031210]; porin activity [GO:0015288]; protein kinase binding [GO:0019901]; transmembrane transporter binding [GO:0044325]; voltage-gated anion channel activity [GO:0008308]
P27144;F8VS11	P27144;F8VS11	Adenylate kinase 4, mitochondrial	AK4	0.00511821	1.52878	ADP biosynthetic process [GO:0006172]; AMP metabolic process [GO:0046033]; ATP metabolic process [GO:0046034]; cellular response to hypoxia [GO:0071456]; GTP metabolic process [GO:0046039]; nucleobase-containing small molecule interconversion [GO:0015949]; nucleoside diphosphate phosphorylation [GO:0006165]; nucleoside triphosphate biosynthetic process [GO:0009142]; regulation of ATP biosynthetic…	cytoplasm [GO:0005737]; mitochondrial matrix [GO:0005759]; mitochondrion [GO:0005739]	adenylate kinase activity [GO:0004017]; ATP binding [GO:0005524]; GTP binding [GO:0005525]; nucleoside diphosphate kinase activity [GO:0004550]; nucleoside monophosphate kinase activity [GO:0050145]; nucleoside triphosphate adenylate kinase activity [GO:0046899]
P11177;C9J634;F8WF02	P11177;C9J634	Pyruvate dehydrogenase E1 component subunit beta, mitochondrial	PDHB	0.033458	1.49557	acetyl-CoA biosynthetic process from pyruvate [GO:0006086]; glucose metabolic process [GO:0006006]; mitochondrial acetyl-CoA biosynthetic process from pyruvate [GO:0061732]; tricarboxylic acid cycle [GO:0006099]	mitochondrial matrix [GO:0005759]; mitochondrial pyruvate dehydrogenase complex [GO:0005967]; mitochondrion [GO:0005739]; nucleoplasm [GO:0005654]; nucleus [GO:0005634]; pyruvate dehydrogenase complex [GO:0045254]	pyruvate dehydrogenase (acetyl-transferring) activity [GO:0004739]
P30084	P30084	Enoyl-CoA hydratase, mitochondrial	ECHS1	0.03586	1.48556	branched-chain amino acid catabolic process [GO:0009083]; fatty acid beta-oxidation [GO:0006635]	mitochondrial matrix [GO:0005759]; mitochondrion [GO:0005739]	3-hydroxypropionyl-CoA dehydratase activity [GO:0043956]; crotonyl-CoA hydratase activity [GO:0120092]; delta(3)-delta(2)-enoyl-CoA isomerase activity [GO:0004165]; enoyl-CoA hydratase activity [GO:0004300]
E9PCR7;Q02218;E9PDF2;A0A0D9SFS3;E9PFG7;C9J4G7	E9PCR7;Q02218;E9PDF2;A0A0D9SFS3;E9PFG7	2-oxoglutarate dehydrogenase, mitochondrial	OGDH	0.00584714	1.46804	tricarboxylic acid cycle [GO:0006099]	mitochondrial matrix [GO:0005759]; mitochondrion [GO:0005739]	oxoglutarate dehydrogenase (succinyl-transferring) activity [GO:0004591]; thiamine pyrophosphate binding [GO:0030976]
P36542	P36542	ATP synthase subunit gamma, mitochondrial	ATP5C1	0.0273325	1.38907	ATP biosynthetic process [GO:0006754]; oxidative phosphorylation [GO:0006119]; proton motive force-driven ATP synthesis [GO:0015986]; proton motive force-driven mitochondrial ATP synthesis [GO:0042776]	membrane [GO:0016020]; mitochondrial inner membrane [GO:0005743]; mitochondrial matrix [GO:0005759]; mitochondrial proton-transporting ATP synthase complex [GO:0005753]; mitochondrial proton-transporting ATP synthase complex, catalytic sector F(1) [GO:0000275]; mitochondrion [GO:0005739]	proton-transporting ATP synthase activity, rotational mechanism [GO:0046933]; RNA binding [GO:0003723]
P45880;A0A0A0MR02;Q5JSD2;Q5JSD1;A2A3S1	P45880;A0A0A0MR02;Q5JSD2;Q5JSD1	Voltage-dependent anion-selective channel protein 2	VDAC2	0.0457226	1.35915	anion transport [GO:0006820]; binding of sperm to zona pellucida [GO:0007339]; mitochondrial outer membrane permeabilization [GO:0097345]; negative regulation of intrinsic apoptotic signaling pathway [GO:2001243]; negative regulation of protein polymerization [GO:0032272]	acrosomal vesicle [GO:0001669]; membrane [GO:0016020]; membrane raft [GO:0045121]; mitochondrial membrane [GO:0031966]; mitochondrial nucleoid [GO:0042645]; mitochondrial outer membrane [GO:0005741]; mitochondrion [GO:0005739]; nucleus [GO:0005634]; pore complex [GO:0046930]; sperm midpiece [GO:0097225]	ceramide binding [GO:0097001]; cholesterol binding [GO:0015485]; nucleotide binding [GO:0000166]; phosphatidylcholine binding [GO:0031210]; porin activity [GO:0015288]; voltage-gated anion channel activity [GO:0008308]
P14618;B4DNK4	P14618;B4DNK4	Pyruvate kinase PKM;Pyruvate kinase	PKM	0.0342159	1.30664	canonical glycolysis [GO:0061621]; cellular response to insulin stimulus [GO:0032869]; glycolytic process [GO:0006096]; positive regulation of cytoplasmic translation [GO:2000767]; positive regulation of sprouting angiogenesis [GO:1903672]; positive regulation of transcription by RNA polymerase II [GO:0045944]; programmed cell death [GO:0012501]	cilium [GO:0005929]; collagen-containing extracellular matrix [GO:0062023]; cytoplasm [GO:0005737]; cytosol [GO:0005829]; extracellular exosome [GO:0070062]; extracellular region [GO:0005576]; extracellular vesicle [GO:1903561]; ficolin-1-rich granule lumen [GO:1904813]; mitochondrion [GO:0005739]; nucleus [GO:0005634]; rough endoplasmic reticulum [GO:0005791]; secretory granule lumen [GO:0034774…	ATP binding [GO:0005524]; cadherin binding [GO:0045296]; histone H3T11 kinase activity [GO:0035402]; magnesium ion binding [GO:0000287]; MHC class II protein complex binding [GO:0023026]; mRNA binding [GO:0003729]; potassium ion binding [GO:0030955]; protein homodimerization activity [GO:0042803]; protein tyrosine kinase activity [GO:0004713]; pyruvate kinase activity [GO:0004743]; RNA binding [G…
A0A2R8YDQ9;Q9P2R7;A0A2R8Y6Y7;Q5T9Q5;A0A2R8Y5P6;A0A2R8Y6E6;A0A0U1RQL1;Q5T9Q8;A0A0U1RQF8;A0A0U1RRI1;A0A0U1RQU7;A0A2R8Y5P4	A0A2R8YDQ9;Q9P2R7;A0A2R8Y6Y7;Q5T9Q5	Succinyl-CoA ligase [ADP-forming] subunit beta, mitochondrial	SUCLA2	0.0500906	1.29947	tricarboxylic acid cycle [GO:0006099]	mitochondrion [GO:0005739]	ATP binding [GO:0005524]; magnesium ion binding [GO:0000287]; succinate-CoA ligase (ADP-forming) activity [GO:0004775]
P22695;H3BRG4;H3BSJ9;H3BP04;H3BUE4;H3BUI9;A0A087WVZ4	P22695;H3BRG4;H3BSJ9;H3BP04	Cytochrome b-c1 complex subunit 2, mitochondrial	UQCRC2	0.0326204	1.29395	aerobic respiration [GO:0009060]; cellular respiration [GO:0045333]; mitochondrial electron transport, ubiquinol to cytochrome c [GO:0006122]; oxidative phosphorylation [GO:0006119]; proteolysis [GO:0006508]	mitochondrial inner membrane [GO:0005743]; mitochondrial respiratory chain complex III [GO:0005750]; mitochondrial respiratory chain complex IV [GO:0005751]; mitochondrion [GO:0005739]; nucleoplasm [GO:0005654]	metal ion binding [GO:0046872]; metalloendopeptidase activity [GO:0004222]
O75390;B4DJV2;A0A0C4DGI3;H0YH82;F8W4S1;H0YIC4;F8VTT8;F8VPA1;F8W1S4;F8VPF9;F8VRI6;F8VX68;F8VRP1;F8VU34;F8VR34;F8VX07;F8VZK9;F8W642;F8VWQ5;F8W0J2;F8VP03	O75390;B4DJV2;A0A0C4DGI3	Citrate synthase, mitochondrial;Citrate synthase	CS	0.0237899	1.27209	carbohydrate metabolic process [GO:0005975]; citrate metabolic process [GO:0006101]; tricarboxylic acid cycle [GO:0006099]	extracellular exosome [GO:0070062]; mitochondrial matrix [GO:0005759]; mitochondrion [GO:0005739]; nucleus [GO:0005634]	citrate (Si)-synthase activity [GO:0004108]; RNA binding [GO:0003723]
Protein Phosphorylation
Q9Y617	Q9Y617	Phosphoserine aminotransferase	PSAT1	0.0318462	1.54827	L-serine biosynthetic process [GO:0006564]; pyridoxine biosynthetic process [GO:0008615]	cytoplasm [GO:0005737]; cytosol [GO:0005829]; extracellular exosome [GO:0070062]	identical protein binding [GO:0042802]; O-phospho-L-serine:2-oxoglutarate aminotransferase activity [GO:0004648]; pyridoxal phosphate binding [GO:0030170]
A0A087WVC4;A0A0A0MS54;P22694;B1APG1;B1APG0;B1APG2;B1APF8;B1APF9;B1APG3;B1APF7	A0A087WVC4;A0A0A0MS54;P22694;B1APG1;B1APG0;B1APG2;B1APF8;B1APF9;B1APG3;B1APF7	cAMP-dependent protein kinase catalytic subunit beta	PRKACB	0.036069	1.51564	protein phosphorylation [GO:0006468]		AMP-activated protein kinase activity [GO:0004679]; ATP binding [GO:0005524]; cAMP-dependent protein kinase activity [GO:0004691]
K7ER15;Q9H0R4;K7EMY7;K7EJQ8;A0A1B0GXB1;K7EQD2;K7EKX8	K7ER15;Q9H0R4;K7EMY7;K7EJQ8;A0A1B0GXB1;K7EQD2	Haloacid dehalogenase-like hydrolase domain-containing protein 2	HDHD2	0.0223018	1.50431	dephosphorylation [GO:0016311]		phosphatase activity [GO:0016791]
Lipid binding and transport
J3KS22;J3QS36;Q7Z4W1;J3QS45;J3KRZ4;J3KSZ5;J3QL34	J3KS22;J3QS36;Q7Z4W1;J3QS45;J3KRZ4;J3KSZ5;J3QL34	L-xylulose reductase	DCXR	0.00381645	2.80181			oxidoreductase activity [GO:0016491]
F8VQX6;H0YI09;Q9H8H3	F8VQX6;H0YI09;Q9H8H3	Methyltransferase-like protein 7A	METTL7A	0.00987921	2.49301		lipid droplet [GO:0005811]; membrane [GO:0016020]	methyltransferase activity [GO:0008168]
Other
Q9Y2J8	Q9Y2J8	Protein-arginine deiminase type-2	PADI2	0.00424283	2.73881	cellular response to leukemia inhibitory factor [GO:1990830]; intracellular estrogen receptor signaling pathway [GO:0030520]; negative regulation of chemokine-mediated signaling pathway [GO:0070100]; negative regulation of lymphocyte chemotaxis [GO:1901624]; substantia nigra development [GO:0021762]; transcription initiation-coupled chromatin remodeling [GO:0045815]	azurophil granule lumen [GO:0035578]; cytoplasm [GO:0005737]; cytosol [GO:0005829]; euchromatin [GO:0000791]; extracellular exosome [GO:0070062]; extracellular region [GO:0005576]; nucleus [GO:0005634]	calcium ion binding [GO:0005509]; histone H3R26 arginine deiminase activity [GO:0140798]; nuclear estrogen receptor binding [GO:0030331]; protein homodimerization activity [GO:0042803]; protein-arginine deiminase activity [GO:0004668]
P41222;H0Y5A1;Q5SQ11	P41222	Prostaglandin-H2 D-isomerase	PTGDS	0.0134059	2.2115	cyclooxygenase pathway [GO:0019371]; gene expression [GO:0010467]; mast cell degranulation [GO:0043303]; negative regulation of male germ cell proliferation [GO:2000255]; prostaglandin biosynthetic process [GO:0001516]; regulation of circadian sleep/wake cycle, sleep [GO:0045187]; response to glucocorticoid [GO:0051384]	endoplasmic reticulum membrane [GO:0005789]; extracellular exosome [GO:0070062]; extracellular region [GO:0005576]; extracellular space [GO:0005615]; Golgi apparatus [GO:0005794]; nuclear membrane [GO:0031965]; perinuclear region of cytoplasm [GO:0048471]; rough endoplasmic reticulum [GO:0005791]	fatty acid binding [GO:0005504]; prostaglandin-D synthase activity [GO:0004667]; retinoid binding [GO:0005501]; small molecule binding [GO:0036094]
M0R117;Q02543;M0R3D6;M0R1A7;M0R0P7	M0R117;Q02543;M0R3D6;M0R1A7;M0R0P7	60S ribosomal protein L18a	RPL18A	0.00682517	1.90357	translation [GO:0006412]	ribonucleoprotein complex [GO:1990904]; ribosome [GO:0005840]	structural constituent of ribosome [GO:0003735]
P10909;H0YC35;H0YAS8;E7ERK6;H0YLK8;E7ETB4	P10909;H0YC35;H0YAS8	Clusterin;Clusterin beta chain;Clusterin alpha chain;Clusterin	CLU	0.00758077	1.8451	cell morphogenesis [GO:0000902]; central nervous system myelin maintenance [GO:0032286]; chaperone-mediated protein complex assembly [GO:0051131]; chaperone-mediated protein folding [GO:0061077]; complement activation [GO:0006956]; complement activation, classical pathway [GO:0006958]; immune complex clearance [GO:0002434]; innate immune response [GO:0045087]; intrinsic apoptotic signaling pathwa…	apical dendrite [GO:0097440]; blood microparticle [GO:0072562]; cell surface [GO:0009986]; chromaffin granule [GO:0042583]; collagen-containing extracellular matrix [GO:0062023]; cytoplasm [GO:0005737]; cytosol [GO:0005829]; extracellular exosome [GO:0070062]; extracellular region [GO:0005576]; extracellular space [GO:0005615]; Golgi apparatus [GO:0005794]; intracellular membrane-bounded organell…	amyloid-beta binding [GO:0001540]; chaperone binding [GO:0051087]; low-density lipoprotein particle receptor binding [GO:0050750]; misfolded protein binding [GO:0051787]; protein carrier chaperone [GO:0140597]; protein heterodimerization activity [GO:0046982]; protein-containing complex binding [GO:0044877]; signaling receptor binding [GO:0005102]; tau protein binding [GO:0048156]; ubiquitin prot…
Q9NVI7;Q5T9A4;A0A5K1VW56;Q5T2N8;Q5SV16;H0Y2W2	Q9NVI7;Q5T9A4;A0A5K1VW56;Q5T2N8	ATPase family AAA domain-containing protein 3A;ATPase family AAA domain-containing protein 3B;ATPase family AAA domain-containing protein 3C	ATAD3A;ATAD3B;ATAD3C	0.0162513	1.82035	antiviral innate immune response [GO:0140374]; mitochondrion organization [GO:0007005]; negative regulation of apoptotic process [GO:0043066]; regulation of cell growth [GO:0001558]	mitochondrial inner membrane [GO:0005743]; mitochondrial nucleoid [GO:0042645]; mitochondrion [GO:0005739]	ATP binding [GO:0005524]; ATP hydrolysis activity [GO:0016887]; identical protein binding [GO:0042802]
E7ES33;E7EPK1;Q16181;G3V1Q4;A0A5F9ZGZ7;A0A0U1RRM2;A0A0U1RRE1;A0A0U1RRD1;Q5JXL7;A0A0U1RRH9;Q6ZU15	E7ES33;E7EPK1;Q16181;G3V1Q4	Septin-7	SEPTIN7	0.0225474	1.80952	spermatogenesis [GO:0007283]	cleavage furrow [GO:0032154]; kinetochore [GO:0000776]; midbody [GO:0030496]; motile cilium [GO:0031514]; septin complex [GO:0031105]; spindle [GO:0005819]	GTP binding [GO:0005525]
Q9P0S9	Q9P0S9	Transmembrane protein 14C	TMEM14C	0.00355082	1.74821	erythrocyte differentiation [GO:0030218]; heme biosynthetic process [GO:0006783]; mitochondrial transport [GO:0006839]; nitrogen compound transport [GO:0071705]; organic substance transport [GO:0071702]; regulation of heme biosynthetic process [GO:0070453]	mitochondrial inner membrane [GO:0005743]; mitochondrial membrane [GO:0031966]
P11216;H0Y4Z6	P11216	Glycogen phosphorylase, brain form	PYGB	0.032618	1.72246	glycogen catabolic process [GO:0005980]	azurophil granule lumen [GO:0035578]; cytoplasm [GO:0005737]; extracellular exosome [GO:0070062]; extracellular region [GO:0005576]; membrane [GO:0016020]	glycogen phosphorylase activity [GO:0008184]; linear malto-oligosaccharide phosphorylase activity [GO:0102250]; pyridoxal phosphate binding [GO:0030170]; SHG alpha-glucan phosphorylase activity [GO:0102499]
P04406;E7EUT5;O14556	P04406;E7EUT5	Glyceraldehyde-3-phosphate dehydrogenase	GAPDH	0.00299165	1.53045	antimicrobial humoral immune response mediated by antimicrobial peptide [GO:0061844]; cellular response to type II interferon [GO:0071346]; defense response to fungus [GO:0050832]; glucose metabolic process [GO:0006006]; glycolytic process [GO:0006096]; killing by host of symbiont cells [GO:0051873]; killing of cells of another organism [GO:0031640]; microtubule cytoskeleton organization [GO:0000…	cytoplasm [GO:0005737]; cytosol [GO:0005829]; extracellular exosome [GO:0070062]; GAIT complex [GO:0097452]; intracellular membrane-bounded organelle [GO:0043231]; lipid droplet [GO:0005811]; membrane [GO:0016020]; microtubule cytoskeleton [GO:0015630]; nuclear membrane [GO:0031965]; nucleus [GO:0005634]; perinuclear region of cytoplasm [GO:0048471]; plasma membrane [GO:0005886]; ribonucleoprotei…	aspartic-type endopeptidase inhibitor activity [GO:0019828]; disordered domain specific binding [GO:0097718]; glyceraldehyde-3-phosphate dehydrogenase (NAD+) (phosphorylating) activity [GO:0004365]; identical protein binding [GO:0042802]; microtubule binding [GO:0008017]; NAD binding [GO:0051287]; NADP binding [GO:0050661]; peptidyl-cysteine S-nitrosylase activity [GO:0035605]
P22314;Q5JRR6;Q5JRR9;Q5JRS0;Q5JRS1;Q5JRS3;Q5JRS2	P22314	Ubiquitin-like modifier-activating enzyme 1	UBA1	0.03932	1.215	cellular response to DNA damage stimulus [GO:0006974]; protein modification by small protein conjugation [GO:0032446]; protein ubiquitination [GO:0016567]; ubiquitin-dependent protein catabolic process [GO:0006511]	cytoplasm [GO:0005737]; cytosol [GO:0005829]; extracellular exosome [GO:0070062]; mitochondrion [GO:0005739]; nucleoplasm [GO:0005654]; nucleus [GO:0005634]	ATP binding [GO:0005524]; RNA binding [GO:0003723]; ubiquitin activating enzyme activity [GO:0004839]

## Sheet: Data processing approach
Data processing strategy for LFQ analysis
# of PGs after filtering of contaminations etc	2888
# of PGs with >1 unque peptides	2233
filtered for >= 3 valid values in each group for each comparison
remaining proteins for
remaining PGs for NMG young vs NMG old	1165
remaining PGs for NMG young vs Surr. young	1046
remaining PGs for NMG old vs Surr. old	1167
remaining PGs for Surr. Young vs Surr. old	1210
