# Supplementary material for: A Spatially Resolved View on the Aging Substantia nigra: An Exploratory Proteomic Study
Source: Adv Biol (Weinh). 2025 Sep 18;9(12):e00358. doi: 10.1002/adbi.202500358 (PMC12712771; doi:10.1002/adbi.202500358)
Supplement: Supplementary file 4 — Supplementary Material S3 [file ADBI-9-e00358-s001.xlsx]

## Sheet: young SN
Supplementary table 3: Gene ontology (GO) term enrichemnt analysis based on cellular compartments of proteins being of higher abundance in young substantia nigra pars compacta (SN) tissue compared to old SN tissue. Information on GO Term, number of and associated proteins (count, genes), percentage of term coverage (%), statistical evaluation (p-value, Bonferroni, Benjamini, FDR) and enrichment (…
Category	Term	Count	%	PValue	Genes	List Total	Pop Hits	Pop Total	Fold Enrichment	Bonferroni	Benjamini	FDR
GOTERM_CC_DIRECT	proton-transporting two-sector ATPase complex (GO:0016469)	3	3.48837	0.000165035	Q16864, P36543, P38606	85	5	20472	144.508	0.042953	0.00231048	0.00199779
GOTERM_CC_DIRECT	perineuronal net (GO:0072534)	2	2.32558	0.0163131	A0A494C1R4, Q96GW7	85	4	20472	120.424	0.987413	0.0995542	0.0860807
GOTERM_CC_DIRECT	chaperonin-containing T-complex (GO:0005832)	5	5.81395	8.51409e-08	P50990, P50991, P78371, B7ZAR1, P40227	85	11	20472	109.476	2.26472e-05	4.5295e-06	3.91648e-06
GOTERM_CC_DIRECT	vacuolar proton-transporting V-type ATPase, V1 domain (GO:0000221)	5	5.81395	8.51409e-08	Q16864, Q9Y5K8, P21281, P36543, P38606	85	11	20472	109.476	2.26472e-05	4.5295e-06	3.91648e-06
GOTERM_CC_DIRECT	presynaptic endocytic zone membrane (GO:0098835)	2	2.32558	0.0203501	O00429, P09497	85	5	20472	96.3388	0.995784	0.120292	0.104012
GOTERM_CC_DIRECT	zona pellucida receptor complex (GO:0002199)	3	3.48837	0.000458409	P50990, P50991, P78371	85	8	20472	90.3176	0.11482	0.0053016	0.00458409
GOTERM_CC_DIRECT	clathrin coat of coated pit (GO:0030132)	3	3.48837	0.000458409	A0A087WVQ6, C9JFZ1, P09497	85	8	20472	90.3176	0.11482	0.0053016	0.00458409
GOTERM_CC_DIRECT	clathrin coat (GO:0030118)	2	2.32558	0.0243708	A0A087WVQ6, P09497	85	6	20472	80.2824	0.998588	0.132298	0.114393
GOTERM_CC_DIRECT	clathrin coat of trans-Golgi network vesicle (GO:0030130)	2	2.32558	0.0283751	A0A087WVQ6, P09497	85	7	20472	68.8134	0.999527	0.14515	0.125505
GOTERM_CC_DIRECT	AP-2 adaptor complex (GO:0030122)	2	2.32558	0.0283751	O94973, P63010	85	7	20472	68.8134	0.999527	0.14515	0.125505
GOTERM_CC_DIRECT	proton-transporting V-type ATPase complex (GO:0033176)	3	3.48837	0.00126008	Q16864, Q9Y5K8, P38606	85	13	20472	55.5801	0.284942	0.0124141	0.010734
GOTERM_CC_DIRECT	neuronal dense core vesicle (GO:0098992)	2	2.32558	0.0363351	H0YLM8, P13521	85	9	20472	53.5216	0.999947	0.169564	0.146615
GOTERM_CC_DIRECT	membrane coat (GO:0030117)	4	4.65116	8.40237e-05	O94973, C9JFZ1, Q13367, P63010	85	21	20472	45.8756	0.0221033	0.00131472	0.00113679
GOTERM_CC_DIRECT	axolemma (GO:0030673)	3	3.48837	0.00192314	A0A0G2JQJ7, E9PIM6, P43004	85	16	20472	45.1588	0.400733	0.0170519	0.0147441
GOTERM_CC_DIRECT	clathrin-coated vesicle membrane (GO:0030665)	6	6.97674	3.03811e-07	Q13367, Q16864, Q9Y5K8, P21281, P36543, P38606	85	35	20472	41.2881	8.08106e-05	1.15448e-05	9.98237e-06
GOTERM_CC_DIRECT	AP-3 adaptor complex (GO:0030123)	2	2.32558	0.0481545	Q13367, O14617	85	12	20472	40.1412	0.999998	0.213485	0.184592
GOTERM_CC_DIRECT	clathrin-coated endocytic vesicle (GO:0045334)	4	4.65116	0.000161842	A0A087WVQ6, O94973, P63010, P09497	85	26	20472	37.0534	0.0421397	0.00231048	0.00199779
GOTERM_CC_DIRECT	endolysosome membrane (GO:0036020)	3	3.48837	0.00301273	A0A087WVQ6, O94973, P63010	85	20	20472	36.1271	0.551836	0.0250433	0.021654
GOTERM_CC_DIRECT	respiratory chain (GO:0070469)	4	4.65116	0.000249747	P51970, Q9UI09, C9JFR7, O43181	85	30	20472	32.1129	0.0642818	0.00332163	0.00287209
GOTERM_CC_DIRECT	synaptic vesicle membrane (GO:0030672)	9	10.4651	3.08249e-09	P17600, Q7L0J3, B5MCD7, Q16864, O00429, P21281, P36543, P09497, H0YLM8	85	89	20472	24.3553	8.19941e-07	2.73314e-07	2.36324e-07
GOTERM_CC_DIRECT	axon cytoplasm (GO:1904115)	6	6.97674	6.50042e-06	A0A0G2JQJ7, Q13367, O14617, A0A6Q8PFU3, E9PGC8, O60282	85	64	20472	22.5794	0.00172762	0.000144093	0.000124591
GOTERM_CC_DIRECT	cell body (GO:0044297)	7	8.13953	1.54179e-06	P17600, P50990, A0A0G2JQJ7, P50991, P78371, B7ZAR1, P43004	85	87	20472	19.3785	0.000410032	4.55684e-05	3.94012e-05
GOTERM_CC_DIRECT	mitochondrial respiratory chain complex I (GO:0005747)	4	4.65116	0.00113649	P51970, Q9UI09, Q16795, O43181	85	50	20472	19.2678	0.261016	0.0116272	0.0100536
GOTERM_CC_DIRECT	melanosome (GO:0042470)	7	8.13953	4.14339e-06	Q9H3Z4, A0A087WVQ6, B5MCD7, P50991, P31946, P63000, P21281	85	103	20472	16.3682	0.00110154	0.000110214	9.52981e-05
GOTERM_CC_DIRECT	cell leading edge (GO:0031252)	3	3.48837	0.0214643	P84077, A0A6Q8PFU3, P31146	85	55	20472	13.1371	0.996885	0.121479	0.105038
GOTERM_CC_DIRECT	terminal bouton (GO:0043195)	3	3.48837	0.0222008	C9JFZ1, O14617, Q6PUV4	85	56	20472	12.9025	0.997451	0.123029	0.106379
GOTERM_CC_DIRECT	neuromuscular junction (GO:0031594)	4	4.65116	0.00406232	Q9H3Z4, Q7L0J3, B5MCD7, Q12955	85	78	20472	12.3511	0.661346	0.0327447	0.0283131
GOTERM_CC_DIRECT	cortical actin cytoskeleton (GO:0030864)	3	3.48837	0.0252495	Q14847, Q9NS86, P31146	85	60	20472	12.0424	0.998889	0.134328	0.116148
GOTERM_CC_DIRECT	microtubule (GO:0005874)	16	18.6047	4.28242e-12	P50990, A0A0G2JQJ7, P50991, O94811, Q96JE9, O00429, E9PGC8, Q13509, B7ZAR1, C9JFZ1, A0A6Q8PFU3, P78371, O14576, P40227, O60282, Q13561	85	326	20472	11.8207	1.13914e-09	1.13912e-09	9.84956e-10
GOTERM_CC_DIRECT	anchored component of membrane (GO:0031225)	5	5.81395	0.0011316	Q9H3Z4, E9PIM6, A0A0D9SF30, Q7Z3B1, Q96GW7	85	111	20472	10.849	0.260053	0.0116272	0.0100536
GOTERM_CC_DIRECT	clathrin-coated endocytic vesicle membrane (GO:0030669)	3	3.48837	0.0335587	A0A087WVQ6, O94973, P63010	85	70	20472	10.322	0.999886	0.162302	0.140337
GOTERM_CC_DIRECT	postsynapse (GO:0098794)	5	5.81395	0.00137499	O94973, O14617, P63010, P63000, Q6PUV4	85	117	20472	10.2926	0.306496	0.0130624	0.0112946
GOTERM_CC_DIRECT	microvillus (GO:0005902)	3	3.48837	0.0362329	P21281, P36543, P38606	85	73	20472	9.89782	0.999945	0.169564	0.146615
GOTERM_CC_DIRECT	growth cone (GO:0030426)	6	6.97674	0.000371329	A0A0G2JQJ7, E9PIM6, Q13509, E9PD68, Q13561, P80723	85	149	20472	9.69854	0.0940688	0.0047035	0.00406694
GOTERM_CC_DIRECT	secretory granule membrane (GO:0030667)	4	4.65116	0.00831893	O15240, O94973, Q9NP72, P63000	85	101	20472	9.5385	0.891618	0.0567394	0.0490604
GOTERM_CC_DIRECT	cytoplasmic ribonucleoprotein granule (GO:0036464)	3	3.48837	0.0457083	A0A0G2JQJ7, P63000, O14576	85	83	20472	8.70532	0.999996	0.206075	0.178185
GOTERM_CC_DIRECT	vesicle (GO:0031982)	5	5.81395	0.00573749	O14576, A0A2U3TZN6, P43004, Q13561, P80723	85	174	20472	6.92089	0.783587	0.0423937	0.0366562
GOTERM_CC_DIRECT	dendrite (GO:0030425)	13	15.1163	3.75198e-07	A0A0G2JQJ7, Q12955, Q96JE9, Q16799, E9PGC8, Q7Z3B1, Q13509, P30153, P17677, P17600, Q7L0J3, E9PIM6, Q6PUV4	85	460	20472	6.80655	9.97977e-05	1.24753e-05	1.07869e-05
GOTERM_CC_DIRECT	presynapse (GO:0098793)	4	4.65116	0.0210779	Q9H3Z4, C9JFZ1, Q13367, P63010	85	143	20472	6.73698	0.996541	0.121479	0.105038
GOTERM_CC_DIRECT	neuronal cell body (GO:0043025)	11	12.7907	6.43415e-06	A0A0G2JQJ7, O15240, Q7L0J3, Q16849, A0A6Q8PFU3, Q16799, E9PGC8, Q7Z3B1, Q13509, P30153, O60282	85	407	20472	6.50938	0.00171003	0.000144093	0.000124591
GOTERM_CC_DIRECT	glutamatergic synapse (GO:0098978)	10	11.6279	2.22006e-05	Q7L0J3, O14617, P84077, P63010, P63000, P30153, Q96GW7, P31146, P43004, Q6PUV4	85	373	20472	6.45703	0.00588802	0.000421811	0.000364724
GOTERM_CC_DIRECT	neuron projection (GO:0043005)	10	11.6279	2.5164e-05	A0A0G2JQJ7, O15240, Q7L0J3, Q12955, P84077, A0A6Q8PFU3, A0A0D9SF30, E9PGC8, P30153, Q9NQC3	85	379	20472	6.3548	0.00667136	0.000446242	0.000385849
GOTERM_CC_DIRECT	perikaryon (GO:0043204)	4	4.65116	0.0333526	P17677, Q16849, E9PD68, Q6PUV4	85	171	20472	5.63385	0.999879	0.162302	0.140337
GOTERM_CC_DIRECT	anchoring junction (GO:0070161)	11	12.7907	2.72295e-05	P17677, P17600, B5MCD7, Q16849, Q16864, O00429, P21281, P36543, Q9NQC3, H0YLM8, Q6PUV4	85	481	20472	5.50794	0.00721697	0.00045269	0.000391424
GOTERM_CC_DIRECT	cell projection (GO:0042995)	4	4.65116	0.0395346	P50991, P63000, Q9NQC3, F8WCF6	85	183	20472	5.26442	0.999978	0.181314	0.156775
GOTERM_CC_DIRECT	mitochondrial inner membrane (GO:0005743)	9	10.4651	0.00063389	P30049, P43304, P51970, P18859, Q9UI09, Q16795, P43155, C9JFR7, O43181	85	464	20472	4.6716	0.155211	0.00702561	0.00607478
GOTERM_CC_DIRECT	focal adhesion (GO:0005925)	8	9.30233	0.00179035	A0A087WVQ6, E9PIM6, Q14847, P31946, P84077, P62140, P63000, A0A2U3TZN6	85	424	20472	4.54428	0.379146	0.0164218	0.0141993
GOTERM_CC_DIRECT	lysosomal membrane (GO:0005765)	7	8.13953	0.00433196	Q9H3Z4, O14617, Q16864, Q9Y5K8, P21281, P36543, P38606	85	373	20472	4.51992	0.684881	0.0338912	0.0293044
GOTERM_CC_DIRECT	axon (GO:0030424)	6	6.97674	0.0164676	P17600, A0A0G2JQJ7, Q96JE9, E9PGC8, Q13509, P31146	85	361	20472	4.003	0.987928	0.0995542	0.0860807
GOTERM_CC_DIRECT	centrosome (GO:0005813)	8	9.30233	0.00720546	P50990, P50991, Q9Y5K8, A0A6Q8PFU3, B7ZAR1, A0A087WVC4, E9PD68, Q13561	85	547	20472	3.52244	0.853918	0.0504382	0.043612
GOTERM_CC_DIRECT	synapse (GO:0045202)	7	8.13953	0.0151475	O15240, Q16849, Q9NP72, A0A6Q8PFU3, A0A494C1R4, E9PGC8, Q6PUV4	85	488	20472	3.45477	0.982752	0.0982737	0.0849735
GOTERM_CC_DIRECT	Golgi membrane (GO:0000139)	9	10.4651	0.00508964	O14617, Q16864, Q9Y5K8, P84077, O00429, Q16799, A0A0D9SF30, P63000, P38606	85	648	20472	3.3451	0.742646	0.0386813	0.0334462
GOTERM_CC_DIRECT	mitochondrion (GO:0005739)	19	22.093	1.70422e-05	P30049, A0A0G2JQJ7, B7Z9X4, P51553, P51970, O94811, O00429, Q9UI09, P30153, C9JFR7, P43304, Q9H3Z4, P18859, Q9NUJ1, Q16795, P43155, Q14894, Q15046, O43181	85	1437	20472	3.18448	0.00452301	0.00034871	0.000301516
GOTERM_CC_DIRECT	extracellular exosome (GO:0070062)	28	32.5581	1.15739e-07	P50990, P50991, Q16864, P36543, P38606, A0A024RA52, A0A087WVQ6, E9PIM6, Q9Y5K8, P63000, P78371, P40227, Q14894, A0A087WVC4, Q969P0, Q13561, P80723, Q04917, O43242, P31946, P21281, Q13509, P30153, B7ZAR1, P31146, P84077, A0A6Q8PFU3, P62140	85	2218	20472	3.04045	3.07862e-05	5.13111e-06	4.43667e-06
GOTERM_CC_DIRECT	perinuclear region of cytoplasm (GO:0048471)	9	10.4651	0.0129738	C9JFZ1, O94811, P31946, Q96JE9, P84077, A0A6Q8PFU3, O00429, O14576, A0A087WVC4	85	763	20472	2.84092	0.968995	0.086276	0.0745995
GOTERM_CC_DIRECT	Golgi apparatus (GO:0005794)	11	12.7907	0.0163585	P17600, Q9H3Z4, O15240, Q16849, Q13367, O14617, Q12955, Q9NP72, O00429, P31948, O95292	85	1122	20472	2.36125	0.987566	0.0995542	0.0860807
GOTERM_CC_DIRECT	cytosol (GO:0005829)	51	59.3023	2.61552e-10	A0A0G2JQJ7, Q16864, O00429, P36543, P38606, A0A024RA52, Q9NS86, A0A087WVQ6, P63000, P43155, P09497, Q14894, Q13561, Q04917, B7Z9X4, O43242, Q9NP72, Q12955, Q9UI09, E9PGC8, P30153, A0A2U3TZN6, C9JFR7, Q9H3Z4, C9JFZ1, P63010, Q9NUJ1, Q6PUV4, P50990, P50991, E9PD68, P17600, E9PIM6, Q9Y5K8, P78371, P40227, A0A087WVC4, Q15046, O94973, O94811, P31946, A0A0D9SF30, P31948, P21281, B7ZAR1, P31146, A0A6Q8P…	85	5477	20472	2.24269	6.95728e-08	3.47864e-08	3.00785e-08
GOTERM_CC_DIRECT	membrane (GO:0016020)	20	23.2558	0.00656232	A0A0G2JQJ7, O43242, P31946, Q16864, O00429, A0A0D9SF30, Q9UI09, P30153, P38606, Q8WXD9, P31146, Q9H3Z4, A0A087WVQ6, O14617, Q9Y5K8, P63010, P63000, P43004, Q969P0, Q13561	85	2547	20472	1.89122	0.826457	0.0471777	0.0407928
GOTERM_CC_DIRECT	plasma membrane (GO:0005886)	34	39.5349	0.00224044	A0A0G2JQJ7, Q16849, Q16864, A0A494C1R4, O95292, P38606, Q9NS86, A0A087WVQ6, E9PIM6, B5MCD7, Q9Y5K8, P63000, Q9NQC3, P09497, A0A087WVC4, Q969P0, Q15046, P80723, Q04917, O94973, Q9NP72, Q12955, A0A0D9SF30, P21281, Q7Z3B1, P31146, A0A2U3TZN6, Q9H3Z4, P17677, Q7L0J3, P84077, P62140, P63010, P43004	85	5066	20472	1.61642	0.449334	0.0192244	0.0166226
GOTERM_CC_DIRECT	cytoplasm (GO:0005737)	32	37.2093	0.0328983	P50990, A0A0G2JQJ7, Q14847, O00429, O95292, A0A024RA52, E9PD68, P63000, P40227, Q14894, O60282, F8WCF6, Q13561, P80723, Q04917, B7Z9X4, O94811, P31946, E9PGC8, Q13509, P30153, B7ZAR1, Q8WXD9, P31146, A0A2U3TZN6, Q99733, P17677, P84077, A0A6Q8PFU3, P62140, O14531, O14576	85	5570	20472	1.38368	0.999863	0.162302	0.140337

## Sheet: old SN
Supplementary table 3: Gene ontology (GO) term enrichment analysis based on cellular compartments of proteins being of higher abundance in old substantia nigra pars compacta (SN) tissue compared to young SN tissue. Information on GO Term, number of and associated proteins (count, genes), percentage of term coverage (%), statistical evaluation (p-value, Bonferroni, Benjamini, FDR) and enrichment (…
Category	Term	Count	%	PValue	Genes	List Total	Pop Hits	Pop Total	Fold Enrichment	Bonferroni	Benjamini	FDR
GOTERM_CC_DIRECT	mitochondrial fatty acid beta-oxidation multienzyme complex (GO:0016507)	2	3.38983	0.00546354	P55084, H0YFD6	57	2	20472	359.158	0.605978	0.0578086	0.0496474
GOTERM_CC_DIRECT	fibrinogen complex (GO:0005577)	2	3.38983	0.0216788	C9JEU5, P02675	57	8	20472	89.7895	0.97591	0.141746	0.121735
GOTERM_CC_DIRECT	chromaffin granule membrane (GO:0042584)	2	3.38983	0.024356	P20073, C9J0K6	57	9	20472	79.8129	0.984881	0.153353	0.131703
GOTERM_CC_DIRECT	neurofilament (GO:0005883)	2	3.38983	0.027026	P07196, P07197	57	10	20472	71.8316	0.990511	0.164087	0.140921
GOTERM_CC_DIRECT	platelet alpha granule (GO:0031091)	2	3.38983	0.0455161	C9JEU5, P02675	57	17	20472	42.2539	0.999636	0.241804	0.207667
GOTERM_CC_DIRECT	tertiary granule lumen (GO:1904724)	4	6.77966	0.000459846	P00738, Q13510, A0A1B0GVD5, F8VQX6	57	55	20472	26.1206	0.075213	0.00710672	0.00610342
GOTERM_CC_DIRECT	microvillus (GO:0005902)	5	8.47458	4.74935e-05	A0A2R8Y7M3, J3KS22, P26038, H0YD13, O14745	57	73	20472	24.5999	0.00804158	0.00269239	0.00231229
GOTERM_CC_DIRECT	cell periphery (GO:0071944)	3	5.08475	0.00960125	A0A2R8Y7M3, P26038, O14745	57	54	20472	19.9532	0.806039	0.0859059	0.073778
GOTERM_CC_DIRECT	intermediate filament cytoskeleton (GO:0045111)	3	5.08475	0.0110137	P08670, P07197, P14136	57	58	20472	18.5771	0.847824	0.0921264	0.0791203
GOTERM_CC_DIRECT	cornified envelope (GO:0001533)	3	5.08475	0.0113803	Q02413, P07384, Q08554	57	59	20472	18.2623	0.857119	0.0921264	0.0791203
GOTERM_CC_DIRECT	melanosome (GO:0042470)	5	8.47458	0.000181542	A0A1B0GVD5, Q06830, Q92542, A0A2R8YGD1, P50995	57	103	20472	17.4348	0.0303935	0.00470982	0.00404491
GOTERM_CC_DIRECT	platelet alpha granule lumen (GO:0031093)	3	5.08475	0.0145026	A0A024R6I7, C9JEU5, P02675	57	67	20472	16.0817	0.916549	0.112066	0.0962447
GOTERM_CC_DIRECT	lysosomal lumen (GO:0043202)	4	6.77966	0.00231379	A0A2C9F2P4, Q13510, A0A1B0GVD5, A0A2R8YGD1	57	96	20472	14.9649	0.325511	0.026223	0.0225209
GOTERM_CC_DIRECT	blood microparticle (GO:0072562)	6	10.1695	4.75128e-05	A0A286YEY1, P00738, C9JEU5, P26038, P02675, P01024	57	145	20472	14.8617	0.00804483	0.00269239	0.00231229
GOTERM_CC_DIRECT	ficolin-1-rich granule lumen (GO:1904813)	5	8.47458	0.000369173	Q13510, A0A1B0GVD5, A0A024R6I7, Q14019, P07384	57	124	20472	14.4822	0.0608415	0.00710672	0.00610342
GOTERM_CC_DIRECT	filopodium (GO:0030175)	3	5.08475	0.0207417	A0A2R8Y7M3, P26038, O14745	57	81	20472	13.3021	0.971651	0.141044	0.121131
GOTERM_CC_DIRECT	intermediate filament (GO:0005882)	4	6.77966	0.00578086	P08670, P07196, P07197, P14136	57	133	20472	10.8017	0.626784	0.0578086	0.0496474
GOTERM_CC_DIRECT	secretory granule lumen (GO:0034774)	3	5.08475	0.0395685	Q14019, P01024, P30740	57	115	20472	9.36934	0.998955	0.216989	0.186355
GOTERM_CC_DIRECT	lysosome (GO:0005764)	7	11.8644	0.000193934	A0A2C9F2P4, Q13510, A0A1B0GVD5, P07384, A0A2R8YGD1, P30740, P14136	57	309	20472	8.13626	0.0324343	0.00470982	0.00404491
GOTERM_CC_DIRECT	focal adhesion (GO:0005925)	8	13.5593	0.000150375	A0A2R8Y7M3, P08670, P07384, Q15691, Q92542, P26038, P29966, H0YD13	57	424	20472	6.77656	0.0252416	0.00470982	0.00404491
GOTERM_CC_DIRECT	mitochondrial matrix (GO:0005759)	7	11.8644	0.00066851	P05091, P31937, Q02252, A0A0A0MT83, Q9UIJ7, P52758, P11498	57	390	20472	6.44642	0.107461	0.00947056	0.00813354
GOTERM_CC_DIRECT	extracellular exosome (GO:0070062)	39	66.1017	4.4019e-24	A0A2R8Y7M3, Q13510, P30041, P52758, C9JEU5, A0A2R8YGD1, O76054, P30740, P50995, P05091, P26038, P29966, C9J0K6, O14745, C9JF17, P20073, P11217, Q13228, Q14019, Q06830, J3KS22, Q08554, O75891, Q9Y617, A0A2C9F2P4, A0A286YEY1, P00738, A0A1B0GVD5, P08670, A0A024R6I7, Q6FI13, X6RA14, P07384, Q92542, P02675, H3BLU7, P01024, H0YD13	57	2218	20472	6.31522	7.48323e-22	7.48323e-22	6.42678e-22
GOTERM_CC_DIRECT	membrane raft (GO:0045121)	4	6.77966	0.0313575	A0A2C9F2P4, A0A1B0GVD5, A0A2R8YGD1, O14745	57	251	20472	5.72363	0.995556	0.177693	0.152607
GOTERM_CC_DIRECT	axon (GO:0030424)	5	8.47458	0.0170092	A0A2C9F2P4, P08670, P07196, P07197, Q14CZ8	57	361	20472	4.97449	0.945874	0.12572	0.107972
GOTERM_CC_DIRECT	apical plasma membrane (GO:0016324)	5	8.47458	0.0191044	A0A2R8Y7M3, Q02413, P26038, H0YD13, O14745	57	374	20472	4.80158	0.962341	0.135323	0.116219
GOTERM_CC_DIRECT	cell surface (GO:0009986)	6	10.1695	0.0299845	C9JEU5, A0A1W2PPS1, P26038, P02675, P01024, H0YD13	57	638	20472	3.37766	0.994346	0.175771	0.150957
GOTERM_CC_DIRECT	mitochondrion (GO:0005739)	13	22.0339	0.000422585	P31937, Q02252, P30041, A0A0A0MT83, Q9UIJ7, P52758, H0YFD6, P11498, P05091, P07384, Q92542, P55084, C9J0K6	57	1437	20472	3.24917	0.0693338	0.00710672	0.00610342
GOTERM_CC_DIRECT	extracellular space (GO:0005615)	16	27.1186	0.000157845	A0A2R8Y7M3, Q13510, C9JF17, Q13228, P30041, Q06830, C9JEU5, P30740, A0A286YEY1, P00738, A0A1B0GVD5, A0A024R6I7, P04271, P26038, P02675, P01024	57	1936	20472	2.96825	0.0264789	0.00470982	0.00404491
GOTERM_CC_DIRECT	extracellular region (GO:0005576)	16	27.1186	0.000441731	Q13510, C9JF17, Q14019, P30041, C9JEU5, P30740, A0A2C9F2P4, A0A286YEY1, P00738, A0A1B0GVD5, A0A024R6I7, P04271, P07384, F8VQX6, P02675, P01024	57	2127	20472	2.7017	0.0723594	0.00710672	0.00610342
GOTERM_CC_DIRECT	membrane (GO:0016020)	15	25.4237	0.00743403	P20073, Q14008, Q13228, P30041, A0A1W2PPS1, Q08554, P30740, P50995, A0A2C9F2P4, P07384, Q92542, F8VQX6, P29966, C9J0K6, O14745	57	2547	20472	2.11518	0.718748	0.0702103	0.0602982
GOTERM_CC_DIRECT	cytosol (GO:0005829)	27	45.7627	0.00121948	Q14008, P30041, P52758, A0A1W2PPS1, O76054, A0A0A0MTB9, P14136, P50995, P07196, Q02413, P26038, C9J0K6, P11217, Q13228, Q14019, Q06830, O75891, Q9Y617, P11498, A0A2C9F2P4, P08670, P04271, X6RA14, P07384, Q15691, H3BLU7, H0YD13	57	5477	20472	1.77054	0.187336	0.015947	0.0136957
GOTERM_CC_DIRECT	cytoplasm (GO:0005737)	27	45.7627	0.0015912	A0A2R8Y7M3, Q14008, P30041, Q9UIJ7, P52758, O76054, P14136, P50995, P07196, P07197, P26038, P29966, C9J0K6, O14745, C9JF17, P20073, P11217, Q06830, O75891, Q14CZ8, Q9Y617, P11498, P08670, P04271, X6RA14, P07384, H3BLU7	57	5570	20472	1.74098	0.237169	0.0193217	0.0165939

## Sheet: young NMG
Supplementary table 3: Gene ontology (GO) term enrichemnt analysis based on cellular compartments of proteins being of higher abundance in young neuromelanin granules (NMGs) compared to old NMGs. Information on GO Term, number of and associated proteins (count, genes), percentage of term coverage (%), statistical evaluation (p-value, Bonferroni, Benjamini, FDR) and enrichment (fold enrichment) ar…
Category	Term	Count	%	PValue	Genes	List Total	Pop Hits	Pop Total	Fold Enrichment	Bonferroni	Benjamini	FDR
GOTERM_CC_DIRECT	small ribosomal subunit (GO:0015935)	4	18.1818	3.34122e-06	Q8WVC2, P15880, E9PR30, P62857	22	29	20472	128.351	0.000327386	0.00032744	0.000294027
GOTERM_CC_DIRECT	cytosolic small ribosomal subunit (GO:0022627)	4	18.1818	1.37258e-05	Q8WVC2, P15880, E9PR30, P62857	22	46	20472	80.917	0.00134423	0.000540199	0.000485077
GOTERM_CC_DIRECT	polysomal ribosome (GO:0042788)	2	9.09091	0.033327	Q8WVC2, P62857	22	33	20472	56.3967	0.963909	0.233289	0.209484
GOTERM_CC_DIRECT	cytosolic ribosome (GO:0022626)	3	13.6364	0.00279958	Q8WVC2, P15880, E9PR30	22	77	20472	36.255	0.240233	0.0342949	0.0307954
GOTERM_CC_DIRECT	catalytic step 2 spliceosome (GO:0071013)	3	13.6364	0.00371918	P11940, P61978, O43390	22	89	20472	31.3667	0.305914	0.0404977	0.0363653
GOTERM_CC_DIRECT	ribonucleoprotein complex (GO:1990904)	5	22.7273	2.08572e-05	P11142, P55795, P11940, P61978, O43390	22	163	20472	28.5443	0.00204194	0.000540199	0.000485077
GOTERM_CC_DIRECT	ribosome (GO:0005840)	5	22.7273	2.75612e-05	Q8WVC2, P15880, E9PR30, H3BNC9, P62857	22	175	20472	26.587	0.00269739	0.000540199	0.000485077
GOTERM_CC_DIRECT	spliceosomal complex (GO:0005681)	3	13.6364	0.00708815	P11142, P61978, O43390	22	124	20472	22.5132	0.501979	0.0694639	0.0623758
GOTERM_CC_DIRECT	focal adhesion (GO:0005925)	5	22.7273	0.000820929	P11142, P15880, P11940, P61978, P05387	22	424	20472	10.9734	0.0773304	0.0134085	0.0120403
GOTERM_CC_DIRECT	extracellular exosome (GO:0070062)	11	50	2.49272e-05	P11142, P15880, P51571, P11940, Q16531, P62857, P61978, P05387, P81605, P62820, P54920	22	2218	20472	4.61497	0.00243991	0.000540199	0.000485077
GOTERM_CC_DIRECT	membrane (GO:0016020)	9	40.9091	0.00257262	P11142, E9PM69, P20645, P15880, P55795, P11940, P61978, P05387, P54920	22	2547	20472	3.28815	0.223098	0.0342949	0.0307954
GOTERM_CC_DIRECT	nucleoplasm (GO:0005654)	10	45.4545	0.0111641	P11142, Q8WVC2, E9PM69, P15880, P55795, E9PR30, Q16531, P62857, P61978, O43390	22	3939	20472	2.36239	0.667206	0.0911733	0.0818699
GOTERM_CC_DIRECT	cytosol (GO:0005829)	12	54.5455	0.0109989	P11142, Q8WVC2, E9PM69, P15880, P55795, E9PR30, P11940, P62857, B7Z7P8, P05387, P62820, P54920	22	5477	20472	2.03881	0.661714	0.0911733	0.0818699
GOTERM_CC_DIRECT	cytoplasm (GO:0005737)	12	54.5455	0.0125487	P11142, Q8WVC2, E9PM69, P15880, E9PR30, H3BNC9, P11940, Q16531, P62857, B7Z7P8, P61978, P05387	22	5570	20472	2.00477	0.709907	0.0945978	0.0849449

## Sheet: old NMG
Supplementary table 3: Gene ontology (GO) term enrichemnt analysis based on cellular compartments of proteins being of higher abundance in old neuromelanin granules (NMGs) compared to young NMGs. Information on GO Term, number of and associated proteins (count, genes), percentage of term coverage (%), statistical evaluation (p-value, Bonferroni, Benjamini, FDR) and enrichment (fold enrichment) ar…
Category	Term	Count	%	PValue	Genes	List Total	Pop Hits	Pop Total	Fold Enrichment	Bonferroni	Benjamini	FDR
GOTERM_CC_DIRECT	oxoglutarate dehydrogenase complex (GO:0045252)	2	2.10526	0.0182418	Q9ULD0, E9PCR7	95	4	20472	107.747	0.986289	0.202397	0.190236
GOTERM_CC_DIRECT	astrocyte end-foot (GO:0097450)	2	2.10526	0.0227505	P14415, P14136	95	5	20472	86.1979	0.995309	0.230473	0.216625
GOTERM_CC_DIRECT	sperm annulus (GO:0097227)	2	2.10526	0.0272388	Q15019, E7ES33	95	6	20472	71.8316	0.998395	0.244102	0.229434
GOTERM_CC_DIRECT	pyruvate dehydrogenase complex (GO:0045254)	2	2.10526	0.0272388	P10515, P11177	95	6	20472	71.8316	0.998395	0.244102	0.229434
GOTERM_CC_DIRECT	mitochondrial pyruvate dehydrogenase complex (GO:0005967)	2	2.10526	0.0317067	P10515, P11177	95	7	20472	61.5699	0.999451	0.273617	0.257176
GOTERM_CC_DIRECT	actin filament bundle (GO:0032432)	2	2.10526	0.0493761	P02511, P29966	95	11	20472	39.1809	0.999992	0.338371	0.31804
GOTERM_CC_DIRECT	mitochondrial nucleoid (GO:0042645)	8	8.42105	1.5861e-09	Q04837, P42704, K7EJE8, P45880, P49748, H0YFD6, P21796, Q9NVI7	95	46	20472	37.4773	3.69562e-07	9.23906e-08	8.68392e-08
GOTERM_CC_DIRECT	sodium:potassium-exchanging ATPase complex (GO:0005890)	2	2.10526	0.0537433	B1AKY9, P14415	95	12	20472	35.9158	0.999997	0.346273	0.325467
GOTERM_CC_DIRECT	pore complex (GO:0046930)	2	2.10526	0.0580907	P45880, P21796	95	13	20472	33.153	0.999999	0.346273	0.325467
GOTERM_CC_DIRECT	organelle membrane (GO:0031090)	2	2.10526	0.0624184	B1AKY9, H3BTL1	95	14	20472	30.785	1	0.346273	0.325467
GOTERM_CC_DIRECT	septin ring (GO:0005940)	2	2.10526	0.0624184	Q15019, E7ES33	95	14	20472	30.785	1	0.346273	0.325467
GOTERM_CC_DIRECT	cell division site (GO:0032153)	2	2.10526	0.0624184	Q15019, E7ES33	95	14	20472	30.785	1	0.346273	0.325467
GOTERM_CC_DIRECT	septin complex (GO:0031105)	2	2.10526	0.0624184	Q15019, E7ES33	95	14	20472	30.785	1	0.346273	0.325467
GOTERM_CC_DIRECT	tertiary granule lumen (GO:1904724)	4	4.21053	0.00206918	Q13510, A0A1B0GVD5, F8VQX6, P02794	95	55	20472	15.6723	0.382835	0.0358528	0.0336986
GOTERM_CC_DIRECT	cleavage furrow (GO:0032154)	3	3.15789	0.0264598	Q15019, E7ES33, P11233	95	55	20472	11.7543	0.998066	0.244102	0.229434
GOTERM_CC_DIRECT	mitochondrial matrix (GO:0005759)	21	22.1053	9.61829e-16	Q9Y305, P27144, Q9Y2Q3, P10515, K7EJE8, Q9ULD0, Q02252, E9PCR7, P36542, P11177, P50213, Q04837, O75390, P05091, P04181, P30084, Q99497, O94925, P49419, P49748, P00441	95	390	20472	11.6036	2.32814e-13	7.4702e-14	7.02135e-14
GOTERM_CC_DIRECT	mitochondrial membrane (GO:0031966)	8	8.42105	7.98722e-06	Q9H845, P45880, H3BTL1, E9PCR7, P49748, Q9P0S9, P21796, P10909	95	157	20472	10.9806	0.0018593	0.000372205	0.00034984
GOTERM_CC_DIRECT	ficolin-1-rich granule lumen (GO:1904813)	6	6.31579	0.000268335	Q13510, A0A1B0GVD5, P13716, P14618, Q86VP6, P02794	95	124	20472	10.4272	0.0606156	0.00704761	0.00662414
GOTERM_CC_DIRECT	mitochondrial intermembrane space (GO:0005758)	4	4.21053	0.00825628	Q99497, Q9UJZ1, A0A024RBT2, P00441	95	90	20472	9.57754	0.855098	0.10853	0.102009
GOTERM_CC_DIRECT	lysosomal lumen (GO:0043202)	4	4.21053	0.00984555	A0A2C9F2P4, Q13510, A0A1B0GVD5, Q8NHP8	95	96	20472	8.97895	0.900279	0.120737	0.113483
GOTERM_CC_DIRECT	synaptic vesicle (GO:0008021)	5	5.26316	0.00367608	Q15019, A0A2C9F2P4, P45880, H0YNE9, P21796	95	137	20472	7.86477	0.576035	0.0535328	0.0503163
GOTERM_CC_DIRECT	membrane raft (GO:0045121)	9	9.47368	2.04945e-05	A0A2C9F2P4, P67775, A0A1B0GVD5, P04899, P45880, Q99497, Q9UJZ1, P20020, P21796	95	251	20472	7.7269	0.00476388	0.000682173	0.000641184
GOTERM_CC_DIRECT	cell body (GO:0044297)	3	3.15789	0.0606936	P04899, Q99497, P14136	95	87	20472	7.43085	1	0.346273	0.325467
GOTERM_CC_DIRECT	axoneme (GO:0005930)	4	4.21053	0.0167344	Q15019, E7ES33, H3BTL1, J3KPF9	95	117	20472	7.36734	0.980398	0.194956	0.183242
GOTERM_CC_DIRECT	microtubule cytoskeleton (GO:0015630)	6	6.31579	0.00215425	Q15019, P67775, P04406, E7ES33, J3KPF9, P02511	95	197	20472	6.56329	0.394972	0.0358528	0.0336986
GOTERM_CC_DIRECT	melanosome (GO:0042470)	3	3.15789	0.0813563	A0A1B0GVD5, Q93050, P62258	95	103	20472	6.27655	1	0.430818	0.404932
GOTERM_CC_DIRECT	mitochondrion (GO:0005739)	41	43.1579	5.35473e-22	Q9Y305, P14618, Q9H845, P10515, Q9Y2Q3, P45880, Q9ULD0, A0A024RBT2, P36542, P50213, H0YFD6, Q04837, O75390, P05091, P42704, P04181, O94925, P22695, P49419, Q96QK1, P22314, Q9NVI7, P00441, P27144, K7EJE8, H3BTL1, Q02252, E9PCR7, P11177, Q5T7Y6, P11233, P67775, P30084, Q99497, Q9UJZ1, P21397, P02511, P27338, P49748, P21796, P10909	95	1437	20472	6.14842	1.24765e-19	6.23826e-20	5.86343e-20
GOTERM_CC_DIRECT	peroxisome (GO:0005777)	3	3.15789	0.0937998	P29401, Q9Y2Q3, P00441	95	112	20472	5.77218	1	0.485674	0.456492
GOTERM_CC_DIRECT	secretory granule lumen (GO:0034774)	3	3.15789	0.0980636	P13716, P14618, Q86VP6	95	115	20472	5.6216	1	0.496714	0.466868
GOTERM_CC_DIRECT	lysosome (GO:0005764)	8	8.42105	0.000556158	A0A2C9F2P4, Q13510, A0A1B0GVD5, P02511, Q96QK1, P42785, P00441, P14136	95	309	20472	5.57915	0.121572	0.0117804	0.0110726
GOTERM_CC_DIRECT	extracellular vesicle (GO:1903561)	4	4.21053	0.0351696	P14618, P04899, A6NNI4, B1AKY9	95	156	20472	5.52551	0.999762	0.28141	0.264501
GOTERM_CC_DIRECT	cell cortex (GO:0005938)	4	4.21053	0.0398563	Q15019, Q9UEY8, Q8TAM6, P29966	95	164	20472	5.25597	0.999923	0.28141	0.264501
GOTERM_CC_DIRECT	extracellular exosome (GO:0070062)	53	55.7895	3.2413e-26	P08758, P21291, Q15019, Q13510, P30043, Q04837, O75390, P05091, Q96QK1, P27348, P49419, P29966, P42785, P13716, P04406, P50502, Q86VP6, P11216, O75891, P67775, Q93050, J3KPF9, P02511, P01023, P02794, P14618, P04899, Q08380, Q9Y2Q3, E7ES33, Q8TAM6, Q8NHP8, A0A087WVC4, P22314, P62258, P00441, P29401, Q13228, A6NNI4, J3KS22, Q9Y2J8, Q9Y617, P11233, A0A2C9F2P4, P41222, A0A1B0GVD5, Q99497, P20020, H0Y…	95	2218	20472	5.14933	7.55224e-24	7.55224e-24	7.09845e-24
GOTERM_CC_DIRECT	mitochondrial inner membrane (GO:0005743)	10	10.5263	0.000282764	G3V325, Q9H845, Q9UJZ1, P22695, P36542, Q16718, H0YFD6, Q9P0S9, Q9NVI7, P10909	95	464	20472	4.64428	0.0637693	0.00704761	0.00662414
GOTERM_CC_DIRECT	mitochondrial outer membrane (GO:0005741)	4	4.21053	0.057865	P45880, P21397, P27338, P21796	95	191	20472	4.51298	0.999999	0.346273	0.325467
GOTERM_CC_DIRECT	focal adhesion (GO:0005925)	8	8.42105	0.00339421	P08758, P21291, E7EV99, A6NNI4, P27348, P29966, P62258, P11233	95	424	20472	4.06594	0.547151	0.0527234	0.0495555
GOTERM_CC_DIRECT	postsynaptic density (GO:0014069)	5	5.26316	0.0346534	Q9UEY8, E7EV99, M0R117, P02511, Q96QK1	95	267	20472	4.03548	0.99973	0.28141	0.264501
GOTERM_CC_DIRECT	neuronal cell body (GO:0043025)	6	6.31579	0.0395384	A0A2C9F2P4, B1AKY9, J3KPF9, Q8TAM6, Q96QK1, P00441	95	407	20472	3.17683	0.999917	0.28141	0.264501
GOTERM_CC_DIRECT	perinuclear region of cytoplasm (GO:0048471)	10	10.5263	0.00838429	Q15019, P41222, Q93050, P42704, P04406, Q99497, H0YNE9, Q96QK1, A0A087WVC4, P10909	95	763	20472	2.82431	0.859391	0.10853	0.102009
GOTERM_CC_DIRECT	cytoskeleton (GO:0005856)	7	7.36842	0.0383907	Q9UEY8, P42704, E7EV99, E7ES33, Q9UJZ1, Q8TAM6, P10909	95	541	20472	2.78829	0.999891	0.28141	0.264501
GOTERM_CC_DIRECT	synapse (GO:0045202)	6	6.31579	0.0741421	P67775, P04899, O94925, P27348, P21796, P10909	95	488	20472	2.64953	1	0.401747	0.377608
GOTERM_CC_DIRECT	membrane (GO:0016020)	28	29.4737	1.93186e-05	P08758, P04899, Q08380, Q9Y2Q3, P45880, P14415, P36542, Q9UEY8, P42704, P27348, P62258, P29966, K7EJE8, P04406, Q13228, M0R117, B1AKY9, H3BTL1, A6NNI4, P11216, Q86VP6, A0A2C9F2P4, P67775, Q93050, P20020, F8VQX6, P21796, P10909	95	2547	20472	2.369	0.00449116	0.000682173	0.000641184
GOTERM_CC_DIRECT	intracellular membrane-bounded organelle (GO:0043231)	10	10.5263	0.0363735	A0A2C9F2P4, Q93050, P04406, P10515, H3BTL1, P30043, P20020, H0YNE9, P42785, P10909	95	982	20472	2.19445	0.999822	0.28141	0.264501
GOTERM_CC_DIRECT	extracellular region (GO:0005576)	21	22.1053	0.00139173	P08758, Q13510, Q9BRX8, P14618, P13716, Q08380, A6NNI4, Q9P121, P11216, Q86VP6, Q9Y2J8, Q5T7Y6, A0A2C9F2P4, P41222, A0A1B0GVD5, Q8NHP8, F8VQX6, P01023, P10909, P00441, P02794	95	2127	20472	2.12759	0.27711	0.0270227	0.025399
GOTERM_CC_DIRECT	cytosol (GO:0005829)	42	44.2105	0.000302472	P08758, P14618, P04899, E7EV99, E7ES33, Q9Y2Q3, A0A024RBT2, P30043, P14136, Q9UEY8, P60891, O94925, P27348, P49419, Q96QK1, A0A087WVC4, P22314, P62258, P00441, P29401, P13716, K7EJE8, P04406, Q13228, M0R117, H3BTL1, P50502, Q86VP6, Q9Y2J8, O75891, Q9Y617, Q5T7Y6, A0A2C9F2P4, P67775, Q93050, Q99497, P21397, J3KPF9, P02511, H3BLU7, P10909, P02794	95	5477	20472	1.65251	0.0680599	0.00704761	0.00662414
GOTERM_CC_DIRECT	cytoplasm (GO:0005737)	36	37.8947	0.0213887	P08758, P21291, Q15019, Q9BRX8, P14618, P04899, E7EV99, Q12765, Q8TAM6, P14415, P14136, P60891, P04181, P27348, P22314, P62258, P29966, P00441, P27144, P04406, M0R117, B1AKY9, P50502, P11216, Q86VP6, Q9Y2J8, O75891, Q14CZ8, Q9Y617, Q5T7Y6, Q99497, J3KPF9, P02511, H3BLU7, P10909, P02794	95	5570	20472	1.39278	0.993511	0.226525	0.212914
