# Supplementary material for: A Spatially Resolved View on the Aging Substantia nigra: An Exploratory Proteomic Study
Source: Adv Biol (Weinh). 2025 Sep 18;9(12):e00358. doi: 10.1002/adbi.202500358 (PMC12712771; doi:10.1002/adbi.202500358)
Supplement: Supplementary file 5 — Supplementary Material S4 [file ADBI-9-e00358-s003.xlsx]

## Sheet: Tabelle1
Supplementary table S4: normalized iBAQ values of young and old substantia nigra pars compacta (SN) and neuromelanin granules (NMGs) of proteins associated with the clathrin-mediated transport of vesicles. Proteins are indicated by gene name and sorted into differnt functional categories.
	Nucleation and Assembly	young SN norm iBAQ	old SN norm iBAQ	Ratio young/old SN	young NMG norm iBAQ	old NMG norm iBAQ	Ratio young/old NMG
Gene names	CALM2;CALM1	0.000922748	0.000656452	1.40566	0.000625328	0.000826433	0.756659
	PICALM	5.59e-06	7.39e-06	0.756428	2.02e-05	1.83e-05	1.10383
	AAK1	3.09e-05	1.9e-05	1.62632	1.17e-05	7.7e-06	1.51948
	AGFG1	1.18e-05	7.46e-06	1.58177	0	2.11e-05	0
	PIP4K2A	0.000184177	0.000212711	0.865856	0.000235571	0.00022673	1.03899
	PIP4K2B	8.61e-05	5.85e-05	1.47179	7.4e-05	5.99e-05	1.23539
	PIP	2.58e-05	3.51e-05	0.735043	0.000363036	0.000115372	3.14666
	PIP5K1C	3.61e-05	1.17e-05	3.08547	0	2.93e-06	0
	EPN1	4.34e-05	3.9e-05	1.11282	7.28e-05	3.92e-05	1.85714
	SGIP1	7.42e-06	6.6e-06	1.12424	6.1e-06	1.08e-05	0.564815
	ITSN1	1.33e-05	1.21e-05	1.09917	4.58e-06	6.02e-06	0.760797
	EPS15L1	5.13e-06	8.09e-06	0.634116	1.66e-05	1.48e-05	1.12162
	AP2A2	0.000165834	0.000105885	1.56617	8.75e-05	0.000104883	0.834263
	AP2A1	0.00027556	0.000189056	1.45756	0.000254068	0.000229365	1.1077
	Uncoating
	STIP1	8.57e-05	4.77e-05	1.79665	2.68e-05	2.32e-05	1.15517
	OCRL	1.19e-06	5.46e-07	2.17949	3.95e-06	5.09e-06	0.776031
	Neck Constriction
	BIN1	0.00013431	0.000135843	0.988715	0.000100368	9.38e-05	1.07002
	SH3GL2	0.000421621	0.000381387	1.10549	0.000420084	0.000351512	1.19508
	SH3GLB2	0.000333891	0.000344873	0.968156	0.000127774	0.000125748	1.01611
	AMPH	7.57e-05	6.22e-05	1.21704	4.67e-05	6.17e-05	0.756888
	Scission and movement
	HIP1R	4.97e-07	0	#DIV/0!	1.74e-06	0	#DIV/0!
	EPS8L1	1.33e-05	0	#DIV/0!	5.48e-06	0	#DIV/0!
	SYNJ2BP-COX16;SYNJ2BP	0.000108485	7.48e-05	1.45033	4.78e-05	3.67e-05	1.30245
	PACSIN1	0.000447035	0.000229591	1.94709	0.000521684	0.000409322	1.27451
	MYO6	5.01e-07	0	#DIV/0!	1.6e-06	0	#DIV/0!
	DNM1	0.000921024	0.000732321	1.25768	0.000342566	0.00060255	0.568527
	DNM1L	0.000176755	8.91e-05	1.98378	6e-05	0.000134154	0.447247
	DNM2	2.34e-05	1.83e-05	1.27869	1.02e-05	1.06e-06	9.62264
	WASF1	1.99e-05	4.94e-06	4.02834	3.59e-05	6.69e-06	5.36622
	WASF2	5.63e-06	6.48e-06	0.868827	1.04e-05	1.93e-05	0.53886
	WASF3	1.05e-05	9.67e-06	1.08583	7.2e-06	7.06e-06	1.01983
	CTTN	1.44e-05	2.01e-05	0.716418	3.82e-05	3.13e-05	1.22045
	ACTR2	0.000145465	0.000142043	1.02409	0.000121501	9.42e-05	1.28982
	ACTR3	0.000171538	0.000139759	1.22738	0.000225122	0.000115199	1.9542
	CORO1A	9.93e-05	6.82e-05	1.45601	5.74e-05	3.85e-05	1.49091
	CORO2B	5.26e-05	5.96e-05	0.88255	0.000334993	0.000459002	0.729829
	CORO1B	1.51e-05	1.57e-05	0.961783	1.9e-05	7.44e-06	2.55376
	CORO1C	1.35e-05	1.34e-05	1.00746	3.52e-05	2.38e-05	1.47899
	CORO2A	1.17e-05	2.41e-05	0.485477	0.000364724	0.000353783	1.03093
	CFL2	0.00019854	0.000198505	1.00018	0.000286744	0.000200325	1.43139
	CFL1	0.00228278	0.00216997	1.05199	0.00294608	0.00160258	1.83834
	PFN1	0.00113618	0.0013805	0.823022	0.00121608	0.00101513	1.19795
	PFN2	0.00116218	0.0013788	0.842893	0.00101049	0.000891436	1.13355
