# Supplementary material for: A Spatially Resolved View on the Aging Substantia nigra: An Exploratory Proteomic Study
Source: Adv Biol (Weinh). 2025 Sep 18;9(12):e00358. doi: 10.1002/adbi.202500358 (PMC12712771; doi:10.1002/adbi.202500358)
Supplement: Supplementary file 6 — Supplementary Material S5 [file ADBI-9-e00358-s009.xlsx]

## Sheet: Mitochondrial Proteins NMGs
Supplementary table S5: Identified mitochondrial proteins (according to Top100 mitochondrial proteins annotated by MitoCarta 3.0) and their respective normalized iBAQ values in young and old neuromelanin granules (NMG) and calculated fold change (FC) between iBAQ values.
Mitochondriale Proteine	old NMG norm iBAQ	young NMG norm iBAQ	Ratio old/young
NDUFB8	0.000112577	0.000261691	0.430191
UQCR10	0.000246251	0.000421452	0.584292
AIFM1	3.87e-05	5.35e-05	0.723364
UQCRH	0.000120827	0.000160137	0.754523
UQCRC1	0.000733526	0.000884285	0.829513
DBT	2.63e-05	3.17e-05	0.829653
NDUFV1	0.000312705	0.000376431	0.83071
NDUFS7	0.000441138	0.000501696	0.879293
LETM1	5.69e-05	6.32e-05	0.900316
ABHD11	3.33e-05	3.63e-05	0.917355
NDUFV2	0.000333353	0.000353053	0.944201
OPA1	0.000176002	0.000181145	0.971608
TIMM10	0.000116856	0.000117027	0.998539
COX5A	0.00218093	0.00217437	1.00302
FH	0.000283214	0.000278998	1.01511
NDUFS1	0.000522734	0.000514218	1.01656
DLST	0.000644791	0.000629303	1.02461
MDH2	0.00425666	0.00409545	1.03936
CS	0.000993111	0.00093814	1.0586
PMPCB	1.26e-05	1.17e-05	1.07692
SAMM50	0.00019036	0.000174387	1.0916
UQCRC2	0.000959336	0.000867893	1.10536
PDHB	0.00148949	0.00131614	1.13171
SDHA	8.55e-05	7.21e-05	1.18585
MPC2	0.000166787	0.000140173	1.18987
SLC25A4	0.0054192	0.0045292	1.1965
MRPL12	0.000183608	0.000151667	1.2106
SUCLA2	0.00102387	0.000843822	1.21338
ECHS1	0.000210047	0.000167396	1.25479
MRPS27	2.08e-05	1.63e-05	1.27607
AUH	0.000620451	0.000486039	1.27655
DLD	0.000559657	0.000432513	1.29397
DLAT	0.000501206	0.0003868	1.29578
ETFDH	6.13e-05	4.73e-05	1.29598
ACO2	0.000863463	0.00065213	1.32407
NDUFS2	0.000256428	0.000190403	1.34676
IDH3B	0.000398302	0.000295674	1.3471
ACADM	9.56e-05	7.09e-05	1.34838
OGDH	0.000246328	0.000181391	1.35799
MRPL46	5.16e-06	3.79e-06	1.36148
AFG3L2	5.43e-05	3.96e-05	1.37121
SUCLG1	0.000258267	0.000187623	1.37652
UQCRQ	0.000419628	0.000298416	1.40618
LRPPRC	0.000219713	0.000139411	1.57601
CYC1	0.000123329	7.76e-05	1.58929
IDH3A	0.000721358	0.000445637	1.61871
ETFA	0.000230694	0.000140862	1.63773
IARS2	5.9e-05	3.51e-05	1.68091
LONP1	7.78e-05	4.53e-05	1.71744
TIMM9	0.000354674	0.000195148	1.81746
HADHA	0.000663512	0.000364567	1.82
SDHB	0.000163073	8.58e-05	1.90062
NDUFS8	0.000476425	0.000245085	1.94392
PDHA1	0.000745544	0.000341593	2.18255
PDHX	0.000106173	4.43e-05	2.39668
BCKDHA	4.12e-05	1.59e-05	2.59119
BCKDHB	2.02e-05	7.11e-06	2.84107
MRPS23	5.14e-05	1.79e-05	2.87151
SLC25A3	0.00448379	0.00117632	3.81169
APOOL	6.05e-05	1.52e-05	3.98026
GFM1	4.06e-05	8.17e-06	4.9694
CPT2	1.71e-05	3.39e-06	5.04425
ACADS	9.17e-06	0	#DIV/0!
COQ7	1.58e-05	0	#DIV/0!
ISCA1	0.000108258	0	#DIV/0!

## Sheet: Mitochondrial Proteins SN
Supplementary table S5: Identified mitochondrial proteins (according to Top100 mitochondrial proteins annotated by MitoCarta 3.0) and their respective normalized iBAQ values in young and old substantia nigra (SN) and calculated fold change (FC) between iBAQ values.
Mitochondriale Proteine	old SN norm iBAQ	young SN norm iBAQ	Ratio old/young
GFM1	1.2e-06	3.81e-06	0.314961
MRPS27	1.53e-06	3.45e-06	0.443478
UQCRH	8.99e-05	0.000192309	0.467477
NDUFV1	0.000202382	0.000379196	0.533713
LETM1	3.74e-05	6.78e-05	0.551622
AFG3L2	2.17e-05	3.88e-05	0.559278
PDHX	2.73e-05	4.86e-05	0.561728
SDHA	6.31e-05	0.00010793	0.584638
BCKDHA	8.45e-06	1.39e-05	0.607914
NDUFS8	0.000312452	0.000494256	0.632166
OPA1	0.000118815	0.000183044	0.649106
LRPPRC	3.59e-05	5.42e-05	0.662362
MPC2	0.000175439	0.000263291	0.666331
SAMM50	5.99e-05	8.98e-05	0.667038
UQCRC2	0.000660005	0.000918702	0.71841
MDH2	0.00384146	0.00533836	0.719595
SUCLA2	0.000585359	0.000810579	0.722149
COX5A	0.00109355	0.00150862	0.72487
PDHA1	0.000385595	0.000531694	0.72522
IARS2	4.75e-05	6.41e-05	0.74103
SLC25A4	0.00372031	0.00501866	0.741297
ECHS1	0.000162983	0.000218968	0.744323
NDUFS2	0.000178072	0.000237477	0.749849
CS	0.000915807	0.0012184	0.751645
DBT	2.27e-05	3.02e-05	0.751656
NDUFS1	0.000368697	0.0004783	0.770849
ABHD11	1.22e-05	1.57e-05	0.77707
PDHB	0.000664145	0.000852344	0.779198
AUH	0.000251691	0.000320471	0.785378
IDH3A	0.000498623	0.000630261	0.791137
IDH3B	0.000271556	0.000341992	0.794042
CYC1	0.000121364	0.000150384	0.807027
NDUFV2	0.000223911	0.000273442	0.818861
ISCA1	1.36e-05	1.66e-05	0.819277
FH	0.000271013	0.000324979	0.83394
UQCRQ	0.000428628	0.000512936	0.835636
PMPCB	1.39e-06	1.66e-06	0.837349
UQCR10	0.000184988	0.000219732	0.84188
APOOL	1.42e-05	1.67e-05	0.850299
UQCRC1	0.000628245	0.000735245	0.85447
DLD	0.000321102	0.000374028	0.858497
NDUFB8	0.000202408	0.000235422	0.859767
DLAT	0.000268984	0.000312539	0.860641
SUCLG1	0.000135983	0.000154026	0.882857
ACO2	0.000864375	0.000966004	0.894794
LONP1	5.45e-05	6.08e-05	0.896382
SDHB	0.000134143	0.000143999	0.931555
NDUFS7	0.000240141	0.00025574	0.939004
DLST	0.000582105	0.000617397	0.942837
OGDH	0.000147709	0.00015397	0.959336
ACADS	1.66e-05	1.71e-05	0.97076
AIFM1	5.2e-05	4.78e-05	1.08787
MRPL12	4.07e-05	3.71e-05	1.09704
ETFA	0.000196051	0.000177374	1.1053
HADHA	0.000530523	0.000408476	1.29879
ACADM	4.11e-05	2.7e-05	1.52222
ETFDH	2.16e-05	1.38e-05	1.56522
CPT2	9.55e-06	4.47e-06	2.13647
TIMM9	0.000732288	0.000326508	2.24279
SLC25A3	0.001948	0.000822214	2.36921
TIMM10	0.000116286	3.62e-05	3.21232
BCKDHB	7.29e-06	0	#DIV/0!

## Sheet: Overlap comparison
Supplementary table S5: Overlap comparison of mitochondrial proteins present in all sample types, including ratios of iBAQ values between young/old neuromelanin granules (NMG) and young/old substantia nigra (SN) tissue
Mitochondriale Proteine	old NMG norm iBAQ	young NMG norm iBAQ	Ratio old/young	Ratio young/old		Mitochondriale Proteine	old SN norm iBAQ	young SN norm iBAQ	Ratio old/young	Ratio young/old
ABHD11	3.33e-05	3.63e-05	0.917355	1.09009		ABHD11	1.22e-05	1.57e-05	0.77707	1.28689
ACADM	9.56e-05	7.09e-05	1.34838	0.741632		ACADM	4.11e-05	2.7e-05	1.52222	0.656934
ACADS	9.17e-06	0	#DIV/0!	#DIV/0!		ACADS	1.66e-05	1.71e-05	0.97076	1.03012
ACO2	0.000863463	0.00065213	1.32407	0.75525		ACO2	0.000864375	0.000966004	0.894794	1.11758
AFG3L2	5.43e-05	3.96e-05	1.37121	0.729282		AFG3L2	2.17e-05	3.88e-05	0.559278	1.78802
AIFM1	3.87e-05	5.35e-05	0.723364	1.38243		AIFM1	5.2e-05	4.78e-05	1.08787	0.919231
APOOL	6.05e-05	1.52e-05	3.98026	0.25124		APOOL	1.42e-05	1.67e-05	0.850299	1.17606
AUH	0.000620451	0.000486039	1.27655	0.783364		AUH	0.000251691	0.000320471	0.785378	1.27327
BCKDHA	4.12e-05	1.59e-05	2.59119	0.385922		BCKDHA	8.45e-06	1.39e-05	0.607914	1.64497
BCKDHB	2.02e-05	7.11e-06	2.84107	0.35198		BCKDHB	7.29e-06	0	#DIV/0!	0
COQ7	1.58e-05	0	#DIV/0!	#DIV/0!
COX5A	0.00218093	0.00217437	1.00302	0.99699		COX5A	0.00109355	0.00150862	0.72487	1.37956
CPT2	1.71e-05	3.39e-06	5.04425	0.198246		CPT2	9.55e-06	4.47e-06	2.13647	0.468063
CS	0.000993111	0.00093814	1.0586	0.944648		CS	0.000915807	0.0012184	0.751645	1.33041
CYC1	0.000123329	7.76e-05	1.58929	0.629211		CYC1	0.000121364	0.000150384	0.807027	1.23912
DBT	2.63e-05	3.17e-05	0.829653	1.20532		DBT	2.27e-05	3.02e-05	0.751656	1.3304
DLAT	0.000501206	0.0003868	1.29578	0.771739		DLAT	0.000268984	0.000312539	0.860641	1.16192
DLD	0.000559657	0.000432513	1.29397	0.772818		DLD	0.000321102	0.000374028	0.858497	1.16483
DLST	0.000644791	0.000629303	1.02461	0.97598		DLST	0.000582105	0.000617397	0.942837	1.06063
ECHS1	0.000210047	0.000167396	1.25479	0.796945		ECHS1	0.000162983	0.000218968	0.744323	1.3435
ETFA	0.000230694	0.000140862	1.63773	0.610601		ETFA	0.000196051	0.000177374	1.1053	0.904734
ETFDH	6.13e-05	4.73e-05	1.29598	0.771615		ETFDH	2.16e-05	1.38e-05	1.56522	0.638889
FH	0.000283214	0.000278998	1.01511	0.985114		FH	0.000271013	0.000324979	0.83394	1.19913
GFM1	4.06e-05	8.17e-06	4.9694	0.201232		GFM1	1.2e-06	3.81e-06	0.314961	3.175
HADHA	0.000663512	0.000364567	1.82	0.54945		HADHA	0.000530523	0.000408476	1.29879	0.76995
IARS2	5.9e-05	3.51e-05	1.68091	0.594915		IARS2	4.75e-05	6.41e-05	0.74103	1.34947
IDH3A	0.000721358	0.000445637	1.61871	0.617775		IDH3A	0.000498623	0.000630261	0.791137	1.264
IDH3B	0.000398302	0.000295674	1.3471	0.742336		IDH3B	0.000271556	0.000341992	0.794042	1.25938
ISCA1	0.000108258	0	#DIV/0!	#DIV/0!		ISCA1	1.36e-05	1.66e-05	0.819277	1.22059
LETM1	5.69e-05	6.32e-05	0.900316	1.11072		LETM1	3.74e-05	6.78e-05	0.551622	1.81283
LONP1	7.78e-05	4.53e-05	1.71744	0.582262		LONP1	5.45e-05	6.08e-05	0.896382	1.1156
LRPPRC	0.000219713	0.000139411	1.57601	0.634514		LRPPRC	3.59e-05	5.42e-05	0.662362	1.50975
MDH2	0.00425666	0.00409545	1.03936	0.962128		MDH2	0.00384146	0.00533836	0.719595	1.38967
MPC2	0.000166787	0.000140173	1.18987	0.840431		MPC2	0.000175439	0.000263291	0.666331	1.50076
MRPL12	0.000183608	0.000151667	1.2106	0.826037		MRPL12	4.07e-05	3.71e-05	1.09704	0.911548
MRPL46	5.16e-06	3.79e-06	1.36148	0.734496
MRPS23	5.14e-05	1.79e-05	2.87151	0.348249
MRPS27	2.08e-05	1.63e-05	1.27607	0.783654		MRPS27	1.53e-06	3.45e-06	0.443478	2.2549
NDUFB8	0.000112577	0.000261691	0.430191	2.32455		NDUFB8	0.000202408	0.000235422	0.859767	1.16311
NDUFS1	0.000522734	0.000514218	1.01656	0.983709		NDUFS1	0.000368697	0.0004783	0.770849	1.29727
NDUFS2	0.000256428	0.000190403	1.34676	0.74252		NDUFS2	0.000178072	0.000237477	0.749849	1.3336
NDUFS7	0.000441138	0.000501696	0.879293	1.13728		NDUFS7	0.000240141	0.00025574	0.939004	1.06496
NDUFS8	0.000476425	0.000245085	1.94392	0.514425		NDUFS8	0.000312452	0.000494256	0.632166	1.58186
NDUFV1	0.000312705	0.000376431	0.83071	1.20379		NDUFV1	0.000202382	0.000379196	0.533713	1.87366
NDUFV2	0.000333353	0.000353053	0.944201	1.0591		NDUFV2	0.000223911	0.000273442	0.818861	1.22121
OGDH	0.000246328	0.000181391	1.35799	0.73638		OGDH	0.000147709	0.00015397	0.959336	1.04239
OPA1	0.000176002	0.000181145	0.971608	1.02922		OPA1	0.000118815	0.000183044	0.649106	1.54058
PDHA1	0.000745544	0.000341593	2.18255	0.45818		PDHA1	0.000385595	0.000531694	0.72522	1.37889
PDHB	0.00148949	0.00131614	1.13171	0.883619		PDHB	0.000664145	0.000852344	0.779198	1.28337
PDHX	0.000106173	4.43e-05	2.39668	0.417244		PDHX	2.73e-05	4.86e-05	0.561728	1.78022
PMPCB	1.26e-05	1.17e-05	1.07692	0.928571		PMPCB	1.39e-06	1.66e-06	0.837349	1.19424
SAMM50	0.00019036	0.000174387	1.0916	0.916091		SAMM50	5.99e-05	8.98e-05	0.667038	1.49917
SDHA	8.55e-05	7.21e-05	1.18585	0.843275		SDHA	6.31e-05	0.00010793	0.584638	1.71046
SDHB	0.000163073	8.58e-05	1.90062	0.526145		SDHB	0.000134143	0.000143999	0.931555	1.07347
SLC25A3	0.00448379	0.00117632	3.81169	0.262351		SLC25A3	0.001948	0.000822214	2.36921	0.422081
SLC25A4	0.0054192	0.0045292	1.1965	0.83577		SLC25A4	0.00372031	0.00501866	0.741297	1.34899
SUCLA2	0.00102387	0.000843822	1.21338	0.824146		SUCLA2	0.000585359	0.000810579	0.722149	1.38476
SUCLG1	0.000258267	0.000187623	1.37652	0.726469		SUCLG1	0.000135983	0.000154026	0.882857	1.13269
TIMM10	0.000116856	0.000117027	0.998539	1.00146		TIMM10	0.000116286	3.62e-05	3.21232	0.311301
TIMM9	0.000354674	0.000195148	1.81746	0.550218		TIMM9	0.000732288	0.000326508	2.24279	0.445874
UQCR10	0.000246251	0.000421452	0.584292	1.71147		UQCR10	0.000184988	0.000219732	0.84188	1.18782
UQCRC1	0.000733526	0.000884285	0.829513	1.20553		UQCRC1	0.000628245	0.000735245	0.85447	1.17032
UQCRC2	0.000959336	0.000867893	1.10536	0.904681		UQCRC2	0.000660005	0.000918702	0.71841	1.39196
UQCRH	0.000120827	0.000160137	0.754523	1.32534		UQCRH	8.99e-05	0.000192309	0.467477	2.13914
UQCRQ	0.000419628	0.000298416	1.40618	0.711144		UQCRQ	0.000428628	0.000512936	0.835636	1.19669

## Sheet: Overlapping proteins
Supplementary table S5: Overlap of mitochondrial proteins present in all sample types, including ratios of iBAQ values between young/old neuromelanin granules (NMG) and young/old substantia nigra (SN) tissue
Mitochondriale Proteine	old NMG norm iBAQ	young NMG norm iBAQ	Ratio old/young NMG	Ratio young/old NMG		Mitochondriale Proteine	old SN norm iBAQ	young SN norm iBAQ	Ratio old/young SN	Ratio young/old SN
ACO2	0.000863463	0.00065213	1.32407	0.75525		ACO2	0.000864375	0.000966004	0.894794	1.11758
AFG3L2	5.43e-05	3.96e-05	1.37121	0.729282		AFG3L2	2.17e-05	3.88e-05	0.559278	1.78802
APOOL	6.05e-05	1.52e-05	3.98026	0.25124		APOOL	1.42e-05	1.67e-05	0.850299	1.17606
AUH	0.000620451	0.000486039	1.27655	0.783364		AUH	0.000251691	0.000320471	0.785378	1.27327
BCKDHA	4.12e-05	1.59e-05	2.59119	0.385922		BCKDHA	8.45e-06	1.39e-05	0.607914	1.64497
CYC1	0.000123329	7.76e-05	1.58929	0.629211		CYC1	0.000121364	0.000150384	0.807027	1.23912
DLAT	0.000501206	0.0003868	1.29578	0.771739		DLAT	0.000268984	0.000312539	0.860641	1.16192
DLD	0.000559657	0.000432513	1.29397	0.772818		DLD	0.000321102	0.000374028	0.858497	1.16483
ECHS1	0.000210047	0.000167396	1.25479	0.796945		ECHS1	0.000162983	0.000218968	0.744323	1.3435
GFM1	4.06e-05	8.17e-06	4.9694	0.201232		GFM1	1.2e-06	3.81e-06	0.314961	3.175
IARS2	5.9e-05	3.51e-05	1.68091	0.594915		IARS2	4.75e-05	6.41e-05	0.74103	1.34947
IDH3A	0.000721358	0.000445637	1.61871	0.617775		IDH3A	0.000498623	0.000630261	0.791137	1.264
IDH3B	0.000398302	0.000295674	1.3471	0.742336		IDH3B	0.000271556	0.000341992	0.794042	1.25938
ISCA1	0.000108258	0	#DIV/0!	#DIV/0!		ISCA1	1.36e-05	1.66e-05	0.819277	1.22059
LONP1	7.78e-05	4.53e-05	1.71744	0.582262		LONP1	5.45e-05	6.08e-05	0.896382	1.1156
LRPPRC	0.000219713	0.000139411	1.57601	0.634514		LRPPRC	3.59e-05	5.42e-05	0.662362	1.50975
MPC2	0.000166787	0.000140173	1.18987	0.840431		MPC2	0.000175439	0.000263291	0.666331	1.50076
MRPS27	2.08e-05	1.63e-05	1.27607	0.783654		MRPS27	1.53e-06	3.45e-06	0.443478	2.2549
NDUFS2	0.000256428	0.000190403	1.34676	0.74252		NDUFS2	0.000178072	0.000237477	0.749849	1.3336
NDUFS8	0.000476425	0.000245085	1.94392	0.514425		NDUFS8	0.000312452	0.000494256	0.632166	1.58186
PDHA1	0.000745544	0.000341593	2.18255	0.45818		PDHA1	0.000385595	0.000531694	0.72522	1.37889
PDHB	0.00148949	0.00131614	1.13171	0.883619		PDHB	0.000664145	0.000852344	0.779198	1.28337
PDHX	0.000106173	4.43e-05	2.39668	0.417244		PDHX	2.73e-05	4.86e-05	0.561728	1.78022
SDHA	8.55e-05	7.21e-05	1.18585	0.843275		SDHA	6.31e-05	0.00010793	0.584638	1.71046
SLC25A4	0.0054192	0.0045292	1.1965	0.83577		SLC25A4	0.00372031	0.00501866	0.741297	1.34899
SUCLA2	0.00102387	0.000843822	1.21338	0.824146		SUCLA2	0.000585359	0.000810579	0.722149	1.38476
SUCLG1	0.000258267	0.000187623	1.37652	0.726469		SUCLG1	0.000135983	0.000154026	0.882857	1.13269
UQCRC2	0.000959336	0.000867893	1.10536	0.904681		UQCRC2	0.000660005	0.000918702	0.71841	1.39196
UQCRQ	0.000419628	0.000298416	1.40618	0.711144		UQCRQ	0.000428628	0.000512936	0.835636	1.19669
