# Supplementary material for: A Spatially Resolved View on the Aging Substantia nigra: An Exploratory Proteomic Study
Source: Adv Biol (Weinh). 2025 Sep 18;9(12):e00358. doi: 10.1002/adbi.202500358 (PMC12712771; doi:10.1002/adbi.202500358)
Supplement: Supplementary file 7 — Supplementary Material S6 [file ADBI-9-e00358-s007.xlsx]

## Sheet: Tabelle2
Supplementary table S6: Stress granule-associated proteins (indicated by gene name) and respective calculated normalized iBAQ values for each protein in young and old neuromelanin granules (NMG). Additionally a ratio was calculated
Gene name	Young NMG norm iBAQ	Old NMG norm iBAQ	Ratio young/old
S100A7A	3.54e-05	0	#DIV/0!
EIF2A	1.53e-05	0	#DIV/0!
OASL	1.22e-05	0	#DIV/0!
PDLIM1	6.59e-06	0	#DIV/0!
GLRX3	5.6e-06	0	#DIV/0!
FAM83H	5.43e-06	0	#DIV/0!
DHX36	2.38e-06	0	#DIV/0!
MYO6	1.6e-06	0	#DIV/0!
TNKS1BP1	1.17e-06	0	#DIV/0!
EPPK1	9.78e-05	1.95e-06	50.1538
EIF3G	6.64e-05	8.12e-06	8.17734
ATXN2L	1.76e-05	2.49e-06	7.06827
CDC37	0.000218247	3.34e-05	6.53434
R3HDM1	0.0106093	0.00176075	6.02544
S100A9	0.00361228	0.000689792	5.23677
FLNB	3.38e-05	6.47e-06	5.22411
PKP1	0.000723759	0.000143821	5.03236
DSP	0.00137345	0.000303761	4.52148
S6	4.71e-05	1.14e-05	4.13158
CSE1L	0.000579001	0.000144317	4.01201
KHDRBS1	5.69e-05	1.5e-05	3.79333
SUGP2	5.17e-06	1.4e-06	3.69286
LMNA	0.000651917	0.000188899	3.45114
PPME1	4.21e-05	1.31e-05	3.21374
RAB1A	0.000227924	7.36e-05	3.09679
FMR1	1.01e-05	3.3e-06	3.06061
LARP1	2.29e-05	7.49e-06	3.05741
FAM120A	4.2e-05	1.4e-05	3
CAPRIN1	0.00027296	9.15e-05	2.98317
SFN	0.00276415	0.000928192	2.97799
ELAVL2	0.00214607	0.000731534	2.93366
TUBA1C	5.81e-06	2.05e-06	2.83415
SERBP1	6.7e-06	2.38e-06	2.81513
RBM3	0.0001302	4.65e-05	2.8
ETF1	5.4e-05	1.94e-05	2.78351
G3BP1	2.56e-05	9.49e-06	2.69758
PEG10	4.88e-05	1.87e-05	2.60963
CORO1B	1.9e-05	7.44e-06	2.55376
EIF3K	0.000128267	5.11e-05	2.51012
PABPC1	0.000649358	0.00026609	2.44037
HABP4	0.000167383	6.89e-05	2.42936
TROVE2	2.57e-05	1.06e-05	2.42453
EIF3H	1.53e-05	6.34e-06	2.41325
CCDC124	4.48e-05	1.87e-05	2.39572
NSUN2	4.56e-06	1.91e-06	2.38743
PKP3	5.94e-05	2.49e-05	2.38554
HNRNPAB	2.92e-05	1.23e-05	2.37398
CSDE1	5.86e-05	2.51e-05	2.33466
SFPQ	0.000155662	6.77e-05	2.29929
PABPC4	5.36e-05	2.38e-05	2.2521
ELAVL1	9.88e-05	4.51e-05	2.19069
EIF3J	5.17e-05	2.4e-05	2.15417
DCD	0.0026491	0.00123114	2.15175
HNRNPK	0.000863512	0.000408302	2.11489
TXN	0.00121729	0.000588588	2.06815
STAU2	0.000136257	6.71e-05	2.03066
HNRNPF	2.18e-05	1.15e-05	1.89565
SYNCRIP	0.000220625	0.000116893	1.88741
EIF3F	0.000213155	0.000113354	1.88044
FAM98A	3.98e-05	2.15e-05	1.85116
DYNLL2	0.000620598	0.000335321	1.85076
CFL1	0.00294608	0.00160258	1.83834
STRAP	0.000135231	7.4e-05	1.82745
NOVA2	0.000198117	0.000108638	1.82364
KHSRP	3.93e-05	2.17e-05	1.81106
TXNDC17	0.000153314	8.53e-05	1.79735
PDCD6IP	8.84e-05	4.98e-05	1.7751
PTBP1	3.41e-05	1.94e-05	1.75773
WDR47	1.11e-05	6.32e-06	1.75633
PRKRA	0.000498066	0.000286097	1.7409
ELAVL4	0.00014212	8.17e-05	1.73953
PCBP1	0.000866695	0.000504399	1.71827
RPS6	0.000979904	0.000571408	1.71489
CAPZB	0.000470541	0.000274459	1.71443
SND1	0.000329283	0.000192539	1.71021
DDX3Y	6.28e-06	3.7e-06	1.6973
STAT1	1.5e-05	8.96e-06	1.67411
USP10	9.93e-06	5.95e-06	1.66891
PSPC1	5.82e-05	3.49e-05	1.66762
DDX6	5.11e-05	3.08e-05	1.65909
PEF1	3.69e-05	2.24e-05	1.64732
FXR2	0.000197735	0.000120659	1.63879
EIF4A1	0.00085427	0.000527622	1.61909
HNRNPA2B1	0.00120512	0.000751462	1.6037
ANXA1	0.000223128	0.000139466	1.59987
LANCL1	0.000936735	0.000586392	1.59746
UBAP2L	0.000103365	6.48e-05	1.59514
FUBP1	2.16e-05	1.36e-05	1.58824
LARP4	4.41e-05	2.78e-05	1.58633
IPO7	3.06e-05	1.93e-05	1.58549
YTHDF2	6.63e-05	4.19e-05	1.58234
RPS19	0.00153953	0.000994772	1.54762
SRP68	3.29e-05	2.13e-05	1.5446
RPS24	0.000856469	0.000555565	1.54162
PTGES3	0.000617113	0.00040299	1.53134
PCBP2	0.000863733	0.000565134	1.52837
ANXA11	1.43e-05	9.39e-06	1.5229
SEC24C	2.7e-05	1.8e-05	1.5
EIF3A	5.11e-05	3.42e-05	1.49415
DYNLL1	0.00089945	0.000604999	1.4867
HNRNPH2	0.000502293	0.00033845	1.4841
SRSF3	0.000438312	0.000295861	1.48148
SRSF1	0.000115659	7.85e-05	1.47336
MAPRE2	0.000115751	7.88e-05	1.46892
G3BP2	0.000245458	0.000167837	1.46248
CALML5	0.000638797	0.000437237	1.46099
YWHAB	0.000844883	0.000580842	1.45458
DHX30	3.65e-05	2.53e-05	1.44269
CELF2	8.93e-06	6.19e-06	1.44265
EIF3I	7.38e-05	5.2e-05	1.41923
PEPD	1.24e-05	8.81e-06	1.40749
P4HB	0.000249475	0.000178899	1.3945
SRSF7	7.59e-05	5.49e-05	1.38251
EWSR1	5.91e-05	4.29e-05	1.37762
UPF1	1.9e-05	1.4e-05	1.35714
RPS11	0.000955065	0.000705174	1.35437
RPS3	0.00223949	0.00166524	1.34484
EIF4B	7.22e-05	5.38e-05	1.34201
MARS	0.000412566	0.00030852	1.33724
KLC1	2.33e-05	1.75e-05	1.33143
ANXA7	0.000202401	0.000152495	1.32726
DPYSL3	0.000264761	0.000200531	1.3203
PSMD2	3.01e-05	2.29e-05	1.31441
GRB2	5.15e-05	3.93e-05	1.31043
DSTN	0.000782934	0.000598398	1.30838
TNPO1	3.7e-05	2.83e-05	1.30742
EIF3D	2.48e-05	1.91e-05	1.29843
EIF4A3	2.05e-05	1.58e-05	1.29747
EIF4H	9.17e-05	7.08e-05	1.2952
ANXA6	0.00122423	0.000949225	1.28972
HNRNPH1	4.37e-05	3.39e-05	1.28909
DDX1	0.000148965	0.000115736	1.28711
STAU1	2.36e-05	1.84e-05	1.28261
CAP1	0.000316776	0.000247681	1.27897
NXF1	0.000297173	0.000234778	1.26576
DNAJA1	0.000102853	8.16e-05	1.26045
USP5	0.000301891	0.000240875	1.25331
RAN	0.000617588	0.000492873	1.25304
CAPZA2	0.000315111	0.000254074	1.24023
FSCN1	0.000264472	0.000214939	1.23045
PDIA3	0.000904386	0.000738251	1.22504
BAG3	1.13e-05	9.28e-06	1.21767
YARS	0.000131418	0.000107986	1.21699
HNRNPH3	0.000132195	0.000110017	1.20159
PFN1	0.00121608	0.00101513	1.19795
MAP1LC3A	0.000490704	0.0004142	1.1847
HNRNPD	0.000662936	0.000562586	1.17837
LASP1	0.000135464	0.000115533	1.17251
EIF4A2	6.14e-05	5.3e-05	1.15849
STIP1	2.68e-05	2.32e-05	1.15517
ACTR1A	0.0003069	0.00026773	1.1463
MAPRE1	0.000192351	0.000167829	1.14611
EIF3L	6.82e-05	5.97e-05	1.14238
PURA	0.00350805	0.00307838	1.13958
CHCHD3	0.00029636	0.000260966	1.13563
PFN2	0.00101049	0.000891436	1.13355
HNRNPDL	5.02e-05	4.44e-05	1.13063
EIF2AK2	9.03e-05	8.02e-05	1.12594
TRA2B	6.57e-05	5.84e-05	1.125
C20orf27	0.000105318	9.37e-05	1.12399
SOGA3	7.78e-06	6.93e-06	1.12266
VCP	0.000302833	0.000271827	1.11407
EIF2S2	3.89e-05	3.54e-05	1.09887
RNH1	0.000202073	0.000184487	1.09532
UBQLN2	2.57e-05	2.35e-05	1.09362
ILF3	6.45e-05	5.92e-05	1.08953
DDX3X	0.000161719	0.000149133	1.08439
ADAR	1.84e-05	1.7e-05	1.08235
ANP32E	4.43e-05	4.1e-05	1.08049
XPO1	8e-06	7.56e-06	1.0582
TCP1	0.000401744	0.000380589	1.05558
MSI2	0.000160876	0.00015293	1.05196
DPYSL2	0.00346015	0.00329341	1.05063
TUBB3	0.000910558	0.000868939	1.0479
CCT3	0.000315901	0.000302614	1.04391
CARHSP1	4.13e-05	3.97e-05	1.0403
AHSA1	0.000141487	0.000136509	1.03647
ATP6V1G1	7.57e-05	7.33e-05	1.03274
FUS	7.96e-05	7.72e-05	1.03109
HNRNPA3	0.000122213	0.000120177	1.01694
HSPA9	0.00114772	0.00113114	1.01466
TUBA4A	0.00128828	0.00127811	1.00796
WBP2	0.000306418	0.000308846	0.992138
PRDX1	0.00356257	0.0036221	0.983564
YWHAQ	0.000407501	0.000416612	0.978131
KPNB1	0.000149237	0.000153029	0.97522
CSTB	0.00035593	0.000369831	0.962413
BANF1	4.18e-05	4.38e-05	0.954338
EIF2S1	0.000153222	0.000161	0.951689
ATP5A1	0.0118661	0.0124938	0.949756
EIF4G1	9.44e-06	9.99e-06	0.944945
TAGLN3	0.000282643	0.000299804	0.942759
FXR1	5.18e-05	5.68e-05	0.911972
GRSF1	4.49e-05	4.94e-05	0.908907
HSP90AA1	0.00259728	0.00285959	0.908269
PPP2R1A	0.000297887	0.000329083	0.905203
EIF4G2	1.2e-05	1.33e-05	0.902256
ACTR1B	2.4e-05	2.68e-05	0.895522
RTCB	9.14e-05	0.000102842	0.888742
SQSTM1	3.31e-05	3.73e-05	0.887399
SRI	0.000619894	0.000705314	0.878891
TUFM	0.000959554	0.00110627	0.867379
H1F0	0.000205652	0.000241563	0.851339
HSPB1	0.00133938	0.00157353	0.851198
CNBP	6.74e-06	7.95e-06	0.847799
DYNC1H1	0.000192921	0.000229432	0.840864
HSPD1	0.00152005	0.00181474	0.837617
GNB2	0.000120391	0.000143858	0.836874
USP9X	3.57e-06	4.3e-06	0.830233
HDLBP	7.13e-05	8.63e-05	0.826188
MTHFD1	4.97e-05	6.06e-05	0.820132
EIF3B	3.09e-05	3.79e-05	0.815303
CTNNA2	1.75e-05	2.15e-05	0.813953
CCT6A	0.000438034	0.000539422	0.812043
UBA1	0.00023683	0.000293712	0.806334
NUFIP2	1.02e-05	1.28e-05	0.796875
PHB2	0.000867603	0.00108978	0.79613
SUGT1	2.45e-05	3.13e-05	0.782748
YWHAH	0.000488345	0.000640298	0.762684
HSPA4	8.87e-05	0.00011743	0.755344
RANBP1	6.7e-05	9.04e-05	0.74115
SPATS2L	1.83e-05	2.48e-05	0.737903
GABARAPL2	0.000180418	0.000245536	0.734792
PNPT1	2.79e-06	3.85e-06	0.724675
PARK7	0.00104886	0.0015232	0.688591
PRDX6	0.00113278	0.00166292	0.681201
GOLGA2	1.77e-05	2.66e-05	0.665414
ATG3	3.24e-05	4.88e-05	0.663934
MAP4	1.14e-05	1.74e-05	0.655172
ADD1	0.000190996	0.000296198	0.644825
FHL1	0.00022894	0.000355801	0.64345
NONO	7.08e-05	0.0001122	0.631016
CIRBP	4.6e-05	7.43e-05	0.619112
ABCF1	2.23e-06	3.61e-06	0.617729
TPM1	5.05e-05	8.19e-05	0.616606
KIF2A	1.24e-05	2.17e-05	0.571429
QKI	3.76e-05	6.63e-05	0.567119
MACF1	1.08e-06	1.93e-06	0.559585
GLO1	0.000266581	0.000477887	0.557833
EIF3E	3.12e-05	5.72e-05	0.545455
GFPT1	5.11e-05	9.37e-05	0.545358
PRKCA	1.92e-05	3.96e-05	0.484848
KIF13B	8.09e-06	1.72e-05	0.470349
CALR	0.000306578	0.000666621	0.459899
DST	1.49e-06	3.3e-06	0.451515
NOP58	1.02e-05	2.29e-05	0.445415
ITGB1	8.43e-06	1.94e-05	0.434536
CRYAB	0.000545219	0.00141462	0.385417
ATXN2	6.98e-06	2.01e-05	0.347264
DAZAP1	1.04e-05	3.19e-05	0.326019
CLIC4	4.59e-06	1.43e-05	0.320979
EIF3M	5.33e-05	0.000169503	0.314449
CRKL	1.93e-06	9.58e-06	0.201461
CNN3	4.66e-06	2.64e-05	0.176515
FABP5	0.000186525	0.00119116	0.156591
PFDN4	3.81e-05	0.000243401	0.156532
