# Supplementary material for: A Spatially Resolved View on the Aging Substantia nigra: An Exploratory Proteomic Study
Source: Adv Biol (Weinh). 2025 Sep 18;9(12):e00358. doi: 10.1002/adbi.202500358 (PMC12712771; doi:10.1002/adbi.202500358)
Supplement: Supplementary file 8 — Supplementary Material S7 [file ADBI-9-e00358-s002.xlsx]

## Sheet: Tabelle1
Supplementary table S7: Normalized iBAQ values of proteins associated with the large and small ribosomal subunit in young and old Substantia nigra pars compacta (SN) and neuromelanin granules (NMG)
Large subunit Gene	Young NMG norm iBAQ	Young SNSurr norm iBAQ	Old NMG norm iBAQ	Old SNSurr norm iBAQ		Small subunit Gene	Young NMG norm iBAQ	Young SNSurr norm iBAQ	Old NMG norm iBAQ	Old SNSurr norm iBAQ
L10A	0.00088516	9.54e-05	0.000892583	5.25e-05		S3A	0.000859623	6.3e-05	0.000384277	4.58e-05
L8	0.00100634	8.79e-05	0.000784769	6.32e-05		SA	0.00299949	0.000198135	0.00157463	0.000177448
L3	0.00107058	6.3e-05	0.000636898	5.57e-05		S3	0.00223949	0.000211923	0.00166524	0.000179033
L4	0.00103266	6.23e-05	0.000785045	4.5e-05		S9	0.00230172	0.000255659	0.00155043	0.000156465
L11	0.00149265	6.74e-05	0.0009615	8.93e-05		S4	0.00179179	0.000162629	0.00134943	0.000132096
L9	0.000982799	0.000125568	0.00077037	0.000126001		S2	0.00126433	7.28e-05	0.000610454	5.54e-05
L6	0.00202659	0.000159958	0.00132048	0.000119433		S6	0.000979904	6.85e-05	0.000571408	3e-05
L7A	0.00247183	0.000151336	0.00183549	0.000129171		S5	0.000554264	2.01e-05	0.000431588	2.2e-05
LP0	0.00194131	0.000141041	0.00130427	0.000109819		S7	0.000752129	7.26e-05	0.000678774	5.61e-05
L12	0.0019352	0.000207007	0.00167963	0.000154638		S15A	0.000670354	0.000113602	0.000531045	7.74e-05
L13A	0.00132982	9.29e-05	0.00100735	9.22e-05		S8	0.00200804	0.000236689	0.00159387	0.000177314
L13	0.00230121	0.000180022	0.00190827	0.000172269		S16	0.00144394	0.000143653	0.00114639	0.000127403
L23	0.00149095	0.000618536	0.00143211	0.000431718		S20	0.000289049	9.56e-05	0.000175056	0.000202354
L14	0.00160656	9.1e-05	0.00110035	8.65e-05		S10	0.000396324	2.25e-05	0.000297709	1.73e-05
L27A	0.00250338	0.000250638	0.00216845	0.00020513		S14	0.00252629	0.000317288	0.00179721	0.000242578
L15	0.000768712	5.26e-05	0.000589317	2.73e-05		S23	0.000991251	6.88e-05	0.000440886	5.6e-05
L10	0.000738232	5.1e-05	0.000654274	3.08e-05		S12	0.000611848	6.35e-05	0.000302602	4.89e-05
L5	0.000635177	4.02e-05	0.000596839	4.05e-05		S18	0.00242275	0.000195284	0.00176657	0.000152496
L18	0.00356305	0.000319652	0.00251726	0.000224872		S13	0.00203678	0.000163659	0.00145096	8.52e-05
L19	0.000863934	7.75e-05	0.000740243	0.000103603		S11	0.000955065	7.85e-05	0.000705174	4.04e-05
L18A	0.00068414	6e-05	0.000730897	3.16e-05		S17	2.62e-05	6.24e-06	6.74e-05	9.42e-06
L21	0.000839463	6.75e-05	0.000413385	5.01e-05		S15	0.000227626	4.67e-05	0.000194504	2.81e-05
L17	0.000306582	5.34e-05	0.000196022	3.64e-05		S19	0.00153953	0.000137166	0.000994772	0.000135796
L22	0.00452283	0.000369141	0.00301972	0.000291894		S21	0.00134091	5.29e-05	0.000679577	3.41e-05
L23A	0.00299863	0.000225824	0.00188059	0.000151031		S24	0.000856469	0.000132721	0.000555565	2.99e-05
L26	0.000499277	8.09e-05	0.000585517	3.54e-05		S25	0.00369087	0.000419439	0.00239825	0.000338634
L24	0.00110611	0.000112032	0.000741832	1.56e-05		S26	0.00261961	0.000263855	0.00131062	0.000253291
L27	0.00193285	0.00015199	0.00168715	0.000165906		S27	0.00126378	3.44e-06	0.000846348	5.94e-05
L28	0.000612235	5.91e-05	0.000671694	5.61e-05		S28	0.00140521	0.000213715	0.00138181	9.3e-05
L35	0.000806813	0.000149215	0.000600776	0.000111586		S27A	0.00580358	0.00480979	0.00710322	0.00574095
L29	0.00178516	0.000121844	0.000635835	5.92e-05
L7	0.00193155	0.000159488	0.00150934	0.000101633
L30	0.00123138	0.000118251	0.00099328	8.66e-05
L31	0.00191912	0.000104312	0.00129964	0.000111546
L32	0.000652727	1.99e-05	0.000383766	2.04e-05
L35A	0.000777146	4.01e-05	0.000600506	2.14e-05
L34	0.001882	8.81e-05	0.000910124	0.000108738
L36	0.00108253	0.000102878	0.00126135	4.94e-05
L38	0.000794667	3.97e-05	0.000251261	0
L39	0.0010776	3.44e-05	0.000735147	0
L36A	0.000668008	8.54e-06	0.000346272	8.68e-06
LP1	0.00140157	8.92e-05	0.00106155	6.11e-05
LP2	0.00295606	0.000286626	0.00154612	0.00020222
