# Supplementary material for: A Spatially Resolved View on the Aging Substantia nigra: An Exploratory Proteomic Study
Source: Adv Biol (Weinh). 2025 Sep 18;9(12):e00358. doi: 10.1002/adbi.202500358 (PMC12712771; doi:10.1002/adbi.202500358)
Supplement: Supplementary file 9 — Supplementary Material S8 [file ADBI-9-e00358-s005.xlsx]

## Sheet: Tabelle1
Supplementary table S8: Normalized iBAQ values of proteins associated withthe nucleus and endoplasmic reticulum (ER) in young and old Substantia nigra pars compacta (SN) and neuromelanin granules (NMG)
Nucleus Gene marker	Young NMG norm iBAQ	Young SNSurr norm iBAQ	Old NMG norm iBAQ	Old SNSurr norm iBAQ
EIF6	0.000434959	4.34e-05	0.000245709	4.59e-05
LMNA	0.000651917	7.48e-05	0.000188899	0.000126119
HIST1H1E;HIST1H1C;HIST1H1D	0.00128752	0.00116741	0.00108581	0.00136662
HIST1H2AC;HIST3H2A;HIST1H2AB	0.000198723	3.01e-05	0.000112524	4.2e-05
HIST1H2BN;HIST1H2BL;HIST1H2BM;HIST1H2BH;HIST2H2BF;HIST1H2BC;HIST1H2BD;H2BFS;HIST1H2BK;HIST1H2BA	0.00106171	0.000205916	0.000400487	0.000359919
HIST1H4A	0.00825323	0.00727261	0.00954502	0.00768741
HIST2H2AA3;HIST1H2AJ;HIST1H2AH;HIST2H2AC;H2AFJ;HIST1H2AG;HIST1H2AD;HIST1H2AA;H2AFX	0.0120135	0.00821445	0.00931211	0.0105197
HIST2H2BE;HIST1H2BB;HIST1H2BO;HIST1H2BJ;HIST3H2BB	0.00629879	0.00407227	0.00581886	0.00554214
HIST2H3PS2	0.00134725	5.61e-05	0.000103373	6.33e-05
ER Gene marker	Young NMG norm iBAQ	Young SNSurr norm iBAQ	Old NMG norm iBAQ	Old SNSurr norm iBAQ
ATP2A2	0.000462753	0.00036717	0.000459853	0.000314207
CALR	0.000306578	0.000239121	0.000666621	0.00021607
CANX	0.000792348	0.000426176	0.000898545	0.000365712
UGGT1	5.9e-06	2.09e-06	1.18e-05	1.18e-06
HMOX1	6.3e-05	4.76e-06	2.5e-05	1.17e-05
HMOX2	6.27e-05	6.14e-05	8.07e-05	5.48e-05
